# Supplementary material for: Gene Conversion amongst Alu SINE Elements
Source: Genes (Basel). 2021 Jun 11;12(6):905. doi: 10.3390/genes12060905 (PMC8230782; doi:10.3390/genes12060905)
Supplement: Supplementary file 1 [file genes-12-00905-s001.zip]

Archive with 11 entries (10 files):
- Supplementary_Files/
- Supplementary_Files/Supplementary_Table_S2.xlsx
- __MACOSX/Supplementary_Files/._Supplementary_Table_S2.xlsx
- Supplementary_Files/Supplementary_File_S2.txt
- __MACOSX/Supplementary_Files/._Supplementary_File_S2.txt
- Supplementary_Files/Supplementary_File_S3.txt
- __MACOSX/Supplementary_Files/._Supplementary_File_S3.txt
- Supplementary_Files/Supplementary_File_S1.txt
- __MACOSX/Supplementary_Files/._Supplementary_File_S1.txt
- Supplementary_Files/Supplementary_Table_S1.xlsx
- __MACOSX/Supplementary_Files/._Supplementary_Table_S1.xlsx
