# Supplementary material for: Gene Conversion amongst Alu SINE Elements
Source: Genes (Basel). 2021 Jun 11;12(6):905. doi: 10.3390/genes12060905 (PMC8230782; doi:10.3390/genes12060905)
Supplement: Supplementary file 1 [file genes-12-00905-s001.zip › Supplementary_Files/Supplementary_Table_S2.xlsx]

## Sheet: Sheet1
Supplementary Table S2
Information of 35 additional human individuals including in the analyses for the six human-specific Alu-Alu gene conversions.
Name of genomic assembly	Ethnicity		Name of locus
			HGib41	AluS_minus_9611_9612	AluS_minus_41289_41290	HS_Gor1_1	AluY_minus_8225_8226	AluY_plus_9697_9698
NA19240_prelim_3.0	Yoruban	African	Alu-Alu conversion	Alu-Alu conversion	Alu-Alu conversion	Alu-Alu conversion	Alu-Alu conversion	no sequence information
10x.supernova.msNA19238	Yoruban		Alu-Alu conversion	Alu-Alu conversion	Alu-Alu conversion	Alu-Alu conversion	Alu-Alu conversion	Alu-Alu conversion
NA19434_prelim_1.0	Luhya (Webuye, Kenya)		Alu-Alu conversion	Alu-Alu conversion	Alu-Alu conversion	no conversion	Alu-Alu conversion	no sequence information
ASM311281v1	Luhya (Webuye, Kenya)		Alu-Alu conversion	Alu-Alu conversion	Alu-Alu conversion	no conversion	Alu-Alu conversion	no sequence information
ASM339146v1	African ancestry (Southwest USA)		Alu-Alu conversion	Alu-Alu conversion	Alu-Alu conversion	no conversion	Alu-Alu conversion	no sequence information
HG02818_prelim_1.0	Gambian		Alu-Alu conversion	Alu-Alu conversion	Alu-Alu conversion	no conversion	Alu-Alu conversion	no sequence information
ASM311289v1	Gambian		Alu-Alu conversion	Alu-Alu conversion	Alu-Alu conversion	no conversion	Alu-Alu conversion	no sequence information
HG03486_prelim_1.0	Mende (Sierra Leone, Southern Africa)		Alu-Alu conversion	Alu-Alu conversion	Alu-Alu conversion	no conversion	Alu-Alu conversion	no sequence information
ASM311285v1	Esan (Nigeria)		Alu-Alu conversion	Alu-Alu conversion	Alu-Alu conversion	no conversion	Alu-Alu conversion	no sequence information
HG00514_prelim_3.0	Chinese (Southern han chinese)	Asian	Alu-Alu conversion	Alu-Alu conversion	Alu-Alu conversion	Alu-Alu conversion	Alu-Alu conversion	no sequence information
YH_2.0	Chinese		Alu-Alu conversion	no sequence information	Alu-Alu conversion	Alu-Alu conversion	no sequence information	Alu-Alu conversion
HX1_1.1	Chinese		Alu-Alu conversion	Alu-Alu conversion	Alu-Alu conversion	Alu-Alu conversion	Alu-Alu conversion	no sequence information
10x.supernova.msHG00512	Chinese		Alu-Alu conversion	Alu-Alu conversion	Alu-Alu conversion	no conversion	Alu-Alu conversion	Alu-Alu conversion
ASM311295v1	Han chinese (Beijing, China)		Alu-Alu conversion	Alu-Alu conversion	Alu-Alu conversion	no conversion	Alu-Alu conversion	no sequence information
ASM311311v1	Chinese Dai (Xishuangbanna, China)		Alu-Alu conversion	Alu-Alu conversion	Alu-Alu conversion	no conversion	Alu-Alu conversion	Alu-Alu conversion
ASM185674v1	Chinese		Alu-Alu conversion	Alu-Alu conversion	Alu-Alu conversion	Alu-Alu conversion	Alu-Alu conversion	no sequence information
KOREF1.0	Korean		Alu-Alu conversion	Alu-Alu conversion	Alu-Alu conversion	no conversion	Alu-Alu conversion	no sequence information
HG02059_prelim_1.0	Vietnamese		Alu-Alu conversion	Alu-Alu conversion	Alu-Alu conversion	no conversion	Alu-Alu conversion	no sequence information
HG03807_prelim_1.0	Bengali		Alu-Alu conversion	Alu-Alu conversion	Alu-Alu conversion	no conversion	Alu-Alu conversion	no sequence information
ASM311297v1	Sri Lankan Tamil (South Asian)		Alu-Alu conversion	Alu-Alu conversion	Alu-Alu conversion	no conversion	Alu-Alu conversion	no sequence information
ASM311283v1	Japanese (Tokyo, Japan)		Alu-Alu conversion	Alu-Alu conversion	Alu-Alu conversion	no conversion	Alu-Alu conversion	no sequence information
ASM311291v1	Gujarati indians (South Asian)		Alu-Alu conversion	Alu-Alu conversion	Alu-Alu conversion	Alu-Alu conversion	Alu-Alu conversion	Alu-Alu conversion
ASM311287v1	Mexican ancestry (Los Angeles, California, USA)	Mixed American	Alu-Alu conversion	Alu-Alu conversion	Alu-Alu conversion	Alu-Alu conversion	Alu-Alu conversion	Alu-Alu conversion
ASM311317v1	Peruvian (Lima, Peru)		Alu-Alu conversion	Alu-Alu conversion	Alu-Alu conversion	no conversion	Alu-Alu conversion	Alu-Alu conversion
HG01352_prelim_2.1	Colombian		Alu-Alu conversion	Alu-Alu conversion	Alu-Alu conversion	no conversion	Alu-Alu conversion	Alu-Alu conversion
NA12878_prelim_3.0	Utah/Mormon (USA)		Alu-Alu conversion	Alu-Alu conversion	Alu-Alu conversion	no conversion	Alu-Alu conversion	no sequence information
HG00733_Phased_Diploid	Puerto Rican	Puerto Rican	Alu-Alu conversion	Alu-Alu conversion	Alu-Alu conversion	Alu-Alu conversion	Alu-Alu conversion	no sequence information
10x.supernova.msHGP	European	European	Alu-Alu conversion	Alu-Alu conversion	Alu-Alu conversion	Alu-Alu conversion	Alu-Alu conversion	no sequence information
CHM1_1.1	European		Alu-Alu conversion	Alu-Alu conversion	Alu-Alu conversion	no conversion	Alu-Alu conversion	Alu-Alu conversion
ASM311293v1	Toscani (Italian)		Alu-Alu conversion	Alu-Alu conversion	Alu-Alu conversion	Alu-Alu conversion	Alu-Alu conversion	Alu-Alu conversion
ASM311321v1	Finnish		Alu-Alu conversion	Alu-Alu conversion	Alu-Alu conversion	Alu-Alu conversion	no sequence information	Alu-Alu conversion
HuRef	British (European)		Alu-Alu conversion	Alu-Alu conversion	Alu-Alu conversion	no conversion	Alu-Alu conversion	no sequence information
GIAB Ashkenazim Son HG002/NA24385/huAA53E0 PacBio Assembly with PBcR	Ashkenazim (Jews in Central Europe)		Alu-Alu conversion	Alu-Alu conversion	Alu-Alu conversion	Alu-Alu conversion	Alu-Alu conversion	no sequence information
ASM311323v1	British (European)		Alu-Alu conversion	Alu-Alu conversion	Alu-Alu conversion	Alu-Alu conversion	Alu-Alu conversion	no sequence information
CHM13 Draft Assembly	European		Alu-Alu conversion	Alu-Alu conversion	Alu-Alu conversion	no conversion	Alu-Alu conversion	no sequence information
