# Supplementary material for: Gene Conversion amongst Alu SINE Elements
Source: Genes (Basel). 2021 Jun 11;12(6):905. doi: 10.3390/genes12060905 (PMC8230782; doi:10.3390/genes12060905)
Supplement: Supplementary file 1 [file genes-12-00905-s001.zip › Supplementary_Files/Supplementary_File_S2.txt]

Supplementary File S2

Alignments of 98 Alu-Alu gene conversion loci. Dashes separate diagnostic positions. Detailed description in Supplementary Table S1.


H_AluS112

>AluY
--------------------------------------------------------------------------------
--------------------------------------------------------------------------------
--------------------------------------------------------------------------------
--------------------------------------------------------------------------------
--------------------------------------------------------------------------------
-------------------------------------------------------GGCCGGGCGCGGTGGCTCACGCCT-
GTAATCCCAGCACTTTGGGAGGCCGAGGCGGGCGGATCAC----GAGGTCAGGAG-A-TCGAGACCA-T-CCTGGC-T-A
ACA-C-GGTGAAACCCCGTCTCTACTAAAAATACAAAAAATTAGCCGGGCGTGGTGGCG-G-GCGCCTGTAGTCCCAGCT
ACTC-GGGAGGCTGAGGCAGGAGAATGGC-G-TGAACCCGGGAGGCGGAG-C-TTGCAGTGAGCCGAGATCGCGCCACTG
CACTCCAGCCTGGGCGACAGAGCGAGACTC-CGTCTCAAAAAAAAAAAAAAAAAAAAAAAAAAAAAA-------------
--------------------------------------------------------------------------------
--------------------------------------------------------------------------------
--------------------------------------------------------------------------------
--------------------------------------------------------------------------------
--------------------------------------------------------------------------------
--------------------------------------------------------------------------------
----------------
>AluSx
--------------------------------------------------------------------------------
--------------------------------------------------------------------------------
--------------------------------------------------------------------------------
--------------------------------------------------------------------------------
--------------------------------------------------------------------------------
-------------------------------------------------------GGCCGGGCGCGGTGGCTCACGCCT-
GTAATCCCAGCACTTTGGGAGGCCGAGGCGGGCGGATCAC-CT-GAGGTCAGGAG-T-TCGAGACCA-G-CCTGGC-C-A
ACA-T-GGTGAAACCCCGTCTCTACTAAAAATAC-AAAAATTAGCCGGGCGTGGTGGCG-C-GCGCCTGTAATCCCAGCT
ACTC-GGGAGGCTGAGGCAGGAGAATCGC-T-TGAACCCGGGAGGCGGAG-G-TTGCAGTGAGCCGAGATCGCGCCACTG
CACTCCAGCCTGGGCGACAGAGCGAGACTC-CGTCTCAAAAAAAAAAAAAAAAAAAAAAAAAAAAAA-------------
--------------------------------------------------------------------------------
--------------------------------------------------------------------------------
--------------------------------------------------------------------------------
--------------------------------------------------------------------------------
--------------------------------------------------------------------------------
--------------------------------------------------------------------------------
----------------
>Homo_sapiens
TCTTCAGAAGCCTTTTCACAGAATCAAGAGTGAAAAATAAGTAAATGTTTGGGTGACCACTTTTTCATCAGACT--AACT
ATATCTTGGGTTTTAGTTGGGTCTCAAAATGTTCCCCAGCC-AGACCCTTTCTAATTTCCTTTTGATTAAGATCTTTGGT
GGACTATAGCACTAAATTTGTTTAAGCAGTATGAGGCATAAAATTGTGACTATG--------------TTTCTAAAGTCG
GCCCTGATGCATTGGGTTTGGAAATGACCACAAATATTCCTGTT--TTCCTGAGTGTACCCTTCAGGGTCCAGCTGTCCA
AAACAGTGTTGATAGGAGTTCATCATAGCTGCTTTGGGAGGAAGCCAGATTCTCCTTATCTTTTAGCTTTAGATCGTGGA
ATCCAGGAAGTAGAACAATGTCTATTGTTGCT---AAAGAAAGAAAGAAATG---GGCCGGGTGTGGTGGCTCACGGGGA
GTAATCCCAGCACTTTGCGAGGCCGAGGTGGGTGAATCAC-CT-GAGGTCAGAAG-T-TCACGACCA-G-CCTGAC-C-A
ACA-T-GGCGAAACCCTGACTCTACTGAAAATAC-AAAAATTAGCTGGGCATGGTGGCA-T-GCGCCTG---TCCCAGCT
ACTC-AGGAGGCTGAGACAGGAGAATTGC-C-TGAACCCAGGAGGCGGAG-G-TTGCAGTGAGCCGAGATTGTGCCACTG
CACTCAAGCCTGGGCAAAAGAGCCAGACTC-TGTTTCAAAAAAAAA-GAAAA------------------AAAGAAAAGA
AAGAAATG---GTAGTACTGATTCTGTACTTGAAGGATGTTTA-------ATGTAGCATGGTGTTGTAATAGAGAAGAAA
TGATGAAATTGTTGAATTTGAAGAGTTGGGACAACGATCAGCTATCCCACTTTTTTTCTCACTTTCAGATCAGTTTTTGG
ATAATCATATGGTAGTTAAAATAATAAG-TGTACACATATACACACAGGCATACATAAATCGGCTTTAAAATATTTGACT
CAGTTACTCAGATGTTTGGG-TTTGGGAGTCTGATTCAGCATCATTTCCTCTTCACCTTGCATGAATACATGAAATCATA
ATATCGTTCATGTTGTTACCTTTTTATATTGAAAACTAAAGTGTATACAACATTGGATAACACTTTCAAATGAATAATTT
TAAAATGTTTTTATGACATTTTGGAAAGATCTTGGGTGCCTAATCACATATTTTCTTAAGAACCATAATAAATTTGAATT
TAAGAAAATGTTATTA
>Pan_troglodytes
TCTTCAGAAGCCTTTTCACAGAATCAAGAGTGAAAAATAAGTAAATGTTTGGGTGACCACTTTTTCATCAGACT--AACT
AAATCTTGGGTTTTAGTTGGGTCTCAAAATGTTCCCCGGCC-AGACCCTGTCTAATTTCCTTTTGATTAAGATCTTTGGT
GGACTATAGCACTACATTTGTTTAGGCAGTATGAGGCATAAAATTGTGACTATG--------------TTTCTAAAGTCG
GCCCTGATGCATTGGGTTTGGAAATGACCACAAATATTCCTGTT--TTCCTGAGTGTACCCTTCAGGGTCCAGCTGTCCA
AAACAGTGTTGATAGGAGTTCATCATAGCTGCTTTGGGAGGAAGCCAGATTCCCCTTATCTTTTAGCTTTAGATCGTGGA
ATCCAGGAAGTAGAACAATGTCTATTGTTGCT---AAAGAAAGAAAGAAATG---GGCCGGGTGTGGTGGCTCATGGGGA
GTAATCCCAGCACTTTGCGAGGCCGAAGTGGGTGAATCAC-CT-GAGGTCAGAAG-T-TCACAACCA-G-CCTGAC-C-A
ACA-T-GGCGAAACCCTGACTCTACTGAAAATAC-AAAAATTAGCTGGGCGTGGTGGCA-T-GCACCTG---TCCCAGCT
ACTC-AGGAGGCTGAGACAGGAGAATTGC-T-TGAACCCAGGAGGCGGAG-G-TTGCAGTGAGCTGAGATTGTGCCACTG
CACTCAAGCCTGGGTGACAGAGCAATACTC-TGTCTCAAAAAAAAA-GAAAA------------------AAAGAAAAGA
AAGAAATG---GTAGTACTGATTCTGTACTTGAAGGATGTTTA-------ATGTAGCATGGTGTTGTAATATAGAAGAAA
TGAAGAAATTGTTGAATTTGAAGAGTTGGGACAACGATCAGCTATCCCACTTTTTTTCTCACTTTCAGATCAGTTTTTGG
ATAATCATATGGTAGTTAAAATAATAAG-TGTACACATATACACACAGGCATACATAAATCGGCTTTAAAATATTTGACT
CAGTTACTCAGATGTTTGGG-TTTGGGAGTCTGATTCAGCATCATTTCCTCTTCACCCTGCATGAATACATAAAATCATA
T-ATCGTTTATATTGTTACCTTTTTATATTGAAAACTAAAGTGTATACAACATTGGATAACACTTTCGAATGAATAATTT
TAAAATGTTTTTATGACATTTTGGAAAGATCTTGGGTGCCTAATCACATATTTTCTTAAGAACCATAATAAATTTGAATT
TAAGAAAACGTTATTA
>Pan_paniscus
TCTTCAGAAGCCTTTTCACAGAATCAAGAGTGAAAAATAAGTAAATGTTTGGGTGACCACTTTTTCATCAGACT--AACT
AAATCTTGGGTTTTAGTTGGGTCTCAAAATGTTCCCCGGCC-AGACCCTGTCTAATTTCCTTTTGATTAAGATCTTTGGT
GGACTATAGCACTACATTTGTTTAGGCAGTATGAGGCATAAAATTGTGACTATG--------------TTTCTAAAGTCG
GCCCTGATGCATTGGGTTTGGAAATGACCACAAATATTCCTGTT--TTCCTGAGTGTACCCTTCAGGGTCCAGCTGTCCA
AAACAGTGTTGATAGGAGTTCATCATAGCTGCTTTGGGAGGAAGCCAGATTCCCCTTATCTTTTAGCTTTAGATCGCGGA
ATCCAGGAAGTAGAACAATGTCTATTGTTGCT---AAAGAAAGAAAGAAATG---GGCCGGGTGTGGTGGCTCATGGGGA
GTAATCCCAGCACTTTGCGAGGCCGAAGTGGGTGAATCAC-CT-GAGGTCAGAAG-T-TCACAACCA-G-CCTGAC-C-A
ACA-T-GGCGAAACCCTGACTCTACTGAAAATAC-AAAAATTAGCTGGGCGTGGTGGCA-T-GCACCTG---TCCCAGCT
ACTC-AGGAGGCTGAGACAGGAGAATTGC-T-TGAACCCAGGAGGCGGAG-G-TTGCAGTGAGCTGAGATTGTGCCACTG
CACTCAAGCCTGGGTGACAGAGCAATACTC-TGTCTCAAAAAAAAAAGAAAA------------------AAAGAAAAGA
AAGAAATG---GTAGTACTGATTCTGTACTTGAAGGATGTTTA-------ATGTAGCATGGTGTTGTAATATAGAAGAAA
TGAAGAAATTGTTGAATTTGAAGAGTTGGGACAACGATCAGCTATCCCACTTTTTTTCTCACTTTCAGATCAGTTTTTGG
ATAATCATATGGTAGTTAAAATAATAAG-TGTACACATATACACACAGGCATACATAAATCGGCTTTAAAATATTTGACT
CAGTTACTCAGATGTTTGGG-TTTGGGAGTCTGATTCAGCATCATTTCCTCTTCACCCTGCATGAATACATAAAATCATA
T-ATCGTTCATATTGTTACCTTTTTATATTGAAAACTAAAGTGTATACAACATTGGATAACACTTTCGAATGAATAATTT
TAAAATGTTTTTATGACATTTTGGAAAGATCTTGGGTGCCTAATCACATATTTTCTTAAGAACCATAATAAATTTGAATT
TAAGAAAACGTTATTA
>Gorilla_gorilla
TCTTCAGAAGCCTTTTCACAGAATCAAGAGTGAAAAATAAGTAAATGTTTGGGTGACCACTTTTTCATCAGACT--AACT
AAATCTTGGGTTTTAGTTGGGTCTCAAAATGTTCCCCGGCC-AGACCCTTTCTAATTTCCTTTTGATTAAGATCTTTGGT
GGACTATAGCACTGCATTTGTTTAAGCAGTATGAGGCATAAAATTGTGACTGTG--------------TTTCTAAAGTTG
GCCCTGATGCATTGGGTTTGGAAATGACCACAAATATTCCTGTT--TTCCTGAGTGTACCCTTCAGGGTCCAGCTGTCCA
AAACAGTGTTGATAGGAGTTCATCATAGCTGCTTTGGGAGGAAGCCAGATTCCCCTTATCTTTTAGCTTTAGATCGTGGA
ATCCAGGAAGTAGAACAATGTCTATTGTTGCT---AAAGA----AAGAAATG---GGCCGGGTGTGATGGCTCACGGGGA
GTAATCCCAGCATTTTGCGAGGCCGAGGTGGGTGAATCAC-CT-GAGGTCAGAAG-T-TCACGACCA-G-CCTGAC-C-A
ACA-T-GGCGAAACCCTGACTCTACTGAAAATAC-AAAAATTAGCTGGGCGTGGTGGCA-T-GCGCCTG---TCCCAGCT
ACTC-AGGAGGCTGAGACAGGAGAATTGC-T-TGAACCCAGGAGGCAGAG-G-TTGCAGTGAGCCGAGATTGTGCCACTG
CACTCAAGCCTGGGCAACAGAGCAATACTC-TGTCTCAAAAAAAAAAGAAAA------------------AAAGAAAAGA
AAGAAATG---GTAGTACTGATTCTGTACTTGAAGGATGTTTA-------ATGTAGCATGGTGTTGTAATAGAGAAGAAA
TGATGAAATTGTTGAATTTGAAGAGTTGGGGCAACGATCAGCTATCCCACTTTTTTTCTCACTTTCAGATCAGTTTTTGG
ATAATCATATGGTAGTTAAAATAATAAG-TGTACACATATACACACAGGCATACATAAATCGGCTTTAAAATATTTGACT
CAGTTACTCAGATGTTTGGG-TTTGGGAGTCTGATTCAGCATCATTTCCTCTTCACCCTGCATGAATACATAAAATCATA
T-ATCGTTCATGTTGTTACCTTTTTATATTGAAAACTAAAGTGTATACAACATTGGATAACACTTTCAAATGAATAATTT
TAAAATGTTTTTATGACATTTTGGAAATATCTTGGGTGCCTAATCACATATTTTCTTAAGAACCATAATAAATTTGAATT
TAAGAAAACGTTATTA
>Gorilla_gorilla_gorGor5
TCTTCAGAAGCCTTTTCACAGAATCAAGAGTGAAAAATAAGTAAATGTTTGGGTGACCACTTTTTCATCAGACT--AACT
AAATCTTGGGTTTTAGTTGGGTCTCAAAATGTTCCCCGGCC-AGACCCTTTCTAATTTCCTTTTGATTAAGATCTTTGGT
GGACTATAGCACT-CATTTGTTTAAGCAGTATGAGGCATAAAATTGTGACTGTG--------------TTTCTAAAGTTG
GCCCTGATGCATTGGGTTTGGAAATGACCACAAATATTCCTGTT--TTCCTGAGTGTACCCTTCAGGGTCCAGCTGTCCA
AAACAGTGTTGATAGGAGTTCATCATAGCTGCTTTGGGAGGAAGCCAGATTCCCCTTATCTTTTAGCTTTAGATCGTGGA
ATCCAGGAAGTAGAACAATGTCTATTGTTGCT---AAAGA----AAGAAATG---GGCCGGGTGTGATGGCTCACGGGGA
GTAATCCCAGCATTTTGCGAGGCCGAGGTGGGTGAATCAC-CT-GAGGTCAGAAG-T-TCACGACCA-G-CCTGAC-C-A
ACA-T-GGCGAAACCCTGACTCTACTGAAAATAC-AAAAATTAGCTGGGCGTGGTGGCA-T-GCGCCTG---T-CCAGCT
ACTC-AGGAGGCTGAGACAGGAGAATTGC-T-TGAACCCAGGAGGCAGAG-G-TTGCAGTGAGCCGAGATTGTGCCACTG
CACTCAAGCCTGGGCAACAGAGCAATACTC-TGTCTCAAAAAAAAA-GAAAA------------------AAAGAAAAGA
AAGAAATG---GTAGTACTGATTCTGTACTTGAAGGATGTTTA-------ATGTAGCATGGTGTTGTAATAGAGAAGAAA
TGATGAAATTGTTGAATTTGAAGAGTTGGGGCAACGATCAGCTATCCCACTTTTTTTCTCACTTTCAGATCAGTTTTTGG
ATAATCATATGGTAGTTAAAATAATAAG-TGTACACATATACACACAGGCATACATAAATCGGCTTTAAAATATTTGACT
CAGTTACTCAGATGTTTGGG-TTTGGGAGTCTGATTCAGCATCATTTCCTCTTCACCCTGCATGAATACATAAAATCATA
T-ATCGTTCATGTTGTTACCTTTTTATATTGAAAACTAAAGTGTATACAACATTGGATAACACTTTCAAATGAATAATTT
TAAAATGTTTTTATGACATTTTGGAAATATCTTGGGTGCCTAATCACATATTTTCTTAAGAACCATAATAAATTTGAATT
TAAGAAAACGTTATTA
>Pongo_abelii
TCTTCAGAAGCCTTTTCACAGAATCAAGAGTGAAAAA----TAAATGTTTGGGTGACCACTTTTTCATCAGACT--AACT
AAATCTTGGGTTTTAGTTGGGTCTCAAAATGTTCCCTGGCC-AGACCCTTTCTAATTTCCTTTTGATTAAGATCTTTGGT
GGACTATAGCACTACATTTGTTTGAGCAGTATGAGGCATAAAATTGTGACTATG--------------TTTCTAAAGTCG
GCCCTGATGCATTGGGTTTGGAAATGACCACAAATATTCCTGTT--TTCCTGAGTGTACCCTTCAGGGTCCAGCTGTCCA
AAACAGTGTTGATAGGAGTTCATCATAGCTGCTTTGGGAGGAAGCCGGATTCCCCTTATCTGTTAGCTTTAGATCCTCGA
ATCCAGGAAGTAGAACAATGTCTATTGTTGCT---AAAGAAAGAAAGAAATG---GGCCGGGTGTGGTGGCTCACGGGA-
GTAATCCCAGCACTTTGGGAGGCTGAGGTGGGTGAATCAC-CT-GAGGTCAGAAA-T-TCACGACCA-G-CCTGAC-C-A
ACA-T-TGCGAAACCCCGACTCTACTGAAAATAC-AAAAATTAGCTGGGCGTGGTGGCA-T-GCGCCTG---TCCCAGCT
ACTC-AGGAGGCTGAGACAGGAGAATTGC-T-TGAATTCAGGAGGTGGAG-G-TTGCAGTGAGCCGAGATTGTGCCATTG
CACTCAAGCCTGGGTGACAGAGCAATACTC-TGTCTCAAAAAA---------------------------AAAGAAA-GA
AAGAAATG---GTAGTACTGATTCTGTACTTGAAGGATGTTTA-------ATGTAGCATGGTGTTGTAATAGAGAAGAAA
TGATGAAATTGTTGAATTTGAAGAGTTGGGACAACGATCAGCTATCCCACTTTTTTTCTCACTTTCAGATCAGTTTTTGG
ATAATCATATGGTAGTTAAAATAATAAG-TGTACACATATACACACAGGCATACATAAATCAGCTTTAAAATATTTGACT
CAGTTACTCAGATGTTTGGC-TTTGGGAGTCTGATTCAGCATCATTTCCTCTTCACCCTGCATGAATACATAAAATCATA
T-ATCGTTCATGTTGTTACCTTTTTATATTGAAAACTAAAGTGTATACAACATTGGATAACACTTTCAAATGAATAATTT
TAAAATGTTTTTATGACATTTTGGAAAGATCTTGGGTGCCTAATCGCATATTTTCTTAAGAGGCATAATAAATTTGAATT
TAAGAAAATGTTATTA
>Pongo_abelii_ponAbe2
TCTTCAGAAGCCTTTTCACAGAATCAAGAGTGAAAAA----TAAATGTTTGGGTGACCACTTTTTCATCAGACT--AACT
AAATCTTGGGTTTTAGTTGGGTCTCAAAATGTTCCCTGGCC-AGACCCTTTCTAATTTCCTTTTGATTAAGATCTTTGGT
GGACTATAGCACTACATTTGTTTGAGCAGTATGAGGCATAAAATTGTGACTATG--------------TTTCTAAAGTCG
GCCCTGATGCATTGGGTTTGGAAATGACCACAAATATTCCTGTT--TTCCTGAGTGTACCCTTCAGGGTCCAGCTGTCCA
AAACAGTGTTGATAGGAGTTCATCATAGCTGCTTTGGGAGGAAGCCGGATTCCCCTTATCTGTTAGCTTTAGATCCTCGA
ATCCAGGAAGTAGAACAATGTCTATTGTTGCT---AAAGAAAGAAAGAAATG---GGCCGGGTGTGGTGGCTCACGGGA-
GTAATCCCAGCACTTTGGGAGGCTGAGGTGGGTGAATCAC-CT-GAGGTCAGAAA-T-TCACGACCA-G-CCTGAC-C-A
ACA-T-TGCGAAA------CTCTACTGAAAATAC-AAAAATTAGCTGGGCGTGGTGGCA-T-GCGCCTG---TCCCAGCT
ACTC-AGGAGGCTGAGACAGGAGAATTGC-T-TGAATTCAGGAGGTGGAG-G-TTGCAGTGAGCCGAGATTGTGCCATTG
CACTCAAGCCTGGGTGACAGAGCAATACTC-TGTCTCAAAAAAAAAAAAAAAAAA---------------AAAGAAA-GA
AAGAAATG---GTAGTACTGATTCTGTACTTGAAGGATGTTTA-------ATGTAGCATGGTGTTGTAATAGAGAAGAAA
TGATGAAATTGTTGAATTTGAAGAGTTGGGACAACGATCAGCTATCCCACTTTTTTTCTCACTTTCAGATCCGTTTTTGG
ATAATCATATGGTAGTTAAAATAATAAG-TGTACACATATACACACAGGCATACATAAATCAGCTTTAAAATATTTGACT
CAGTTACTCAGATGTTTGGC-TTTGGGAGTCTGATTCAGCATCATTTCCTCTTCACCCTGCATGAATACATAAAATCATA
T-ATCGTTCATGTTGTTACCTTTTTATATTGAAAACTAAAGTGTATACAACATTGGATAACACTTTCAAATGAATAATTT
TAAAATGTTTTTATGACATTTTGGAAAGATCTTGGGTGCCTAATCGCATATTTTCTTAAGAGGCATAATAAATTTGAATT
TAAGAAAATGTTATTA
>Nomascus_leucogenys
TCTTCAGAAGCCTTTTCACAGAATCAAGAGTGAAAAATAAATAAATGTTTGGGTGACCACTTTTTCATCAGACT--AACT
AAATCTTGGGTTTTAGTTGGGTCTCAAAATGATCCCTGACC-AGACCCTTTCTAATCTCCTTTTGATTAAGATCTTTGGT
GGACTATAGCACTACATTTGTTTGAGCAGTATGAGGCATAAAATTGTGACTATA--------------TTTCTAAAGTCG
GCCCTGATGCATTGGGTTTGGAAATGACCACAAATATTCCTGTT--TTCCTGAGTGTACCCTTCAGGGTCCAGCTGTCCA
AAACAGTGTTGATAGGAGTTCATCATAGCTGCTTTGGGAGGAAGCCAGATTCCCCTTATCTTTTAGCTTTAGATCCTCGA
ATCCAAGAAGTAGAACAATGTCTATTGTTGCT---AAAGAAAGAAAGAAATA---GGCCGGGTGCGGTGGCTCACACCT-
GTTATCCCAGCACTTTGGGAGGCCGAGGCGGGTGGATCAC----GAGGTCAGGAG-A-TCAAGACCA-T-CCTGGC-T-A
GCA-C-GGTGAAACCCCATCTCTACTAAAAATACAAAAAATTAGCCAGGCACGTTGGCG-G-GCTCCTGTAGTCCCAGCT
ACTT-GGGAGGCTGAGGCAGGAGAATTGC-T-TGAACCTGGGAGGCGGAG-C-TTGCAGTGAGCGGAGATCGCGCCACTG
CACTCCAGCCTGGGCGACAGAGCGAGACTC-CGCCTCAAAAAAAAAAAAAAAA-----------------AAAGAAA-GA
AA----TG---GTAATACTGATTCTGTACTTGTAGGATGTTTA-------ATGTAGCATGGTATTGTAATAGAGAAGAAA
TGATGAAATTGTTGAATTTGAAGAGTTGGGACAACGATCAGCTGTCCCACTTTTTTTCTCACTTTCAGATCAGTTTTTGG
ATAATCATATGGTAGTTAAAATAATAAG-TGTACACATATACACACAGGCATACATAAATCGGCTTTAAAATATTTGACT
CAGTTACTGAGATGTTTGGG-TTTGGGAATCTGATTCAGCATCATTTCCTCTTCACCCTGCATGAATACATAAAATCATA
T-GTCGTTCATGTTGTTACCTTTTTATATTGAAAACTAAAGTGTATACAACATTGGATAACACTTTCAAATGAATAATTT
TAAAATGTTTTTATGACATTTTGGAAAGATCCTGGATGCCTAATCACATATTTTCTTAAGAGCCATAATAAATATGAATT
TAAGAAAACGTTATTA
>Nomascus_leucogenys_Asia_NLE_v1
TCTTCAGAAGCCTTTTCACAGAATCAAGAGTGAAAAATAAATAAATGTTTGGGTGACCACTTTTTCATCAGACT--AACT
AAATCTTGGGTTTTAGTTGGGTCTCAAAATGATCCCTGACC-AGACCCTTTCTAATCTCCTTTTGATTAAGATCTTTGGT
GGACTATAGCACTACATTTGTTTGAGCAGTATGAGGCATAAAATTGTGACTATA--------------TTTCTAAAGTCG
GCCCTGATGCATTGGGTTTGGAAATGACCACAAATATTCCTGTT--TTCCTGAGTGTACCCTTCAGGGTCCAGCTGTCCA
AAACAGTGTTGATAGGAGTTCATCATAGCTGCTTTGGGAGGAAGCCAGATTCCCCTTATCTTTTAGCTTTAGATCCTCGA
ATCCAAGAAGTAGAACAATGTCTATTGTTGCT---GAAGAAAGAAAGAAATA---GGCCGGGTGCGGTGGCTCACACCT-
GTTATCCCAGCACTTTGGGAGGCCGAGGCGGGTGGATCAC----GAGGTCAGGAG-A-TCGAGACCA-T-CCTGGC-T-A
GCA-C-GGTGAAACCCCATCTCTACTAAAAATACAAAAAATTAGCCGGGCACGTTGGCG-G-GCTCCTGTAGTCCCAGCT
ACTT-GGGAGGCTGAGGCAGGAGAATTGC-T-TGAACCTGGGAGGCGGAG-C-TTGCAGTGAGCGGAGATCGCGCCACTG
CACTCCAGCCTGGGCGACAGAGCGAGACTC-CGCCTCAAAAAAAAAAAAAAAAA----------------AAAGAAA-GA
AA----TG---GTAATACTGATTCTGTACTTGTAGGATGTTTA-------ATGTAGCATGGTATTGTAATAGAGAAGAAA
TGATGAAATTGTTGAATTTGAAGAGTTGGGACAACGATCAGCTGTCCCACTTTTTTTCTCACTTTCAGATCAGTTTTTGG
ATAATCATATGGTAGTTAAAATAATAAG-TGTACACATATACACACAGGCATACATAAATCGGCTTTAAAATATTTGACT
CAGTTACTGAGATGTTTGGG-TTTGGGAATCTGATTCAGCATCATTTCCTCTTCACCCTGCATGAATACATAAAATCATA
T-GTCGTTCATGTTGTTACCTTTTTATATTGAAAACTAAAGTGTATACAACATTGGATAACACTTTCAAATGAATAATTT
TAAAATGTTTTTATGACATTTTGGAAAGATCCTGGATGCCTAATCACATATTTTCTTAAGAGCCATAATAAATATGAATT
TAAGAAAACGTTATTA
>Hylobates_moloch
TCTTCAGAAGCCTTTTCACAGAATCAAGAGTGAAAAATAAATAAATGTTTGGGTGACCACTTTTTCATCAGACT--AACT
AAATCTTGAGTTTTAGTTGGGTCTCAAAATGATCCCTGGCC-AGACCCTTTCTAATCTCCTTTTGATTAAGATCTTTGGT
GGACTATAGCACTACATTTGTTTGAGCAGTATGAGGCATAAAATTGTGACTATA--------------TTTCTAAAGTCG
GCCCTGATGCATTGGGTTTGGAAATGACCACAAATATTCCTGTT--TTCCTGAGTGTACCCTTCAGGGTCCAGCTGTCCA
AAACAGTGTTGATAGGAGTTCATCATAGCTGCTTTGGGAGGAAGCCAGATTCCCCTTATCTTTTAGCTTTAGATCCTCGA
ATCCAAGAAGTAGAACAATGTCTATTGTTGCT---AAAGAAAGAAAGAAATA---GGCCGGGCGCGGTGGCTCACACCT-
GTTATCCCAGCACTTTGGGAGGCCGAGGCGGGTGGATCAC----GAGGTCAGGAG-A-TCGAGACCA-T-CCTGGC-T-A
GCA-C-GGTGAAACCCCGTCTCTACTAAAAATACAAAAAATTAGCCGGGCACGGTGGCG-G-GCTCCTGTAGTCCCAGCT
ACTC-GGGAGGCTGAGGCAGGAGAATTGC-T-TGAACCCAGGAGGCGGAG-C-TTGCAGTGAGCGGAGATCGCGCCACTG
CACTCCAGCCTGGGTGACAGAGCGAGACTC-TGCCTCAAAAAAAAAA-----------------------AAAAAAA-AA
AAGAAATG---GTAATACTGATTCTGTACTTGTAGGATGTTTA-------ACGTAGCATGGTATTGTAATAGAGAAGAAA
TGATAAAATTGTTGAATTTGAAGAGTTGGGACAACGATCAGCTGTCCCACTTTTTTTCTCACTTTCAGATCAGTTTTTGG
ATAATCATATGGTAGTTAAAATAATAAG-TGTACACATATACACACAGGCATACATAAATCGGCTTTAAAATATTTAACT
CAGTTACTGAGATGTTTGGG-TTTGGGAGTCTGATTCAGCATCATTTCCTCTTCACCCTGCATGAATACATAAAATCGTA
T-ACCGTTCATGTTGTTACCTTTTTATATTGAAAACTAAAGTGTATACAACATTGGATAACACTTTCAAATGAATAATTT
AAAAATGTTTTTATGACGTTTTGGAAAGATCCTGGGTGCCTAATCACATATTTTCTTAAGAGCCATAATAAATATGAATT
TAAGAAAATGTTATTA
>Macaca_mulatta
TCTTCAGAAGCCTTTTCACAGAATCAGGAGTGAAAAATAAATAAATGTTTGGGTGACCAGTTTTTCATCAGACT--AACT
AAACCTTGGGTTTTAGTTGGGTCTCAAAATGTTCCCTGGCCAAAAACCTTTCTAATTTCGTTTTGATTAAGATCTTTAGT
GGACTATAGCACTA-ATTTGTTTGAGCAGTATGAGGCATAAAATTGTGACTATG--------------CTTCTAAAGTTG
GCCCTGATGCATTGGGTTTGGAA-TGACCGCAAATATTCCTGTTAGTTCCTGAACGTACCCTTCAGGGTCCAGCTGTCCA
AAACAGTGTTGATGGGAGTTCATCATAGCTGCTTTGGGAGGAAGCCAGATTCCCCTTATCTGTTAGCTTTAGATGGTGGA
ATCTAGGAAGCAGAACAATGTCTATTGTTGCT---AAAGAAAGAAAGAAATG---GGCTGGGCGTGGTGGCTCATGGGA-
ATAATCCCAGCACTTTGGGAGGCTGAGGTGGGTGAATCAC-CT-GAGGTCAGGAG-T-TCAAGACCA-G-CCTAAC-C-A
ACA-T-GGCAAAA-CCCGACTCTACTAAAAATAC-AAAAATTAGCCAGGCGTGGTGGCA-T-GTGCCTG---TCCCAGCT
ACTCAAGGAGGCTGAGACAGGAACATTGC-A-TGAACCCAGGAGGCGGAG-G-TTGCAGTGAGCCAAGATTGTGCCACTG
CACTCAAGCCTGGGCGACAGAGTAATACTCTTGTCTCAAAAAAAAAAAAAAAAAAG--------------AAAGAAA-GA
AA----TG---ATAATACTGGTTCTGTACTTGTAGGATGTTTA-------ATGTGGCATGGTGTTGTAATAGAGAAGAAA
TGATGAAATTGTTGAATTTGAAGAGTTGGGACAACGATCAGCTCTCCCACTTTTTTTGTCACTTTCAGATCATTTTTTGG
ATAATCATGTGGTAGTTGAAATAATAAGTTATACATATGTACACACAGGCATACATAAATCGCCTTGAAAATATTTGACT
CAGTTACTCAGATGTTTGGG-TTTGGGAATCTGATTCAGCATCATTTCCTCTTCACCCTGCATGAATACATAAAATCATA
A-ATCGTTCATCTTGTTACCTTTTTATATTGAAAACTAAAGTGTATACAACATTGGATAACACTTTCAAGTGAATAATTT
TAAAATGTTTTTATGACATTTTGGAAAAATCTTGGATGCCTAATCACATATTTTCTTAAGAGCCATAATAAATTTGAATT
TAAGAAAATGTTATTA
>Rhinopithecus_roxellana
TCTTCAGAAGCCTGTTCACAGAATCAGGAGTGAAAAA----TAAATATTTGGGTGACCACTTTTTCACCAGACT--AACT
AAACCTTGGGTTTTAGTTGGGTCTCAAAATGTTCCCTGGCC-AAACCCTTTCTAATTTCCTTTTGATTAAGATCTTTAGT
GGACTATAGCACTA-ATTTGTTTGAGCAGTATGAGGCATAAAATTGTGACTATG--------------CTTCTAAAGTCG
GCCCTGATGCATTGGGTTTGGAAATGACCGCAAATATCCCTGTTAGTTCCTGAGTGTACCCTTCAGGGTCCAACTGTCCA
AAACAGTGTTGATAGGAGTTTATCATAGCTGCTTTGGGAGGAAGCCAGATTCCCCTTATCTGTTAGCTTTAGATGGTGGA
ATCCAGGAAGTAGAACAATGTCTATTGTTGCT---AAAGAAAGAAAGAAATG---GGCCGGGCGTGGTGGCTCATGAGA-
ATAATCCCAGCACTTTGGGAGGTTGAGGCGGGTGAATTAC-CT-GAGGTCAGGAG-T-TCAAGACCA-G-CCTGAC-C-A
ACA-T-GGCGAAA-CCTGACTCTACTAAAAATAC-AAAAATCAGCCAGGCGTGGTGGCA-T-GTGCCTG---TCCCAGCT
ACTCAAGGAGGCTGAGACAGGATCATTGC-T-TGAACCCAGGAGGCGGAG-G-TTACAGCGAGCTGAGATTGTGCCACTG
CACTCAAGCCTGGGCGACAGAGCAATACTC-TGTCTCAAAAAAAAAAAA---------------------AAAGAAA-GA
AAGAAATG---GTAATACTGGTTCTGTACTTGTAGGATGTTTA-------ATATAGCATGGTGTTGTAATAGAGAAGAAA
TGATGAAATTGTTGAATTTGAAGAATTGGGACAACAATCAGCTCTCTCACTTTTTTTGTCACTTTCAGATCATTTTGTGG
ATAATCATGTGGTAGTTGAAATAATAAGTTGTACATATATACACACAGGCATACATAAATCGGCTTGAAAATATTTGACT
CAGTTACTCAGATGTTTGGG-TTTGGGAGTCTGATTCAGCATCATTTCCTCTTCACCCTACATGAATACATAAAATGATA
A-ATCATTCATCTTGTTACCTTTTTATATTGAAAATTAAAGTGTATACAACATTGGATAACACTTTCAAATGAATAATTT
TAAAATGTTTTTATGACATTTTGGAAAAATCTTGGATGCCTAATCACATATTTTCTTAAGAGCCATAATAAATTTGAATT
TAAGAAAATGTTATTA
>Saimiri_boliviensis
TCTTCAGAAGACTTTTCACAGAATCAAGAGTAAAAAATAAATAACTGTTTGGGTGACCACTTTTTCATCAGACTAAAACT
AAACCTTGGGTTTTAGTTGGGTCTCAAAGTGTTCCCTGGCT-AAGTCCTTTCTGATTTCCTTTCAATTAAGATCTTCGGT
GGACTGTAGTACTGCATTTGGCTGAGCAGTATGAGG---ATCATTGTGGCTGTGTTGTCAAGTGGGCCTTTCTAAAGTTG
GCCCTGATGCATTGTGTTTGGAAGTGACCTCAAATATTCTTGTT--TTTCTGAGTGTGCTCTTCAGGGCCCAACTGTCCA
AAACAATGTTCATAGGAGTTAATCGTAGCGGCTTTGGGAGGAACCCAGATTCCCCTTG----TTAGCTTTAGCTTGTTGA
ATCCAGAAATTAGAACAATGTCTATTGTTGCT---AAAGAAAGAAAGAAATG---GGCCAGGCACAGTGGCTCATGCAA-
GCAATCCCAGCCCTTTGGGAGGCTGAGGCGGGTGAATAAC-TT-GAGGTCAGAAG-T-TCAAGACCA-A-CCTGAC-C-A
ATA-T-GGTGAAACCCCGACTCTACTAAAAATAC-AAAAATTAGCTGGGTGTGGCGGCA-T-GTGCCTG---TCCCAGCT
GCTT-GGGAGGCTGAGACAGCAGAATTGC-T-TGAACCCAGGAGGTGGAG-G-TTGCAGTGAGCCAAGATTGTGCCACTG
CATTCAAGCCTGGGTGACAGAGCAATACTC-TGTCTCAAAAAAAAAAAAAAA------------------GAGGAAA-GA
AAGAAATG---GTCATACTGGTTCTGTACTTATAGGATGTTCAATGTAGCATGTAGCATGGTGTTGTAATAGAGAAGAAA
TGATGGAATTGTTGAATTTGAAGAGTTGGGACAACAATCAGCTGTCCCACTTTTTTTCTCACTTTCAGATCAGTTTTTGG
ATAATCCTATGGTAGTTGGAGTAAG----TATACACATCTACACATAGGCATACATAAATTGGCTTTAAAATATTTGACT
CTGTTACCCAGATATTTGAGTTTTGGGAGTCTGATTCAGCATTGTTTCCTCTTCAACCTGCATGAATACATAAAATCATA
A-ATTGTTCATCTTGTTACCTTTTTATATTGAAAATTAAAGTGTATACAGCATTGGATAACACTTTCAAATGAATAATTT
TAAAATGTTTTTATAACATTTT-GAAAGCTCTTAGATGACTAATCACATATTTT-TTAGGAGCCATAATAAATTTGAATT
TAAGAAAACATTGTTA


H_AluS186

>AluYf5
--------------------------------------------------------------------------------
--------------------------------------------------------------------------------
--------------------------------------------------------------------------------
--------------------------------------------------------------------------------
--------------------------------------------------------------------------------
--------------------------------------------------------------------------------
-------------------------------------TGAGACGGAGTCTCGC----TGTCGCCCAGGCTGGAGTGCAGT
GGCGCGATCTCGGCTCACTGCAG-G-CTCCGCCCCCCGGGGTTCACGC-C-ATTCTCCTGCCTCAGCCTCCCGCGTAGCT
GGGA-C-TACAGGCGC-C-CGCCACCTCGCCCGGCTAATTTTTTGTATTTTTAGTAGAGACGGGGTTTCACC-G-TGTT-
A-GCCAGG-A-TGGTCTCGA-T-CTCCTGACCTC----GTGATCCGCCCGCCTCGGCCTCCCAAAGTGCTGGGATTACAG
GCGTGAGCCACCGCGCCCGGCC----------------------------------------------------------
--------------------------------------------------------------------------------
--------------------------------------------------------------------------------
--------------------------------------------------------------------------------
--------------------------------------------------------------------------------
--------------------------------------------------------------------------------
------------------------------------------------------
>AluSx
--------------------------------------------------------------------------------
--------------------------------------------------------------------------------
--------------------------------------------------------------------------------
--------------------------------------------------------------------------------
--------------------------------------------------------------------------------
--------------------------------------------------------------------------------
--------TTTTTTTTTTTTTTTTTTTTTTTTTTTTTTGAGACGGAGTCTCGC-TC-TGTCGCCCAGGCTGGAGTGCAGT
GGCGCGATCTCGGCTCACTGCAA-C-CTCCGCCTCCC-GGGTTCAAGC-G-ATTCTCCTGCCTCAGCCTCCCGAGTAGCT
GGGA-T-TACAGGCGC-G-CGCCACCACGCCCGGCTAA-TTTTTGTATTTTTAGTAGAGACGGGGTTTCACC-A-TGTT-
G-GCCAGG-C-TGGTCTCGA-A-CTCCTGACCTC-AG-GTGATCCGCCCGCCTCGGCCTCCCAAAGTGCTGGGATTACAG
GCGTGAGCCACCGCGCCCGGCC----------------------------------------------------------
--------------------------------------------------------------------------------
--------------------------------------------------------------------------------
--------------------------------------------------------------------------------
--------------------------------------------------------------------------------
--------------------------------------------------------------------------------
------------------------------------------------------
>Homo_sapiens
GGAAGTAATCATTTTGTAATAAAAATATCTTATACTTACCTATATATCATATTAAAATCATATAAACTACTTAGTCACTG
AAGCTTTTTATATATAGCCATGAAGCAGAGTCTGTAAGTGGTGGATTTTATGTAGAAGAAAAATGATAAATAGCATGTCA
TTTGATGCTTCATAATTTTTGGTTTTTCACTTTCTGGGTCACAGATTTCTCAAAGAGTTTTCATTCTTTCCACACTTTAG
TTAGGTGATTGAGGAAGGTGTCAGGCTACTGAGACATGGGAAAAGATGATGTGGAGGAATTAAATTCTTCTTTTCTTTTG
GTTGAGTATACAAAATACAGAGTATGATTTCATAGTCCTTCTCCTGTGTGTATTAACCTCTGTCTGCTATGGGCAGTATT
GAGAAGATATT-----------GAGAAGATATCGTCATTGGCATTCAAATGAGATACATACTTGTATA---ATAAATGTA
CTTTT----------------TGTTTTTTTTTTTTTTTGAGAAAGAGACTTGT-TC-TGTCACCCAGGCTGGAGTGCAGT
GGTGCAATCTCGGCTCACTGCAG-C-CTCTGCCTCCT-GGGTTCCGGC-G-ATTCTCCTTCCTCAGCCTCTTGGGTAGCT
GGGA-T-TACAGGCGC-A-CACCACTGTACCCAGCTAA-TTTTTGTATTTGTAGTAGAGATGGGTTTTCGCC-A-TGTT-
G-GCCAGG-C-TGGTCTCGA-G-CTCCTGACCTC-AG-GTGATCTGCCCACCTCAGCCTCCCAAAGTGCTGGGATTACAG
GTGTGAGCCACTGTGCCGGGCC---ATAAATATACTTTC-----ATATATACTGATTTAATAAAATCAGTGCTAGGAATT
GATGGAGTGGTTAGAATCAAGAAATTTG-AAAAAAA-----GGGAAAAAAGAATTGCTGGTTGGTAGTGATTAAGTGATT
AAGGAATATATTGAGGGTGCTAGGATTACTACATTACTAGAGGAACATTATAAATATAACATGTCAGTTCAAGAGCTCTT
CTTCTCCATTTGGTGAGTGCACATGCACAGTTGGCTTATGTGGCATCTAGAGGGCCAGCAGCACATATCAAGGAGGTGTA
G-ATCCCAGGATTGTCCTGTAGTATAGGTGATGCATAGCTTAAGAAGTTATGTTCTATATGTGGTTTAAGCTATACTTTT
TCTGTCTTTAATATGTACTTGCTTGCTGATTTTTTAAGAGGAAAAGGGACAAAAACAACATTGAAAATTATTTAAACCAG
TGAAGTTAAGTGTAATTCTAATACAACAGATAAAAATCCGTATTTTATCTCTTA
>Pan_troglodytes
GGAAGTAATCATTTTGTAATAAAAATTTCTTATACTTACCTATATATCATATTAAAATCATATAAACTACTTAGTCACTG
AAGCTTTTTATATATAGCCACGAAGCAGAGTCTGTAAGTGGTGGATTTTATGTAGAAGAAAAATGATAAATAGCATGTCA
TTTGATGCTTCATGATTTTTGGTTTTTCACTTTCTGGGTCACAGATTTCTCAAAGAGTTTTCATTCTTTCCACACTTTAG
TTAGGTGATTGAGGAAGGTGTCAGGCTACTGAGACATGGGAAAAGATGATGTGGAGGAATTAAATTCTTCTTTTTTTTTG
GCTGAGTATACAAAATACACAGTATGATTTCATAGTCCTTCTCCTGTGTTTATTAACCTCTGTCTGCTATGGGCAGTATT
GAGAAGATATTGAGAAGATATCGAGAAGATATCGTCATTGGCATTCAAATGAGATACATACTTGTATA---ATAAATGTA
CTTTT-------------------TTTTTTTTTTTTTTGAGATGGAGTCTTGT-TC-TGTCACCCAGGCTGGAGTGCAGT
GGTGCAATCTCAGCTCACTGCAG-C-CTCTGCCTCCT-GGGTT-AAGC-G-ATTGTCCTTCCTCAGCCTCTTGGGTAGCT
GGGA-T-TACAGGCGC-A-CGCCACTGTACCCAGCTAA-TTTTTGTATTTGTAGTAGAGACGGGTTTTCGCC-A-TGTT-
G-GCCAGG-C-TGGTCTCGA-G-CTCCTGACCTC-AG-GTGATCTGCCCACCTCAGCCTCCCAAAGTGCTGGGATTACAG
GTGTGAGCCACTGTGCCGGGCC---ATAAATATACTTTC-----ATATATACTGATTTAATAAAATCAGTGCTAGGAATT
GATGGAATGGTTAGAATCAAGAAATTTGAAAAAAAA-----GGGAAAAAAGAATTGCTGGTTGATAGTGATTAAGTGATT
AAGGAATATATTGAGGGTGCTAGGATTACTACATTACTAGAGGAACATTGTAAATATAACATGTCAGTTCAAGAGCTCTT
CTTCTCCATTTGGTGAGTGCACATGCACAGTTGGCTTATGTGGCATCGAGAGGGCCAGCAGCACATATCAAGGAGGTGTA
G-ATCCCAGGATTGTCCTGTAGTATAGGTGATGCATAGCTTAAGAAGTTATGTTCTATATGTGGTTTAAGCTATACTTTT
TCTGTCTTTAATATGTACTTGCTTGCTGATTTTTTAAGAGGAAAAGGGACAAAAACAACATTGAAAATGATTTAAACCAG
TGAAGTTAAGTGTAATTCTAATACAACAGATAAAAATCCATATTTTATCTCTTA
>Pan_paniscus
GGAAGTAATCATTTTGTAATAAAAATTTCTTATACTTACCTATATATCATATTAAAATCATATAAACTACTTAGTCACTG
AAGCTTTTTATATATAGCCACGAAGCAGAGTCTGTAAGTGGTGGATTTTATGTAGAAGAAAAATGATAAATAGCATGTCA
TTTGATGCTTCATAATTTTTGGTTTTTCACTTTCTGGGTCACAGATTTCTCAAAGAGTTTTCATTCTTTCCACACTTTAG
TTAGGTGATTGAGGAAGGTGTCAGGCTACTGAGACATGGGAAAAGATGATGTGGAGGAATTAAATTCTTCTTTTTTTTTG
GCTGAGTATACAAAATACACAGTATGATTTCATAGTCCTTCTCCTGTGTTTATTAACCTCTGTCTGCTATGGGCAGTATT
GAGAAGATATTGAGAAGATATCGAGAAGATATCGTCATTGGCATTCAAATGAGATACATACTTGTATA---ATAAATG-A
CTTTT-----------------------TTTTTTTTTTGAGATGGAGTCTTGT-TC-TGTCACCCAGGCTGGAGTGCAGT
GGTGCAATCTCAGCTCACTGCAG-C-CTCTGCCTCCT-GGGTT-AAGC-G-ATTGTCCTTCCTCAGCCTCTTGGGTAGCT
GGGA-T-TACAGGCGC-A-CGCCACTGTACCCAGCTAA-TTTTTGTATTTGTAGTAGAGACGGGTTTTCGCC-A-TGTT-
G-GCCAGG-C-TGGTCTCGA-G-CTCCTGACCTC-AG-GTCATCTGCCCACCTCAGCCTCCCAAAGTGCTGGGATTACAG
GTGTGAGCCACTGTGCCGGGCC---ATAAATATACTTTC-----ATATATACTGATTTAATAAAATCAGTGCTAGGAATT
GATGGAATGGTTAGAATCAAGAAATTTG-AAAAAAA-----GGGAAAAAAGAATTGCTGGTTGATAGTGATTAAGTGATT
AAGGAATATATTGAGGGTGCTAGGATTACTACATTACTAGAGGAACATTGTAAATATAACATGTCAGTTCAAGAGC---T
CTTCTCCATTTGGTGAGTGCACATGCACAGTTGGCTTATGTGGCATCGAGAGGGCCAGCAGCACATATCAAGGAGGTGTA
G-ATCCCAGGATTGTCCTGTAGTATAGGTGATGCATAGCTTAAGAAGTTATGTTCTATATGTGGTTTAAGCTATACTTTT
TCTGTCTTTAATATGTACTTGCTTGCTGATTTTTTAAGAGGAAAAGGGACAAAAACAACATTGAAAATGATTTAAACCAG
TGAAGTTAAGTGTAATTCTAATACAACAGATAAAAATCCATATTTTATCTCTTA
>Gorilla_gorilla
GGAAGTAATCATTTTGTAATAAAAATATCTTATACTTACCTAGATATCATATTAAAATCGTATAAACTACTTAGTCACTG
AAGCTTTTTATATATAGCCACGAAGCAGAGTCTGTAAGTGGTGGATTTTATGTAGAAGAAAAATGATAAATAGCATGTCA
TTTGATGCTTCATAATTTTTGGTTTTTCACTTTCTGGGTCACTGATTTCTCAAAGAGTTTTCATTCTTTCCACACTTTAG
TTAGGTGATTGAGGAAGGTGTCAGGCTACTGAGACATGGAAAAAGATGATGTGGAGGAATTAAATTCTTCTTTTCTTTTG
GCTGAGTATACAAAATACACAGTATGATTTCATAGTCCTTCTCCTGTGTGTATTAACCTCTGTCTGCTATGGGCAGTATT
GAGAAGATATT-----------GAGAAGATATCGTCATTGGCATTCAAATGAGATACATACTTGTATA---ATAAATGTA
CTTTT------------------TTTTCTTTTTTTCCTGAGACGGAGTCTTGT-TC-TGTCACCCAGGCTGGAGTGCAGT
GGTGCAATCTCAGCTCACTGCAG-C-CTCTGCCTCCT-GGGTTCCGGC-G-ATTCTCCTTCCTCAGCCTCTTGGGTAGCT
GGGA-T-TACAGGCGC-A-CGCCACTATACCCGGCTAA-TTTTTGTATTTGTAGTAGAGACGGGTTTTCGCC-A-TGTT-
G-GCCAGG-C-TGGTCTCGA-G-CTCCTGACCTC-AG-GTGATCTGCCCACCTCAGCCTCCCAAAGTGCTGGGATTACAG
GTGTGAGCTACTGTGCCGGGCC---ATAAATATACTTTC-----ATATATACTGATTTAATAAAATCAGTGCTAGGAATT
GATGGAATGGTTAGAATCAAGAAATTTG-AAAAAAA-----GGGAAAAAAGAATTGCTGGTGGATAGTGATTAAGTGATT
AAGGAATATATTGAGGGTGCTAGGATTACTACGTTACTAGAGGAACATTATAAATATAACATGTCAGTTCAAGAGCTCTT
CTTCTCCATTTGGTGAGTGCACATGCACAGTTGGCTTATGTGGCATCGAGAGGGCCAGCAGCACATATCAAGGAGGTGTA
G-ATCCCAGGATTGTCCTGTAGTATAGGTGATGCATAGCTTAAGAAGTTATGTTCTGTATGTGGTTTAAGCTATACTTTT
TCTGTCTTTAATATGTACTTGCTTGCTGATTTTTTAAGAGGAAAAGGGACAAAAACAACATTGAAAATGATTTAAACCGG
TGAAGTTAAGTGTAATTCTAATACAACAGATAAAAATCCATATTTTATCTCTTA
>Gorilla_gorilla_gorGor5
GGAAGTAATCATTTTGTAATAAAAATATCTTATACTTACCTAGATATCATATTAAAATCGTATAAACTACTTAGTCACTG
AAGCTTTTTATATATAGCCACGAAGCAGAGTCTGTAAGTGGTGGATTTTATGTAGAAGAAAAATGATAAATAGCATGTCA
TTTGATGCTTCATAATTTTTGGTTTTTCACTTTCTGGGTCACTGATTTCTCAAAGAGTTTTCATTCTTTCCACACTTTAG
TTAGGTGATTGAGGAAGGTGTCAGGCTACTGAGACATGGAAAAAGATGATGTGGAGGAATTAAATTCTTCTTTTCTTTTG
GCTGAGTATACAAAATACACAGTATGATTTCATAGTCCTTCTCCTGTGTGTATTAACCTCTGTCTGCTATGGGCAGTATT
GAGAAGATATTGAGAAGATATC-----------GTCATTGGCATTCAAATGAGATACATACTTGTATA---ATAAATGTA
CTTTT----------------TTTTTTT--TTTTTCCTGAGACGGAGTCTTGT-TC-TGTCACCCAGGCTGGAGTGCAGT
GGTGCAATCTCAGCTCACTGCAG-C-CTCTGCCTCCT-GGGTTCCGGC-G-ATTCTCCTTCCTCAGCCTCTTGGGTAGCT
GGGA-T-TACAGGCGC-A-CGCCACTATACCCGGCTAA-TTTTTGTATTTGTAGTAGAGACGGGTTTTCGCC-A-TGTT-
G-GCCAGG-C-TGGTCTCGA-G-CTCCTGACCTC-AG-GTGATCTGCCCACCTCAGCCTCCCAAAGTGCTGGGATTACAG
GTGTGAGCTACTGTGCCGGGCC---ATAAATATACTTTC-----ATATATACTGATTTAATAAAATCAGTGCTAGGAATT
GATGGAATGGTTAGAATCAAGAAATTTG-AAAAAAA-----GGGAAAAAAGAATTGCTGGTGGATAGTGATTAAGTGATT
AAGGAATATATTGAGGGTGCTAGGATTACTACGTTACTAGAGGAACATTATAAATATAACATGTCAGTTCAAGAGCTCTT
CTTCTCCATTTGGTGAGTGCACATGCACAGTTGGCTTATGTGGCATCAAGAGGGCCAGCAGCACATATCAAGGAGGTGTA
G-ATCCCAGGATTGTCCTGTAGTATAGGTGATGCATAGCTTAAGAAGTTATGTTCTGTATGTGGTTTAAGCTATACTTTT
TCTGTCTTTAATATGTACTTGCTTGCTGATTTTTTAAGAGGAAAAGGGACAAAAACAACATTGAAAATGATTTAAACCGG
TGAAGTTAAGTGTAATTCTAATACAACAGATAAAAATCCATATTTTATCTCTTA
>Pongo_abelii
GGAAGTAACCATTTTGTAATAAAAATATCTTATACTTACCTATATATCATATTAAAATCATATAAACTACTCAGTCACTG
AAGCTTTTTATATATAGCCACTAAGCAGAGTCTGTAAGTGGTGGATTTTATGTAGAAGAAAAATGATAAATAGCATGTCA
TTTGATGCTTCATAATTTTTGATTTTTAACTTTCTGGGTCACTGATTTCTCAAAGAGTTTTCATTCTTTCCACACTTTAG
TTAGGTGAGTGAGGAAGGTGTCAGGCTACTGAGACATGGGAAAAGATGATGCGGAGGAATTAAATTCTTCTTTTCTTTTG
GCTGAGTATACAAAATACCCAGTATGATTTCATAGTCCTTCTTCTGTGTGTATTAACCTCTGTCTGCTATGGGCAGTATT
GAGAAGATATT-----------GAGAAGATATCGTCATTGGCATTCAAATGAGATACATACTTGTATA---ATAAATGTA
CTTTT----------------GTTGTTTTTTTTTTTTTGAGAAGGAGTCTTGT-TC-TGTCACCCAGGCTGGAGAGCAGT
GGTGCGATCTCGGCTCACTGTAG-C-CTCTGCCTCCT-GGGTTCCAGT-G-ATTCTCCTGCCTCAGCCTCTTGGGTAGCT
GGGA-T-TACAGGTGC-A-CGCCACTATACCCAGCTAA-TTTTTGTATTTGTAGTAGAGACAGGTTTTCGCC-A-TGTT-
G-GCCAGG-C-TGGTCTCGA-G-CTCCTGACCTC-AG-GTGATCTGCCCACCTCAGCCTCCCAAAGTGCTGGGATTACAG
GTGTGAGCCACTGTGCCCGGCC---ATAAATATACTTTC-----ATATATACTGATTTGATAAAATCAGTGCTAGGAATT
GATGGAATGGTTAGAATCAAGAAATTTG-AAAAAAA-----CGGAAAAAAGAATTGCTGGTTGATAGTGATTAAGTGATT
AAGGAATATATTGAGGGTGCTAGGATTACTACATTACTAGAGGAACATTATAAATATAACATGTCAGTTCAAGAGCTCTT
CTTCTCCATTCAGTGAGTGCACATGCACAGTTGGCTTATGTGGCATCGGGAGGGCCAGCAGCACATATCAAGGAGGTGTA
G-ATCCCAGGATTGTCCTGTATTATAGGTGATGCACAGCTTAAGAAGTTATGTTCTATATGTGGTTTAAGCTATACTTTT
TCTGTCTTTAATATATACTTGCTTGCTGATTTTTTAAGAGGAAAAGGGACAAAAACAACATTGAAAATGATTTAAACCAG
TGAAGTTAAGTGTAATTCTAATACAACAGATAAAAATCCTTATTTTATCTCTTA
>Pongo_abelii_ponAbe2
GGAAGTAACCATTTTGTAATAAAAATATCTTATACTTACCTATATATCATATTAAAATCATATAAACTACTCAGTCACTG
AAGCTTTTTATATATAGCAACTAAGCAGAGTCTGTAAGTGGTGGATTTTATGTAGAAGAAAAATGATAAATAGCATGTCA
TTTGATGCTTCATAATTTTTGATTTTTAACTTTCTGGGTCACTGATTTCTCAAAGAGTTTTCATTCTTTCCACACTTTAG
TTAGGTGAGTGAGGAAGGTGTCAGGCTACTGAGACATGGGAAAAGATGATGCGGAGGAATTAAATTCTTCTTTTCTTTTG
GCTGAGTATACAAAATACCCAGTATGATTTCACAGTCCTTCTTCTGTGTGTATTAACCTCTGTCTGCTATGGGCAGTATT
GAGAAGATATT-----------GAGAAGATATCGTCATTGGCATTCAAATGAGATACATACTTGTATA---ATAAATGTA
CTTTT----------------GTTGTTTTTTTTTTTT-GAGAAGGAGTCTTGT-TC-TGTCACCCAGGCTGGAGAGCAGT
GGTGAGATCTCGGCTCACTGTAG-C-CTCTGCCTCCT-GGGTTCCAGT-G-ATTCTCCTGCCTCAGCCTCTTGGGTAGCT
GGGA-T-TACAGGTGC-A-CGCCACTATACCCAGCTAA-TTTTTGTATTTGTAGTAGAGACAGGTTTTCGCC-A-TGTT-
G-GCCAGG-C-TGGTCTCGA-G-CTCCTGACCTC-AG-GTGATCTGCCTACCTCAGCCTCCCAAAGTGCTGGGATTACAG
GTGTGAGCCACTGTGCCCGGCC---ATAAATATACTTTC-----ATATATACTGATTTGATAAAATCAGTGCTAGGAATT
GATGGAATGGTTAGAATCAAGAAATTTG-AAAAAAA-----CGGAAAAAAGAATTGCTGGTTGATAGTGATTAAGTGATT
AAGGAATATATTGAGGGTGCTAGGATTACTACATTACTAGAGGAACATTATGAATATAACATGTCAGTTCAAGAGCTCTT
CTTCTCCATTCAGTGAGTGCACATGCACAGTTGGCTTATGTGGCATCGGGAGGGCCAGCAGCACATATCAAGGAGGTGTA
G-ATCCCAGGATTGTCCTGTATTATAGGTGATGCACAGCTTAAGAAGTTATGTTCTATATGTGGTTTAAGCTATACTTTT
TCTGTCTTTAATATATACTTGCTTGCTGATTTTTTAAGAGGAAAAGGGACAAAAACAACATTGAAAATGATTTAAACCAG
TGAAGTTAAGTGTAATTCTAATACAACAGATAAAAATCCTTATTTTATCTCTTA
>Nomascus_leucogenys
GGAAGTAATCATTTTGTAATAAAAAT-----ATACTTACCT---TA-CATATTAAAATCATATAAACTACTCAGTCACTG
AAGCTTTTTATATATAGCCACTAAGCAGAGTCTGTAAGTGGTGGATTTTACGTAGAAGAAAAATGATAAATAGCCTGTCA
TTTGATGCTTCATAATTTTTGGTTTTTAACTTTCTGGGTCACTGATTTCTCAAAGAGTTTTCATTCTTTCCACACTTTAG
TTAGGTGATTGAGGAAGGTGTCAGGCTACTGAGACATGGGAAAAGATGATGTGGAGGAATTAAATTCTTCTTTTGTTTTG
GCTGAGTATACAAAATACACAGTATGATTTCGTAGTCCTTCTCCTGTGTATATTAACCTCTGTCTGCTATGGGAAGTATT
GAGAAGACATTGAGAAGCTATTGAGAAGCTATCGTCA-TGGCATTCAAATGAGATACATACTTGTATA---ATAAATGTA
CTTTT----------------TTTTTTTTTTTTTTTTTGAGACGGAGTCTCAC----TGTCGCCCAGGCTGGAGTGCAGT
GGCGCGATCTTGGCTCACTGCAG-G-CTCTGCCCCCCGGGGTTCATGC-C-ATTCTGCTGCCTCAGCCTCCCACGTAGCT
GGGA-C-TACAGGCGC-C-CGCCACCTCACCCGGCTAATTTTTTGTATTTTTAGTAGAGATGGGATTTCACC-G-TGTT-
A-GCCAGG-A-TGGTCTCGA-T-CTCCTGAGCTC----GTGATCCACCCGCCTCGGCCTCCCAAAGTGCTGGGATTACAT
GCTTGAGCCACCGCGCCCGGCC----TAAATATACTTTT-----ATATATACTGATTTAATAAAATCAGTGCTAGGAATT
GATGGAATGGTTAGAATC-AGAAATTTG-AAAAAAA-----GAGAAAAAAGAATTGCTGGTTGATAGTGATTAAGTGATT
AAGGAATATATTGAGGGTGCTAGGATTACTACATTACCAGAGGAACATTATAAATATAACATGTCAGCTCAAGAGCTCTT
CTTCTCCATTCGGTGAGTGCACGTGCACAGTTGGCTTATGTGGCATTGGGAGGTCCAGCAGCACATATCAAGGAGGTGTA
G-ATCCCCGGATTGTCCTGTAGTATAGGTGATGCATAGCTTAAGCAGTTATGTTCTATGTGTGGTTTAAGCTGTACCTTT
TCCGTCTTTAATATGTACTTGCTTGCTGATTTTTTAAGAGGAAAAAGGACAAAAACAACATTGAAAATGATTTAAACCAG
TG-----AAGTGTAATTCTAATACAACAGATAAAAATCCACATTTTATCTCTTA
>Nomascus_leucogenys_Asia_NLE_v1
GGAAGTAATCATTTTGTAATAAAAAT-----ATACTTACCT---TA-CATATTAAAATCATATAAACTACTCAGTCACTG
AAGCTTTTTATATATAGCCACTAAGCAGAGTCTGTAAGTGGTGGATTTTACGTAGAAGAAAAATGATAAATAGCCTGTCA
TTTGATGCTTCATAATTTTTGGTTTTTAACTTTCTGGGTCACTGATTTCTCAAAGAGTTTTCATTCTTTCCACACTTTAG
TTAGGTGATTGAGGAAGGTGTCAGGCTACTGAGACATGGGAAAAGATGATGTGGAGGAATTAAATTCTTCTTTTGTTTTG
GCTGAGTATACAAAATACACAGTATGATTTCGTAGTCCTTCTCCTGTGTATATTAACCTCTGTCTGCTATGGGAAGTATT
GAGAAGACATTGAGAAGCTATTGAGAAGCTATCGTCA-TGGCATTCAAATGAGATACATACTTGTATA---ATAAATGTA
CTTTT----------------TTTTTTTTTTTTTTTTTGAGACGGAGTCTCAC----TGTCGCCCAGGCTGGAGTGCAGT
GGCGCGATCTTGGCTCACTGCAG-G-CTCTGCCCCCCGGGGTTCATGC-C-ATTCTGCTGCCTCAGCCTCCCACGTAGCT
GGGA-C-TACAGGCGC-C-CGCCACCTCACCCGGCTAATTTTTTGTATTTTTAGTAGAGATGGGATTTCACC-G-TGTT-
A-GCCAGG-A-TGGTCTCGA-T-CTCCTGAGCTC----GTGATCCACCCGCCTCGGCCTCCCAAAGTGCTGGGATTACAT
GCTTGAGCCACCGCGCCCGGCC----TAAATATACTTTT-----ATATATACTGATTTAATAAAATCAGTGCTAGGAATT
GATGGAATGGTTAGAATC-AGAAATTTG-AAAAAAA-----GAGAAAAAAGAATTGCTGGTTGATAGTGATTAAGTGATT
AAGGAATATATTGAGGGTGCTAGGATTACTACATTACCAGAGGAACATTATAAATATAACATGTCAGCTCAAGAGCTCTT
CTTCTCCATTCGGTGAGTGCACGTGCACAGTTGGCTTATGTGGCATTGGGAGGTCCAGCAGCACATATCAAGGAGGTGTA
G-ATCCCCGGATTGTCCTGTAGTATAGGTGATGCATAGCTTAAGCAGTTATGTTCTATGTGTGGTTTAAGCTGTACCTTT
TCCGTCTTTAATATGTACTTGCTTGCTGATTTTTTAAGAGGAAAAAGGACAAAAACAACATTGAAAATGATTTAAACCAG
TG-----AAGTGTAATTCTAATACAACAGATAAAAATCCACATTTTATCTCTTA
>Hylobates_moloch
GGAAGTAATCATTTTGTAATAAAAAT-----ATACTTACCT---TA-CACATTAAAATCATATAAACTACTCAGTCACTG
AAGCTTTTAATATATAGCCACTAAGCAGAGTCTGTAAGTGGTGGATTTTATGTAGAAGAAAAATGATAAATAGCATGTCA
TTTGATGCTTCATAATTTTTGGTTTTTAACTTTCTGGGTCACTGATTTCTCAAAGAGTTTTCATTCTTTCCACACTTTAG
TTAGGTGATTGAGGAAGGTGTCAGGCTACTGAGACATGGGAAAAGATGATGTGGAGGAATTAAATTCTTCTTTTGTTTTG
GCTGAGTATACAAAATACACAGTATGATTTCGTAGTCCTTCTCCTGTGTATATTAACCTCTGTCTGCTATGGGAAGTATT
GAGAAGACATT-----------GAGAAGCTATCGTC-CTGGCATTCAAATGAGATACATACTTGTATA---ATAAATGTA
CTTTT-----------------------TTTTTTTTTTGAGACGGAGTCTCAC----TGTCACCCAGGCTGGAGTGCAGT
GGCGCGATCTTGGCTCACTGCAG-G-CTCTGCCCCCCGGGGTTCATGC-C-ATTCTCCTGCCTCAGCCTCCCACGTAGCT
GGGA-C-TACAGGCGC-C-CGCCACCTCACCCGGCTAATTTTTTGTATTTTTAGTAGAGGCAGGGTTTCACC-G-TGTT-
A-GCCAGG-A-TGGTCTCGA-T-CTCCTGACCTC----GTGATCCACCCGCCTCGGCCTCCCAAAGTGCTGGGATTACAG
GCTTCAGACACCGCGCCCAGCC----TAAATATACTTTT-----ATATATACTGATTTAATAAAATCAGTGCTAGGAATT
GATGGAATGGTTAGAATCAAGAAATTTG-AAAAAAA-----GGAAAAAAAGAATTGCTGGTTGATAGTGATTAAGTGATT
AAGGAATATATTGAGGGTGCTAGGATTACTACATTACCAGAGGAACATTATAAATGTAACATGTCAGCTCAAGAGCTCTT
CTTCTCCATTCAGTGAGCGCACATGCACAGTTGGCTTATGTGGCATTGGGAGGTCCAGCAGCACATATCAAGGAGGTTTA
G-ATCCCCGGATTGTCCTGTAGTATAGGTGATGCATACCTTAAGCAGTTATGTTCTATGTGTGGTTTAAGCTGTACTTTT
TCCGTCTTTAATATGTACTTGCTTGCTGATTTTTTAAGAGGAAAAAGGACAAAAACAACATTGAAAATGATTTAAACCAG
TGAAGTTAAGTGTAATTCTAATACAACAGATAAAAATCCATATTTTATCTCTTA
>Macaca_mulatta
GGAAGTAATCATTTTGTAATAAAAATATCTCATACTTACCTATATATCATGTTAAAATCATAGAAACTACTCAGTCACTG
AACCTTTTTATATATAGCCACTAAGCAGAGTCTGTAAGTGGTGGATTTTATGTAGAAGAAAAATGATAAATAGCATGTCA
TTTGATGCTTCATAATTTTTGGTTTTTAACTTTCTGGGTCACTGATTTCTCAAAGAGTTTTCATTCTTTCCACACTTTAG
TTAGGTGATTGAGGAAGGTGTCAGGCTACTGAGACATGGAAGAAGATGATGTGGAGGAATTAAACTCTTCTTTTCTTTTG
ACTGAGTATACAAAATACACAGTATGATTTCGTAGTCCTTCCTCTGTGTATATTAACCTCTGTCTGCTGTAGGCAGTATT
GAGAAGATATT----------------------GTCATTGGCATCTAAATGAGTTACATACTTGTATA---ATAAATGCA
TTTTT----------------TTTTTT------------AAACGGAGTCTTGT-TC-TGTCACCCAGACTGGAGTGCAGT
AGTGGGATCTCAGCTCACTGCAG-C-CTCTGCCTCCT-GGGTTCCAGC-G-ATTCTCCTGCCTCAGACTCTTGGGTAGCT
GGGA-T-TACAGGCGC-A-TGCCACCACACCTGGTTAA-TTTTTGTATTTGTAGTAGAGATGGGGTTTTGCC-A-TGTT-
G-G-CAGG-A-TGGTCTTGA-G-CTCCTGACCTC-AG-GTGATCTGCCTGCCTCAGCCTCCCAAAGTGCTGGGATTACAC
GTGGGAGCCACCGCACCTGGCC---GTAAATATACTTTT-----ATATGTACTGATTTAATAAAATCAGTGCTAGGAATT
GATGGAATGGTTAGAATCAAGAAACCTA-AAAAAAAAAGGGGGGGAAAAAGAATTGCTGGTTGATAGTGATTAAG-----
---GAATATATTGAAGGTGCTAGGAAGAA-ACATTACTGGAGGAACATTATAAATATAACACATCAGTTCAAGAGCTCTT
CTTCTCCATTTGGTGAGTGCACATGCATTGTTGGCTTATGTGGCACCGGGAGGGCCAGCAGCACAAATCAAGGAGGTGTA
GAATCCCAGGATTGTGCTGTAGCATAGGTGATGCATAGCTTAAGAAGTTATGTTCTGTATGTAGTTTAAGCTATACTTTT
TCTGTCTTTAATATGTACTTGCTTGCTGACTTTTTAAAAGGAAAAGGGACAAAAACAATATTGAAAATGATTTAAGCCAG
TGAAGTTAAATGTAATTGTAATACGACAGATAAAAATCCATATTTTATCTCTTA
>Rhinopithecus_roxellana
GGAAGTAATCATTTTGTAATAAAATTATCTCATACTTACCTATATATCATGTTAAAATCACAGAAACTACTCAGTCACTG
AACCTTTTTATATATAACCACTAAGTAGAGTCTGTAAGTGGTGGATTATATATAGAAGAAAAATGATAAATAGCATGTCA
TTTGATGCTTCATAATTTTTGGTTTTTAACTTTCTGGGTCACTGATTTCTCAAAGAGTTTTCATTCTTTCCACACTTTAG
TTAGGTGATTGAGGAAGGTGTCAGGCTACTGAGACATGGGAGAAGATGATGTGGAGGAATTGAATTCTTCTTTTCTTTTG
ACTGAGTATACAAAACACACAGTATGATTTCATAGTCCTTCCTCTGTGTATATTAACCTCTGTCTGCTGTAGGCAGTATT
GAGAAGATATT----------------------GTCATTGACATCTAAATGAGATACATACTTGTATA---ATAAATGTT
TTTTT----------------TTTTTTTTTTTTTTTTTTAAACGGAGTCTTGT-TC-TGTCACCCAGGCTGGAATGCAGT
AGTGGGATCTCAGCTCACTGCAG-C-CTCTGCCTCCT-GGGTTCCAGT-G-ATTCTCCTGCCTCAGACTCTTGGGTAGCT
GGGA-T-TACAGGCGC-A-CACCACCACACCCGGTAAA-TTTTTGTATTTGTAGTAGAGATGGGGTTTTGCC-A-TGTT-
G-GCCAGG-A-TGGTCTTGA-G-CTCCTGACCTC-AG-GTGATCTGCCTGCCTCAGCCTCCCAAAGTGCTGGGATTACAC
GTGTGAGCCACCGCACCTGGCC---ATAAATATACTTTT-----ATATGTACTGATTTAATAAAATCAGTGCTAGGAATT
GGTGGAATGGTTAGAATCAAGAAACTTGAAAAAAAAGGGGGGGGGGGGAAGAATTGCTGGTTGATAGTGATTAAG-----
---GAATATATTGAGGGTGCTGGAAGAA--ACATTACTGGAGGAACATTATAAATATAACACGTCAGTTCAAGAGCTCTT
CTTCTCCATTTGGTGAGTGCACATGCATTGTTGGCTTATGTGGCACCGGGAGAGCCAGCAGCACAAATCAAGGAGGTGTA
GAATCCCAGGATTGTCCTGTAGTGTAGGTGATGCATAGCTTAAGAAGTTATGTTCTGTATGTGGTTTAAGCTATACTTTT
TCTGTCTTTAATATGTACTTGCTTGCTGACTTTTTAAGGGGAAAAGGGACAAAAACAACATTGAAAATGATTTAAAACAG
TGAAGTTAAATGTAATTCTAATACGACAGATAAAAATCTATATTTTATCTCTTA
>Callithrix_jacchus
GCCAGTAATCATTTTGTAATAAAAATATCTTATGCTTACCTATATATCATATTAAAATCATATAAACTACTCAGCCACAG
AATCTTTTTATATATAGCCACTAAGCAGAGTCTGTAAGTGGTGGATTTTATGTAGAAGAAAAATGATAAATAGCATGTCA
TTTGATGCTTCATAATTTTTGGTTTTTAACTTTCTGGGTCACTGATTTCTCAAAGAGTTTTCATTCTTTCCACACATTAG
TTAGGTGATTGAGGAAGGTGTCAGGCTACTGAGACATGGGAAAAGATGATGTGGATGAATTAAATTCTTCTTTTCTTTTG
GCTGAGTACACAAAATACACAGTATGATTTAGTAGTCCTTCCCCTATGTGTATTAACTTCTGTCTGCTGTGGGCAGTATT
GAGAAGATACT----------------------GTCGTTGGCATCCAAATGAGATACATACTTGTATA------------
--------------------------------------------------------------------------------
--------------------------------------------------------------------------------
--------------------------------------------------------------------------------
--------------------------------------------------------------------------------
-------------------------ATAAATGTATTTTT---ACGTGTGTGCTGACTTAATAAAATCAACGCTAGGAATT
GATGGAATGG-TAGAATCAAGAAACTTGAGAAAAGA--------GAAAAAGAATTGCTGGTTGCTAATGATCAAGT----
----AATATATACAAGGGGGCAGGAAGAA-ACATTACTGGAGGAACATTATAAATACAACATGTCAGTT------CTCTT
CTTCTCCATTTGGTGAGT-CACATGAATAGGCGTCTTGTGTGGCATCATGAGGGACAGCAGCACATATCGAGGAGGTGTA
GAATCTCAGGATTGTCCTGTAGTATAGGCAATGCATAGCTTAAGAAATTATGTTCTGTATGCAGTTTAAGCT-TACTTTT
TCTGTCTTTAATATAGACTTGTTTGCTGATTTTTTAAGAGGAAAGGGAACAAAAACAA----------------------
------------------------------------------------------


H_AluS189

>AluYd3a1_gib
--------------------------------------------------------------------------------
--------------------------------------------------------------------------------
--------------------------------------------------------------------------------
--------------------------------------------------------------------------------
--------------------------------------------------------------------------------
--------------------------------------------------------------------------------
--------------------------------------------------------------------------------
--------------------------------------------------------------------------------
--------------------------------------------------------------------------------
-GGCCGGGCGCGGTGGCTCACGCTTGTAATCCCAGCACTTTGGGAGGCCGAGGCGGGCGGATCAC----GAGGTCAGGAG
-A-TCGAGACCA--------------C-GGTGAAACCCCGTCTCTACTAAAAATAC-AAAAAAATTAGCCGGGCGTGGTG
GCGGGCGCCTGTAGTCCCAGCTACTCGGAGAGGCTGAGGCAGGAGAAT-G-GC-G-TGAACCCGGGAGGC-GGAG-C-TT
GCAGTGAGCCGAGATTGCGCCACTGCACTCCAGCCTGGGCGAC-AGA-GCGA-G-ACTCCGTCTCA--------------
--------------------------------------------------------------------------------
--------------------------------------------------------------------------------
--------------------------------------------------------------------------------
--------------------------------------------------------------------------------
--------------------------------------------------------------------------------
-----------------------------------
>AluSq
--------------------------------------------------------------------------------
--------------------------------------------------------------------------------
--------------------------------------------------------------------------------
--------------------------------------------------------------------------------
--------------------------------------------------------------------------------
--------------------------------------------------------------------------------
--------------------------------------------------------------------------------
--------------------------------------------------------------------------------
--------------------------------------------------------------------------------
-GGCCGGGCGCGGTGGCTCACGCCTGTAATCCCAGCACTTTGGGAGGCCGAGGCGGGCGGATCAC-CT-GAGGTCAGGAG
-T-TCGAGACCA-GCCTGGCCAACA-T-GGTGAAACCCCGTCTCTACTAAAAATAC---AAAAATTAGCCGGGCGTGGTG
GCGGGCGCCTGTAATCCCAGCTACTCGG-GAGGCTGAGGCAGGAGAAT-C-GC-T-TGAACCCGGGAGGC-GGAG-G-TT
GCAGTGAGCCGAGATCGCGCCACTGCACTCCAGCCTGGGCAACAAGA-GCGA-A-ACTCCGTCTCAAAAAAAAAAAAAAA
AAAAAAAAAAAAAAA-----------------------------------------------------------------
--------------------------------------------------------------------------------
--------------------------------------------------------------------------------
--------------------------------------------------------------------------------
--------------------------------------------------------------------------------
-----------------------------------
>Homo_sapiens
TTGGAAACTGTGGGGTATATAAAGCTATAACCTTTCCCATGATGAGATGGCAGTGCTTTGTATCAGCATCTCAGGTACTC
TCAAGAATATAGGAAATCGACTTGGGCAATTCTTTGTAACAGCTTCATGAGTTACAGCAGTTAA-AAGTATGTTTTTTGG
GAAATATATGTCTTAAAGTTGGGCTTCTT------------------AGTGGTTATAACTTATATAAATACCAGAGGCAT
ACACCATTCATAATTCCATCCAAGGCAACCAAGGTGCGAACATGTTTTCTTTGTAGACACATGAATGCAAACATACCATA
AATACATGTACACATGCATACCACTAGAGTAGCATC---GAA--------------------------------------
--------------------------------------------------------------------------------
--------------------------------------------------------------------------------
--------------------------------------------------------------------------------
------------------------------------------------------------------AATGAAATATGC--
-GGCCGGGCACGGTGGGTCACGCCTGTAATCCCAGCACTTTGGGAGGCCAAGGTGAGTGGATTAC-CT-GAGGTCAGGAG
-T-TCGAGACCA-GCCTGGCTAACA-C-GGTGAAATCCCGCCTCTATTAAAAATAC--AAAAAATTAGCCGGGCGTGGTG
GCGGACACCTGTAATCCCAGCTGCTCAG-GAGGCTGAGGCAGGAGAAT-C-CC-T-TGAACCCGGGAGGC-AGAG-G-TT
GCAGTGAGCCGAGATCATGCCACTGCACTCCAGCCTGGGCAAC-AGAAGCAA-A-ACTCCATCTCCAAAAA---------
-----AAAAAAAAAA--AAAAAA---AAGAAAGAAATA-CGC---AACTCCATGTGTGTGAAATATCATCAAACTGCATG
TTTAGCTAAAGGTTCCATCCTAAGTCTTTGAGTGATCAGTATAGTCCTAAAAGTATCCTAAAATGAGTATATGTCATGGA
TTAAAGGCAAACCAAA--ACACACACAAAAAGGGTATGATTTTTGGAGTAATATATACCATAAAAAACAATGTTAATATT
GAATATGTATGAGTTTCGTCATAAGTGCTCCTTAGTCTTTCCTAACTCCGAAATAAATTTTAATTTTTAAAAAGGAAA--
GTATATAAAACCTGCCTTTTTAAAATTTAAGAATAAAAGAAAAAAGTTAAACTATTACAATGCAATTCATATTTTTATAC
TACATTTTAGGTTTCAGTTTTGCAGTAAACACAAA
>Pan_troglodytes
TTGGAAACTGTGAGGTATATAAAGCTATAACCTTTCCCATGATGAGATGGCAGTGCTTTGTATCAGTGGCTCAGGTACTC
TCAAGAATATAGGAAATCGACTTGGGCAATTCTTTGTAACAGCTTCATAAGTT--AGCAGTTAA-AAGTATGTTTTTTGG
GAAATATATGTCTTAAAGTTGGGCTTCTT------------------AGTGGTTATAATTTATATAAATACCAGAGGCAT
ACACCATTCATAATTCCATCCAAGGCAACCAAGGTGCAAACATGTTTTCTTTGTAGACACATGAATGCAAACATACCATA
AATACAGGTACACATGCATACCACTAGAGTAGCATC---GAA--------------------------------------
--------------------------------------------------------------------------------
--------------------------------------------------------------------------------
--------------------------------------------------------------------------------
------------------------------------------------------------------AATGAAATATGC--
-GGCCGGGCACAGTGGGTCACGCCTGTAATCCCAGCACTTTGGGAGGCCAAGGTGAGTGGATTAC-CT-GAGGTCAGGAG
-T-TCGAGACCA-GCCTGGCTAACA-C-GGTGAAATCCCGCCTCTATTAAAAATAC--AAAAAATTAGCCGGGCGTGGTG
GCGGACACCTGTAATCCCAGCTGCTCAG-GAGGCTGAGGCAGGAGAAT-C-CC-T-TGAACCTGGGAGGC-AGAG-G-TT
GCAGTGAGCCGAGATCATGCCACTGCACTCCAGCCTGGGCAAC-AGAAGCAA-A-ACTCCATCTCAAAAAA---------
----AAAAAAAAAGAAAGAAAGA---AAGAAAGAAATA-CGC---AACTCCATGTGTGTGAAATATCATCAAACTGCATG
TTTAGCTAAAGGTTCCATCCTAAGTCTTTGAGTGATCAGTATAGTCCTAAAAGTGTCCTAAAATGAGTATATGTCATGGA
TTAAAAGCAAACCAAA--ACACACACAAAAAGGGTATGATTTTTGGAGTAATATATACCATAAAAAACAATGTTTATATT
GAATATGTATGAGTTTTGTCATAAGTGCTCCTTAGTCTTTTCTAACTCCGAAATAAATTTTAATTTTTAAAAAGGAAA--
GTATATAAAACCTGCCTTTTTAAAATTTAAGAATAAAAGAAAAAAGTTAAACTATTACAATGCAATTCATATTTTTATAC
TACATTTTAGGTTTCAGTTTTGCAGTAAACACAAA
>Pan_paniscus
TTGGAAACTGTGAGGTATATAAAGCTATAACCTTTCCCATGATGAGATGGCAGTGCTTTGTATCAGTGGCTCAGGTACTC
TCAAGAATATAGGAAATCGACTTGGGCAATTCTTTGTAACAGCTTCATAAGTT--AGCAGTTAA-AAGTATGTTTTTTGG
GAAATATATGTCTTAAAGTTGGGCTTCTT------------------AGTGGTTATAATTTATATAAATACCAGAGGCAT
ACACCATTCATAATTCCATCCAAGGCAACCAAGGTGCAAACATGTTTTCTTTGTAGACACATGAATGCAAACATACCATA
AATACAGGTACACATGCATACCACTAGAGTAGCATC---GAA--------------------------------------
--------------------------------------------------------------------------------
--------------------------------------------------------------------------------
--------------------------------------------------------------------------------
------------------------------------------------------------------AATGAAATATGC--
-GGCCGGGCACAGTGGGTCACGCCTGTAATCCCAGCACTTTGGGAGGCCAAGGTGAGTGGATTAC-CT-GAGGTCAGGAG
-T-TCGAGACCA-GCCTGGCTAACA-C-GGTGAAATCCCGCCTCTATTAAAAATAC--AAAAAATTAGCCGGGCGTGGTG
GCGGACACCTGTAATCCCAGCTGCTCAG-GAGGCTGAGGCAGGAGAAT-C-CC-T-TGAACCTGGGAGGC-AGAG-G-TT
GCAGTGAGCCGAGATCATGCCACTGCACTCCAGCCTGGGCAAC-AGAAGCAA-A-ACTCCATCTCAAAAAA---------
------AAAAAAAGAA-GAAAGA---AAGAAAGAAATAACGC---AACTCCATGTGTGTGAAATATCATCAAACTGCATG
TTTAGCTAAAGGTTCCATCCTAAGTCTTTGAGTGATCAGTATAGTCCTAAAAGTGTCCTAAAATGAGTATATGTCATGGA
TTAAAAGCAAACCAAA--ACACACACAAAAAGGGTATGATTTTTGGAGTAATATATACCATAAAAAACAATGTTTATATT
GAATATGTATGAGTTTTGTCATAAGTGCTCCTTAGTCTTTTCTAACTCCGAAATAAATTTTAATTTTTAAAAAGGAAA--
GTATATAAAACCTGCCTTTTTAAAATTTAAGAATAAAAGAAAAAAGTTAAACTATTACAATGCAATTCATATTTTTATAC
TACATTTTAGGTTTCAGTTTTGCAGTAAACACAAA
>Gorilla_gorilla
TTGGAAACTGTGAGGTATGTAAAGCTATAACCTTTCCCATGATGAGATGGCAGTGCTTTGTATCAGCGGCTCAGGTACTC
TCAAGAATATAGGAAATCGACTTGGGCAATTCTTTGTAACAGCTTCATGAGTTACAGCAGTTAA-AAGTATGTTTTTTGG
GAAATATATGTCTTAAAGTTGGGCTTCTT------------------AGTGGTTATAACTTATATAAATACCAGAGGCAT
ACATCATTCATAATTCCATCCAAGGCAACCAAGGTGCGAACATGTTTTCTTTGTAGATACATGAATGCAAACATACCATA
AATACATGTACACATGCATACCACTAGAGTAGCATC---GAA--------------------------------------
--------------------------------------------------------------------------------
--------------------------------------------------------------------------------
--------------------------------------------------------------------------------
------------------------------------------------------------------AATGAAATATGC--
-AGCCGGGCACGGTGGGTCACGCCTGTAATCCCAGCACTTTGGGAGGCTGAAGTGAGTGGATTAC-CT-GAGGTCAGGAG
-T-TCGAGACCA-GCCTGGCTAACA-C-AGTGAAATCCCGCCTCTATTAAAAATAC--AAAAAGTTAGCCAGGCGTGGTG
GCGGACACCTGTAATCCCAGCTGCTCAG-GAGGCTGAGGCAGGAGAAT-C-CC-T-TGAACCCGAGAGGC-AGAG-G-TT
TCAGTGAGCCGAGATCATGCCACTGCACTCCAGCCTGGGCAAC-AGAAGCAA-A-ACTGCATCTCAAAAAA---------
---------GAAAGAAAGAAAGA---AAGAAAGAAATG-CAC---AACTCTATGTGTGTGAAATATCATCAAACTGCATG
TTTAGCTAAAGGTTCCATCCTAAGTCTTTGAGTGATCAGTATAGTCCTAAAAGTGTCCTAAAATGAGTATATGTCATGGA
TTAAAAGCAAACCAAA--ACACACACAAAAAGGGTATGATTTTTGGAGTAATATATACCATAAAAAAAAATGTTTATATT
GAATATGTATGAGTTTTGTCATAACTGCTCCTTAGTCTTTTCTAACTCCGAAATAAATTTTAATTTTTAAAAAGGAAA--
GTATATAAAACCTGCCTTTTTAAAATTTAAGAATAAAAGAAAAAAGTTAAACTATTACAATGCAATTCATATTTTTATAC
TACATTTTAGGTTTCAGTTTTGCAGTAAACACAAA
>Gorilla_gorilla_gorGor5
TTGGAAACTGTGAGGTATGTAAAGCTATAACCTTTCCCATGATGAGATGGCAGTGCTTTGTATCAGCGGCTCAGGTACTC
TCAAGAATATAGGAAATCGACTTGGGCAATTCTTTGTAACAGCTTCATGAGTTACAGCAGTTAA-AAGTATGTTTTTTGG
GAAATATATGTCTTAAAGTTGGGCTTCTT------------------AGTGGTTATAACTTATATAAATACCAGAGGCAT
ACATCATTCATAATTCCATCCAAGGCAACCAAGGTGCGAACATGTTTTCTTTGTAGATACATGAATGCAAACATACCATA
AATACATGTACACATGCATACCACTAGAGTAGCATC---GAA--------------------------------------
--------------------------------------------------------------------------------
--------------------------------------------------------------------------------
--------------------------------------------------------------------------------
------------------------------------------------------------------AATGAAATATGC--
-AGCCGGGCACGGTGGGTCACGCCTGTAATCCCAGCACTTTGGGAGGCTGAAGTGAGTGGATTAC-CT-GAGGTCAGGAG
-T-TCGAGACCA-GCCTGGCTAACA-C-AGTGAAATCCCGCCTCTATTAAAAATAC--AAAAAGTTAGCCAGGCGTGGTG
GCGGACACCTGTAATCCCAGCTGCTCAG-GAGGCTGAGGCAGGAGAAT-C-CC-T-TGAACCCGAGAGGC-AGAG-G-TT
TCAGTGAGCCGAGATCATGCCACTGCACTCCAGCCTGGGCAAC-AGAAGCAA-A-ACTGCATCTCAAAAAA---------
-----GAAAGAAAGAAAGAAAGA---A-GAAAGAAATG-CAC---AACTCTATGTGTGTGAAATATCATCAAACTGCATG
TTTAGCTAAAGGTTCCATCCTAAGTCTTTGAGTGATCAGTATAGTCCTAAAAGTGTCCTAAAATGAGTATATGTCATGGA
TTAAAAGCAAACCAAA--ACACACACAAAAAGGGTATGATTTTTGGAGTAATATATACCATAAAAAAAAATGTTTATATT
GAATATGTATGAGTTTTGTCATAACTGCTCCTTAGTCTTTTCTAACTCCGAAATAAATTTTAATTTTTAAAAAGGAAA--
GTATATAAAACCTGCCTTTTTAAAATTTAAGAATAAAAGAAAAAAGTTAAACTATTACAATGCAATTCATATTTTTATAC
TACATTTTAGGTTTCAGTTTTGCAGTAAACACAAA
>Pongo_abelii
TTGGAAACTGTGAGGTATATAAAGCTATAACCTTTCCCATGATGAGATGGCAGTGCTTTGTATCAGCGGCTCAGGTACTC
TCAAGAATATAGGAAATCGACTTGGGCAATTCTTTGTAACAACTTCATGAGTTACAGCAGTTAATAAATATGTTTTTTGG
GAAATATATGTCTTAAAGTTGGGCTTCTT------------------AGTGGTTATAACTTATATAAATACCAGAGGCAT
ACACCATTCATAATTCCATCCAAGGCAACCAAGGTGTGAACATGTTTTCTTTGTAGACACGTGAATGCAAACATACCATA
AATACATGTACGCATGCATACCACTAGAGTAGCATT---GAA--------------------------------------
--------------------------------------------------------------------------------
--------------------------------------------------------------------------------
--------------------------------------------------------------------------------
------------------------------------------------------------------AATGAAATATGC--
-AGCCGGGCACGGTGGGTCACGCCTGTAATCCCAGCACTTTGGGAGGCCGAGGCGGATGGATTAC-CT-GAGGTGGGGAG
-T-TCGAGACCA-GCCTGGCTAACA-C-GGTGAAATCCCGCCTCTATTAAAAATAC-AAAAAAATTAGCCTGACGTGGTG
GCAGACACCTGTAATCCCAGCTGCTCAG-GAGGCTGAGGCAGGAGAAT-C-CC-T-TGAACCCGGGAGGCAAGAG-G-TT
GCAGTGAGCCAAGATCATGCCACTGCACTCCAGCCTGGGCAAC-AGAAGCAA-A-ACTCCATCTGAAAAAAAAAA--TAA
AAATAAAAATAAAAAAAGAAAGA---AAGAAAGGAATA-CGC---AACTCTGTGTGTGTGAAATATCATCAAACTGCATG
CTTAGCTAAAGGTTCCATCCTAAGTATCTGAGTGATCAGTATAGTCCTAAAAGTGTCCTAAAATGAATATATGTCATGGA
TTCAAAGCAAACCAAA--ATACACACAAAAAGGGTATGATTTTTGGCATAATATATACTGTAAAAAACAATGTTTATATT
GAATATGTATGAGTTTTGTCATAACTGCTCCTTAGTCTTTTCTAACTCCTAAATAAATGTTAATTTTTAAAAAGGAAA--
GTATATAAAACCTGCCTTTTTAAAATTTAAGAATAAAAGAAAAAAGTTAAACTATTACAATGAAATTCATATTTTTATAC
CACATTTTAGGTTTCAGTTTTGCAGTAAACACAAA
>Pongo_abelii_ponAbe2
TTGGAAACTGTGAGGTATATAAAGCTATAACCTTTCCCATGATGAGATGGCAGTGCTTTGTATCAGCGGCTCAGGTACTC
TCAAGAATATAGGAAATCGACTTGGGCAATTCTTTGTAACAACTTCATGAGTTACAGCAGTTAATAAATATGTTTTTTGG
GAAATATATGTCTTAAAGTTGGGCTTCTT------------------AGTGGTTATAACTTATATAAATACCAGAGGCAT
ACACCATTCATAATTCCATCCAAGGCAACCAAGGTGTGAACATGTTTTCTTTGTAGACACGTGAATGCAAACATACCATA
AATACATGTGCACATGCATACCACTAGAGTAGCATT---GAA--------------------------------------
--------------------------------------------------------------------------------
--------------------------------------------------------------------------------
--------------------------------------------------------------------------------
------------------------------------------------------------------AATGAAATATGC--
-AGCCGGGCACGGTGGGTCACGCCTGTAATCCCAGCACTTTGGGAGGCCGAGGCGGATGGATTAC-CT-GAGGTGGGGAG
-T-TCGAGACCA-GCCTGGCTAAGA-C-GGTGAAATCCCGCCTCTATTAAAAATAC-AAAAAAATTAGCCTGACGTGGTG
GCAGACACCTGTAATCCCAGCTGCTCAG-GAGGCTGAGGCAGGAGAAT-C-CC-T-TGAACCCGGGAGGCAAGAG-G-TT
GCAGTGAGCCAAGATCATGCCACTGCACTCCAGCCTGGGCAAC-AGAAGCAA-A-ACTCCATCTCAAAAAAAAAAAATAA
AAATAAAAATAAAAAAAGAAAGA---AAGAAAGGAATA-CGC---AACTCTGTGTGTGTGAAATATCATCAAACTGCATG
CTTAGCTAAAGGTTCCATCCTAAGTATCTGAGTGATCAGTATAGTCCTAAAAGTGTCCTAAAATGAATATATGTCATGGA
TTCAAAGCAAACCAAA--ATACACACAAAAAGGGTATGATTTTTGGCATAATATATACTGTAAAAAACAATGTTTATATT
GAATATGTATGAGTTTTGTCATAACTGCTCCTTAGTCTTTTCTAACTCCTAAATAAATGTTAATTTTTAAAAAGGAAA--
GTATGTAAAACCTGCCTTTTTAAAATTTAAGAATAAAAGAAAAAAGTTAAACTATTACAATGAAATTCATATTTTTATAC
CACATTTTAGGTTTCAGTTTTGCAGTAAACACAAA
>Nomascus_leucogenys
TTGGAAACTGTGAGGTATATAAAGCTATAACCTTTCCCATGATGAGATGGCAGTGCTTTGTATCAGCGGCTCAGGTACTC
TCAAGAACATAGGGAATCGACTTGGGCAATTCTTTGTAACAACTTCATGAGTTACAGCAGTTAATAAGTATGTTTTTTGG
GAAATATATGTCTTAAAGTTGGGCTTCTC------------------AGTGGTTATAACTTATATAAATACCAGAGGCAT
ACACCATTCATAATTCCATCCAAGGCAACCAAGGTGCGAACATGTTTTCTTTGTAGACACATGAATGCAAACATACCATA
AATACATGTATACATGCATACCACTAGAGTAGCATC---GAA--------------------------------------
--------------------------------------------------------------------------------
--------------------------------------------------------------------------------
--------------------------------------------------------------------------------
------------------------------------------------------------------AATGAAATATGT--
-GGCCGGGCATAGTGGGTCACGCCTGTAATCCCAGCACTTTGGGAGGCCGTGGCTGGTGGATCAC----GAGGTCAGGAC
-A-TCGAGACCA--------------C-GGTGAAACCCCGTCTCTACTAAAAATAC--AAAAAATTAGCCGGGCGTGGTG
GCGGGCGCCTGTAGTCCCAGCTACTCCG-GAGGCTGAGGCAGGAGAAT-G-GC-G-TGAACCCGGGAGGC-GGAG-C-TT
GCAGTGAGCCGAGATCGCGCCACTGCACTCCAGCCTGGGAGAC-AGA-GCGA-G-ACTCCATCTCAAAAAA---------
----AAAAAAAAAAAAAAAAAAA---AACA--GAAATA-CGC---AACTCTATGTGTGTGAAATATCATCAAACTGTATG
CTTAGCTAAAGGTTCCATCCTAAGTCTTTGAGTGATCAGTATAGTCCTAAAAGTGTCCTAAAATGAGTATATGTCATGGA
TTAAAAGCAAACCAAA--ACACACACAAAAGGGGTATGATTTTTGGAGTAATATATACCATAAAAAACAATGTTTATATC
GAATATGTATGAGTTTTGTCATAACTGCTCCCTAGTCTTTTCTAACTCCTAAATAAATTTTAATTTTTAGAAAGGAAA--
GTATATAAAACCTGCCTTTTTAAAATTTAAGAATAAAAGAAAAAAGTTAAACTATTAAAATGAAATTCATATTTTTATAC
TACATTTTAGGTTTCAGTTTTGCAGTAAACACAAA
>Nomascus_leucogenysAsia_NLE_v1
TTGGAAACTGTGAGGTATATAAAGCTATAACCTTTCCCATGATGAGATGGCAGTGCTTTGTATCAGCGGCTCAGGTACTC
TCAAGAACATAGGGAATCGACTTGGGCAATTCTTTGTAACAACTTCATGAGTTACAGCAGTTAATAAGTATGTTTTTTGG
GAAATATATGTCTTAAAGTTGGGCTTCTC------------------AGTGGTTATAACTTATATAAATACCAGAGGCAT
ACACCATTCATAATTCCATCCAAGGCAACCAAGGTGCGAACATGTTTTCTTTGTAGACACATGAATGCAAACATACCATA
AATACATGTATACATGCATACCACTAGAGTAGCATC---GAA--------------------------------------
--------------------------------------------------------------------------------
--------------------------------------------------------------------------------
--------------------------------------------------------------------------------
------------------------------------------------------------------AATGAAATATGT--
-GGCCGGGCATAGTGGGTCACGCCTGTAATCCCAGCACTTTGGGAGGCCGTGGCTGGTGGATCAC----GAGGTCAGGAC
-A-TCGAGACCA--------------C-GGTGAAACCCCGTCTCTACTAAAAATAC--AAAAAATTAGCCGGGCGTGGTG
GCGGGCGCCTGTAGTCCCAGCTACTCCG-GAGGCTGAGGCAGGAGAAT-G-GC-G-TGAACCCGGGAGGC-GGAG-C-TT
GCAGTGAGCCGAGATCGCGCCACTGCACTCCAGCCTGGGAGAC-AGA-GCGA-G-ACTCCATCTCAAAAAAAAAAAAAAA
AAAAAAAAAAAAAAAAAAAA------AAAACAGAAATA-CGC---AACTCTATGTGTGTGAAATATCATCAAACTGTATG
CTTAGCTAAAGGTTCCATCCTAAGTCTTTGAGTGATCAGTATAGTCCTAAAAGTGTCCTAAAATGAGTATATGTCATGGA
TTAAAAGCAAACCAAA--ACACACACAAAAGGGGTATGATTTTTGGAGTAATATATACCATAAAAAACAATGTTTATATC
GAATATGTATGAGTTTTGTCATAACTGCTCCCTAGTCTTTTCTAACTCCTAAATAAATTTTAATTTTTAGAAAGGAAA--
GTATATAAAACCTGCCTTTTTAAAATTTAAGAATAAAAGAAAAAAGTTAAACTATTAAAATGAAATTCATATTTTTATAC
TACATTTTAGGTTTCAGTTTTGCAGTAAACACAAA
>Hylobates_moloch
TTGGAAACTGTGAGGTATATAAAGCTATAACCTTTCCCATGATGAGATGGCAGTGCTTTGTATCAGCGGCTCAGGTACTC
TCAAGAACATAGGAAATCGACTTGGACAATTCTTTGTAACAACTTCATGAGTTACAGCAGTTAATAAGTATGTTTTTTGG
GAAATATATGTCTTAAAGTTGGGCTTCTT------------------AGTGGTTATAACTTATATAAATACCAGAGGCAT
ACACCATTCATAATTCCATCCAAGGCAACCAAGGTGCAAACATGTTTTCTTTGTAGACACATGAATGCAAACATACCATA
AATACATGTATACATGCATACCACTAGAGTAGCATC---GAA--------------------------------------
--------------------------------------------------------------------------------
--------------------------------------------------------------------------------
--------------------------------------------------------------------------------
------------------------------------------------------------------AATGAAATATGT--
-GCCCGGGCATAGTGGGTCACGCCTGTAATCCCAGCACTTTGGGAGGCCGTGGCGGGTGGATCAC----GAGGTCAGGAC
-A-TCGAGACCA--------------C-GGTGAAACCCCGTCTCTACTAAAAATAC--AAAAAATTAGCCGGGCGTGGTG
GCGGGCGCCTGTAGTCCCACCTACTCCG-GAGGCTGAGGCAGGAGAAT-G-GC-G-TGAACCCGGGAGGC-GGAG-C-TT
GCAGTGAGCCGAGATCACGCCACTGCACTCCAGCCTGGGCGAC-AGA-GCGA-G-ACTCCGTCTCAAAAAAAAAAAAAAA
GAAAAAGAAAAAGAA-----------AAAAAAGAAATA-CGC---AACTCTATGTGTGTGAAATATCATCAAACTGTATG
CTTAGCTAAAGGTTCCATCCTAAGTCTTTGAGTGATCAGTATAGTCCTAAAAGTGTCCTAAAATGAGTATATGTCATGGA
TTAAAAGCAAACCAAA--ACACACACAAAAGGGGTATGATTTTTGGAGTAATATATACCATAAAAAAAA--GTTTATATC
GAATATGTATGAGTTTTGTCATAACTGCTCCCTAGTCTTTTCTAACTCCTAAATAAATTTTAATTTTTAGAAAGGAAA--
GTATATAAAACCTGCCTTTTTAAAATTTAAGAATAAAAGAAAAAAGTTAAACTATTACAATGAAATTCATATTTTTATAC
TACATTTTAGGTTTCAGTTTTGCAGTAAACACAAA
>Macaca_mulatta
TTGGAAACTGTGAGATATCTAAAGCTATAACCTTTCCCATGATGAG---------------ATCAGCAGCTCAGGTGCTC
TCAAGAATATAGGAAATCAACTTGGGCAATTATTTGTAACAACGTCATGGGTTACAGCAGTTAATAAGTATG-TTTTTGG
GAAATATATGTCTTAAAGTTGGGCTTCTT------------------AGTGGTTATAACTTATATAAATACCAGAGGCAT
ACACCATTCATAATTCCATCCAAGGCAACCAAGGTGCGAACATGTTTTCTTTGTAGTCACATGAATGCAAACATACCATA
AATACATGTACACATGCACACCACTAGAGTAGCATC---AAA--------------------------------------
--------------------------------------------------------------------------------
--------------------------------------------------------------------------------
--------------------------------------------------------------------------------
------------------------------------------------------------------GATGAAATATGC--
-GGCCGTGCATGGTGGGTCACACCTATAATCCCAGCACTTTGGGAGGCCGAGGCAGGTGGCTCAC-CT-GAGGTCAGGAG
-T-TTGAGACCA-GCCTGGTCAACA-T-GGTGAAACCCTGTCTCTATTAAAAACAC--AAAAAATTAGCCGGGCATGGTG
GCAGACACCTGTAATCCCAGCTGCTCGG-GAGGCTGAGGCAGGAGAAT-C-CC-T-TGAACCCAGGAGGT-GGAG-G-TT
GCAGTGAGCC------------------------------------------------CCATCCCCCACCCAC-------
-AAAAAAAATAAAA-----AAGA---AAGAAAGAAATA-CGC---AACTCTATGTGTGTGAAAT---ATCAAACTGCATG
CTTAGCTAAAGGTTCCATTCTAAGTCTTTGAGTGATCAATATAGTCCTAAAAGTGTCCTAAAATGGGTATATGTCATGGA
TTAAAAGCAAACCAAAACACACACACACAAAGGGTATGATTTTTGAAGTAATGTATACTGTAAAAAACAATATTTATATT
GAATATGTATGAGTTTTGTCTTAACTGCTCCCTAGTCTTTTCTAACTCCTAAATAAATTTTAATTTTTGTAAAGGAAA--
TTATATAAAACCTGCCTTTTTAAAATTTAAGAATAAAAGAAAAAAGTTAAACTATTACAGTGAAATTCATATTTTTATAC
TACATTTTAGGTTTCAGTTTTGCAGTAAACACAAA
>Rhinopithecus_roxellana
TTGGAAACTGTGAGGTATATAAAGCTATAACCTTTCCCATGATGAG---------------ATCAGCAGCTCAGGTGCTC
TCAAGAATATAGGAAATCAACTTGGGCAATTATTTGTAACAACTTCATGGGTTACAGCAGTTAATAAGTATG-TTTTTGG
GAAATATATGTCTTAAAGTTGGGCTTCTT------------------AGTGGTTATAACTTATATAAATACCAGAGGCAT
ACACCATTCATAATTCCATCCAAGGCAACCAAGGTGCGAACATGTTTTCTTTGTAGACACATGAATGCAAACGTACCATA
AATACATGTACACATGCACACCACTAGAGTAGCATC---AAA--------------------------------------
--------------------------------------------------------------------------------
--------------------------------------------------------------------------------
--------------------------------------------------------------------------------
------------------------------------------------------------------AATGAAATATGC--
-GGCCGCGCATGGTGGGTCACACCTGTAATCCCAGCACTTTGGGAGGCCCAGGCAGGTGGATCAC-CT-GAGGTCAGGAG
-T-TTGAGACCA-GCCTGGTCAACA-T-GGTGAAACCCTGTCTCTATTAAAAATACAAAAAAAATTAGCCAGGCATGGTG
GCAGACACCTGTAATCCCAGCTGCTTGG-GAGGCTGAGGCAGGAGAAT-C-CC-T-TGAACCTGGGAGGT-GGAG-G-TT
GCAGTGAGCC------------------------------------------------CCATCCCCCACCCAC-------
-AAAAAAAATAAAA---GAAAGA---AAGAAAGAAATA-CAC---AACTCTATG-GTGTGAAAT---ATCAAACTGCATG
CTTAGCTAAAGGTTCCATTCTAAGTCTTTGAGTGATCAGTATAGTCCTAAAAGTGTCCTAAAATGGGTATATGTCATGGA
TTAAAAGCAAACCAAA--ACACACACAAAAAGGGTATGATTTTTGGAGTAATGTATACTGTAAAAAACAATGTTTATATT
GAATATGTATGAGTTTTGTCATAACTGCTCCCTAGTCTTTTCTAACTCCTAAATAAATTTTAATTTTTGAAAAGGAAATG
ATATATAAAACCTGCCTTTTTAAAATTTAAGAATAAAAGAAAAAAGTTAAACTATTACAGTGAAATTCGTATTTTTATAC
TACATTTTAGGTTTCAGTTTTGCAGTAAACACAAA
>Callithrix_jacchus
TTGGAAACTGTAAGGTATATAAATCTATGACCTTTCCCATGTTGAGATGGCAGTGCTTTCTATCAGTGGCTCAGGTAAAC
TCAAGAATATAGGAAATCAACTTGGGCAATTCTTTGTAACAACTTCATGGGTTACAGTAGTTAATAAGTATG-TTTCTGG
GAAACATATGTCTTAAAGTTGGGCTTCTTGTAATTTATAAATTATAAAGTGGTTATAATTTATGTAAATACCAGAGGCAT
ACATCATTCACAATTCTGTCCAAGGCAATCAACTTG-GAATATGTTTTCTTTGTAGACAGGTGAATGCAAACACACCATA
TATACACGTACACATGCACAACACTAGAGTAGCATC---AAAAATGAAATACATGGCCGGGTGTGATGGCTTAAGGCTTA
TAATCTCAGCACTTTGGGAGGCTGAGGCAGGTGGATCATGAAGTCAGGAGCTTGAGACTGGCCTGACCAACATGGTGAAA
CCCCATCTCTACTAAAAGTACAAAAATTAGCCAGGTGTTGTGGTGTACGCCTGTAATCCCAGCTACTCGGGAGGATGAGT
AGCCGAGATTGAATCCAGGAGGCGGAGGTTGCAGTGAGTCAAGATCACGCCATTGCACTCCAGCCTGGATGACAAAGCAA
GACTATGTCTCAAAAAAAAAAAAAAAAAAAAAAAGAGAGAGAGAGAGAGAAAGAAAAAAGAAAATGAATGAAATATGC--
-TGCCAGGCATGGTGGCTCACACCTGTAATCCTAGCACTTTGGGAGGCTGAGGAGGGTGGATCAC-CC-GAGGTCACGAG
-T-TCGAGACCA-GCCTGGCCAACA-G-GGTGAAACACCATCTCTACTAAAAATAC--AAAAAATTAGCTGATCAGGGTG
GTGGACACCTGTAACCTTAGTTACTTGA-GAGGCTGAGGCAGGAG-AT-C-CC-T-TGAATCCGGGAGAT-GGAG-G-TT
GCAGTGAGCCAAAATTACGCCACTGCACTTCAGCCTGGACAAC-AGAAGTGA-A-ACTCCCTCAAAAACAAAAACAAAAA
ACAAAAAACAAA--------------------GACATA-TGC---AACTCTATGTGTATGAAAT---GTCAAACTGCATG
CTTAGCCGAAGGTTCCATTCTAAGTCTTTGAGTGATCGGTATAGTCCTGAAAGTGTTCTAAAGTGGGTATATGTCATGGA
TTAAAAACAAACCAAA--ACACACACAAAAAGGATCTTATTTTTGGAGTAATGCATACCGTTAAGAATAATGTTTATATT
GAATATATATGAGTTTTGTCATAACTACTCCCTAGTATTTTCTAACTCCTAAATAAATTTTAATTTTTAAAAAGGAAA--
GTATATGAAACCTGCCTTTTCAAAATTTAAGAATAAAAG-AAAAAGTTAAACTACTACAGTGAAATTCATATTTCCATAC
TACATTTTAGGTTTCAGTTTTGCATTAAACATAAA


H_AluS293

>AluY
--------------------------------------------------------------------------------
--------------------------------------------------------------------------------
--------------------------------------------------------------------------------
--------------------------------------------------------------------------------
--------------------------------------------------------------------------------
-----------------------------------------------------------------GGCCGGGCGCGGTGG
CTCACGCCTGTAATCCCAGCACTTTGGGAGGCCGAGGCGGGCGGATCAC----GAGGTCAGGAG-A-TCGAGACCA-T-C
CTGGC-T-AACA-C-GGTGAAACCCCGTCTCTACTAAAAATACAAAAAATTAGCCGGGCGTGGTGGCG-GGCGCCTGTA-
G-TCCCAGCTACTCGGGAGGCTGAGGC---AGGAGAAT-G-GC-G-TGAACCCGGGAGGCGGAG-C-TTGCAGTGAGCCG
AGATCGCGCCA-------CTGCACTCCAGCCTGGGCGACAGAGCGAGACTCCGTCTCAAAAAAAAAAAAAAAAAAAAAAA
AAAAA---------------------------------------------------------------------------
--------------------------------------------------------------------------------
--------------------------------------------------------------------------------
--------------------------------------------------------------------------------
--------------------------------------------------------------------------------
--------------------------------------------------------------------------------
--------------------------------------------------------------------------------
--------------------------------------------------------------------------------
--------------------------------------------------------------------------------
--------------------------------------------------------------------------------
--------------------------------------------------------------------------------
--------------------------------------------------------------------------------
---
>AluSx1
--------------------------------------------------------------------------------
--------------------------------------------------------------------------------
--------------------------------------------------------------------------------
--------------------------------------------------------------------------------
--------------------------------------------------------------------------------
-----------------------------------------------------------------GGCCGGGCGCGGTGG
CTCACGCCTGTAATCCCAGCACTTTGGGAGGCCGAGGCGGGCGGATCAC-CT-GAGGTCAGGAG-T-TCGAGACCA-G-C
CTGGC-C-AACA-T-GGTGAAACCCCGTCTCTACTAAAAATAC-AAAAATTAGCCGGGCGTGGTGGCG-GGCGCCTGTA-
A-TCCCAGCTACTCGGGAGGCTGAGGC---AGGAGAAT-C-GC-T-TGAACCCGGGAGGCGGAG-G-TTGCAGTGAGCCG
AGATCGCGCCA-------CTGCACTCCAGCCTGGGCGACAGAGCGAGACTCCGTCTCAAAAAAAAAAAAAAAAAAAAAAA
AAAAAAA-------------------------------------------------------------------------
--------------------------------------------------------------------------------
--------------------------------------------------------------------------------
--------------------------------------------------------------------------------
--------------------------------------------------------------------------------
--------------------------------------------------------------------------------
--------------------------------------------------------------------------------
--------------------------------------------------------------------------------
--------------------------------------------------------------------------------
--------------------------------------------------------------------------------
--------------------------------------------------------------------------------
--------------------------------------------------------------------------------
---
>Homo_sapiens
TCACTCAGTCTGAGACTTTCCGGCTTCTGCCCATCCTGGGA--ACCAGCCCCTCCCTCCAGAAGCTTTCTCTAAGGTTGC
CAGAAGGTGCTAAGATCTGAACCGAGGTCATCTTGTCCCGGGGTTTCCAGGCAGCGT-CCCTTGTTTGGGGG--------
---------------------------------CCCTCTGAGATGCCTTCAGACCCCCGCCTGTGGCGG-AAGAGCTTTG
TCCTGGCCTGATCTGCCCTGTCCGTGACGCTTCTGCTCAGTAGCTGAG----------CACGCCCTGTGGTGTGGACAGG
CCAGCCCGGCTGCAGGACAGTGGGGGCTCAGTCCAGAAGCCTCTGGTGGCTTCTGCGTGTGGGCAGGGGAGCAGGGCTGC
AGGGTGGGCTGGCACCTGGCAGCGTGAGGGGCCTCAGGGCTGTT---AAAATCCCAACGACC---GGCCGGGCGCGGTGG
CTCACGCCTGTAATCCCAGCACTTTGGGAGGCCGAGACGGGCGGATCAC-CT-GAGATC---AG-T-TCAAGACCA-G-C
CTGAC-C-AACA-T-GGTGAAACCCTGTCTCTACTAAAAATAC-AAAAATTAGCCAGGTGTGGTGACG-----CCTGTA-
A-TCCCAGCTACTCAGGAGACTGAGGC---AGGAGAAT-C-GC-T-TGAACCCGGGAGGCAGAT-G-TTGCAGTGAGCCG
AGATCATGCCA-------CTGCACTCCAGCCTGGGCGACAGAGCGAGACACCGTCTCAAAAAAAAAAA------------
----------AAAATCCCAGTGACC---AACCCAGGGCCTCGCCACATCAACAGAGACAAAACGCAGCT-----------
----------------------------------------CTGGCTCTCAACATCCTCAC--------------------
---------------------------------------------------------------------CCCTCACCAGG
TGCCCAGCTTCCCATCCACCCACGTGACCCGCAGGTGTCTGAAAATGCACAAAATGTCCAAATAGGACCA----------
--------------------------------------------------------------------------------
--------------------------------------------------------------------------------
--------------------------------------------------------------------------------
---------------------------------------------------CAAGAAGATCTTAAAGACACAAAGAACAT
TCTACATAGTTTGTCAAATCCAGCATTTGACGGTCCTCTGGGTGACCCGGAGAACACCAAGGCTGTGAGAAATGGGAGGC
CTCCTGGCAGCTC--CACTCCCCAGACCCGCCTCTGCCAGGGCTCCAGGCTCAGCAGGCGCCTGTGCGGGAC-AGGGCG-
ACGGTTC--AAGACCAAGTCCGGCTGTTAGACCAGACCCT-CCAATCCAGGCGGCCTCCCTGCTGGGGTCCTGTGCGGTC
AGGAGTCCCAGGGCATCCCAGGGTGGCTGTGCAAACCCTTGTTCCCAAAGATAT---GGGGCTTGTCCCCCAGCTAGCCT
GCC
>Pan_troglodytes
TCACTCAGTCTGAGACTTTCCGGCTTCTGCCCATCCTGGGA--ACCAGCCCCTCCCTCCACAAGCTTTCTCTAAGGTTGC
CAGAAGGTGCTAAGATCTGAACCGAGGTCATCTTGTCCCGGGGTTTCCAGGCAGTGT-CCCTTGTTTGGGGG--------
---------------------------------CCCTCTGAGATGGCTTCAGACCCCCGCCTGTGGCGG-AAGAGCTTTG
TCCCGGCCTGATCTGCCCTGTCCGTGACACTTCTGCTCAGTAGCTGAG----------CAGGCCCTGTGGTGTGGACAGG
CCAGCCCGGCTGCAGGACAGTGGGGGCTCAGTCCAGAAGCCTCTGGTGGCTTCTGCGTGTGGGCAGGGGAGCAGGGCTGC
AGGGTGGGCTGGCACCTGGCAGCGTGAGGGGCCTCAGGGCTGTT---AAAATCCCAATGACC---AGCCGGGCGCGGTGG
CTCACACCTGTAATCCCAGCACTTTGGGAGGCCAAGACGGGCGGATCAC-CT-GAGATC---AG-T-TCAAGACCA-G-C
CTGAC-C-AACA-T-GGTGAAACCCTGTCTCTACTAAAAATAC-AAAAATTAGCCGGGTGTGGTGGCG-----CCTGTA-
A-TCCCAGCTACTCGGGAGACTGAGGC---AGGAGAAT-C-GC-T-TGAACCCGGGAGGCAGAT-G-TTGCAGTGAGCCG
AGATCATGCCA-------CTGCACTCCAGCCTGGGCGACAGAGCGAGACACCGTCTCGAAAAAAAAAAAAAAA-------
----------AAAATCCCAGTGACC---AACCCAGGGCCTCGCCACATCAACAGAGACAAAACGCAGCT-----------
----------------------------------------CCGGCCCTCAACATCCTCAC--------------------
---------------------------------------------------------------------CCCTCACCAGG
TGCCCAGCTTCCCATCCACCCACGTGACCTGCAGGTGTCTGAAAATGCACAAAATGTCCAAATAGGACCA----------
--------------------------------------------------------------------------------
--------------------------------------------------------------------------------
--------------------------------------------------------------------------------
---------------------------------------------------CAAGAAGATCTTAAAGACACAAAGAACAT
TCTACATAGTTTGTCAAATCCAGCATTTGACGGTCCTCTGGGTGACCCGGAGAACACCAAGGCTGTGAGAAATGGGAGGT
CTCCCGGCAGCTC--CACTCCCCAGACCCGCCTCTGCCAGGGCTCCAGGCTCAGCAGGCGCCTGTGCGGGAC-AGGGCG-
ACGGTTC--AAGACCAAGTCCGGCTGTTAGACCAGACCCT-CCAATCCAGGCGGCCTCCCTGCTGGGGTCCTGTGCGGTC
AGGAGTCCCAGGGCATCCCAGGGTGGCTGTGCAAACCCTTGTTCCCAAAGATAT---GGGGCTTGTCCCCCAGCTAGCCT
GCC
>Pan_paniscus
TCACTCAGTCTGAGACTTTCCGGCTTCTGCCCATCCTGGGA--ACCAGCCCCTCCCTCCACAAGCTTTCTCTAAGGTTGC
CAGAAGGTGCTAAGATCTGAACCGAGGTCATCTTGTCCCGGGGTTTCCAGGCAGTGT-CCCTTGTTTGGGGG--------
---------------------------------CCCTCTGAGATGCCTTCAGACCCCCGCCTGTGGCGG-AAGAGCTTTG
TCCCGGCCTGATCTGCCCTGTCCGTGACACTTCTGCTCAGTAGCTGAG----------CAGGCCCTGTGGTGTGGACAGG
CCAGCCCGGCTGCAGGACAGTGGGGGCTCAGTCCAGAAGCCTCTGGTGGCTTCTGCGTGTGGGCAGGGGAGCAGGGCTGC
AGGGTGGGCTGGCACCTGGCAGCGTGAGGGGCCTCAGGGCTGTT---AAAATCCCAATGACC---AGCCGGGCGCGGTGG
CTCACACCTGTAATCCCAGCACTTTGGGAGGCCAAGACGGGCGGATCAC-CT-GAGATC---AG-T-TCAAGACCA-G-C
CTGAC-C-AACA-T-GGTGAAACCCTGTCTCTACTAAAAATAC-AAAAATTAGCCGGGTGTGGTGGCG-----CCTGTA-
A-TCCCAGCTACTCGGGAGACTGAGGC---AGGAGAAT-C-GC-T-TGAACCCGGGAGGCAGAT-G-TTGCAGTGAGCCG
AGATCATGCCA-------CTGCACTCCAGCCTGGGCGACAGAGCGAGACACCGTCTCGAAAAAAAAAAA-----------
----------AAAATCCCAGTGACC---AACCCAGGGCCTCGCCACATCAACACAGACAAAACGCAGCT-----------
----------------------------------------CCGGCCCTCAACATCCTCAC--------------------
---------------------------------------------------------------------CCCTCACCAGG
TGCCCAGCTTCCCATCCACCCACGTGACCTGCAGGTGTCTGAAAATGCACAAAATGTCCAAATAGGACCA----------
--------------------------------------------------------------------------------
--------------------------------------------------------------------------------
--------------------------------------------------------------------------------
---------------------------------------------------CAAGAAGATCTTAAAGACACAAAGAACAT
TCTACATAGTTTGTCAAATCCAGCATTTGACGGTCCTCTGGGTGACCCGGAGAACACCAAGGCTGTGAGAAATGGGAGGT
CTCCCGGCAGCTC--CACTCCCCAGACCCGCCTCTGCCAGGGCTCCAGGCTCAGCAGGCGCCTGTGCGGGAC-AGGGCG-
ACGGTTC--AAGACCAAGTCCGGCTGTTAGACCAGACCCT-CCAATCCAGGCGGCCTCCCTGCTGGGGTCCTGTGCGGTC
AGGAGTCCCAGGGCATCCCAGGGTGGCTGTGCAAACCCTTGTTCCCAAAGATAT---GGGGCTTGTCCCCCAGCTAGCCT
GCC
>Gorilla_gorilla
TCACTCAGTCTGAGACTTTCCGGCTTCTGCCCATCCTGGGA--ACCAGCCCCTCCCTCCACAAGCTTTCTCTAAGGTTGC
CAGAAGGTGCTAAGATCTGAACCGAGGTCATCTTGTCCCAGGGTTTCCAGGCAGTGT-CCCTTGGTTGGGGG--------
---------------------------------CCCTCTGAGATGCCTTCAGACCCCCGCCTGTGGCAG-AAGAGCTTTG
TCCCGGCCTGATCTGCCCTGTCCGTGACGCTTCTGCTCAGTAGCTGAG----------CAGGCCCTGCGGTGTGGACAGG
CCAGCCCGGCTGCAGGACAGTGGGGGCTCAGTCCAGAAGCCTCTGGTGGCTTCTGCGTGTGGGCAGGGGAGCAGGGCTGC
AGGGTGGGCTGGCACCTGGCAGCGTGAGGGGCCTCAGGGCTGTT---AAAATTCCAACGACC---GGCCGGGCGCGGTGG
CTCACGCCTGTAATCCCAGCACTTTGGGAGGCCGAGACGGGCGGATCAC-CT-GAGATC---CG-T-TCAAGACCA-G-C
CTGAC-C-AACA-T-GGTGAAACCCTGTCTCTACTAAAAATAC-AAAAATTAGCCAGGCGTGGTGGCG-----CCTGTA-
A-TCCCAGCTACTCAGGAGACTGAGGC---AGGAGAAT-C-GC-T-TGAACCCGGGAGGCAGAT-G-TTGCGGTGAGCCG
AGATCATGCCA-------CTGCACTCCAGCCTGGGCGACAGAGCGAGACACCGTCTCGAAAAAAAAAAAAA---------
----------AAAATCCCAGTGACC---AACCCAGGGCCTCGCCACATCAACAGAGACAAAACGCAGCT-----------
----------------------------------------CCGGCTCTCAACATCCTCAC--------------------
---------------------------------------------------------------------CCCCCACCAGG
TGCCCAGCTTCCCATCCACCCACGTGACCCGCAGGTGTCTGAAAATGCACAAAATGTCCAAATAGGACCA----------
--------------------------------------------------------------------------------
--------------------------------------------------------------------------------
--------------------------------------------------------------------------------
---------------------------------------------------CAAGAAGATCTTAAAGACACAAAGAACTT
TCTACATAGTTTGTCAAATCCAGCATTTGACGGTCCTCTGGGTGACCCGGAGAACACCAAGGCTGTGAGAAATGGGAGGC
CTCCCAGCAGCTCCACACTCCCCAGACCCGCCTCTGCCAGGGCTCCAGGCTCAGCAGGCGCCTGTGCGGGAC-AGGGCG-
ACGGTTC--AAGACCAAGTCCGGCTGTTAGACCAGATCCT-CCAATCCAGGCGGCCTCCCTGCTGGGGTCCTGTGCGGTC
AGGAGTCCCAGGGCATCCCAGGGTGGCTGTGCAAACCCTTGTTCCCAAAGATAT---GGGGCTTGTCCCCCAGCTAGCCT
GCC
>Gorilla_gorilla_gorGor5
TCACTCAGTCTGAGACTTTCCGGCTTCTGCCCATCCTGGGA--ACCAGCCCCTCCCTCCACAAGCTTTCTCTAAGGTTGC
CAGAAGGTGCTAAGATCTGAACCGAGGTCATCTTGTCCCAGGGTTTCCAGGCAGTGTCCCCTTGGTTGGGGG--------
---------------------------------CCCTCTGAGATGCCTTCAGACCCCCGCCTGTGGCAGAAAGAGCTTTG
TCCCGGCCTGATCTGCCCTGTCCGTGACGCTTCTGCTCAGTAGCTGAG----------CAGGCCCTGCGGTGTGGACAGG
CCAGCCCGGCTGCAGGACAGTGGGGGCTCAGTCCAGAAGCCTCTGGTGGCTTCTGCGTGTGGGCAGGGGAGCAGGGCTGC
AGGGTGGGCTGGCACCTGGCAGCGTGAGGGGCCTCAGGGCTGTT---AAAATTCCAACGACC---GGCCGGGCGCGGTGG
CTCACGCCTGTAATCCCAGCACTTTGGGAGGCCGAGACGGGCGGATCAC-CT-GAGATC---CG-T-TCAAGACCA-G-C
CTGAC-C-AACA-T-GGTGAAACCCTGTCTCTACTAAAAATACAAAAAATTAGCCAGGCGTGGTGGCG-----CCTGTA-
A-TCCCAGCTACTCAGGAGACTGAGGC---AGGAGAAT-C-GC-T-TGAACCCGGGAGGCAGAT-G-TTGCGGTGAGCCG
AGATCATGCCA-------CTGCACTCCAGCCTGGGCGACAGAGCGAGACACCGTCTCGAAAAAAAAAAAAAAA-------
----------AAAATCCCAGTGACC---AACCCAGGGCCTCGCCACATCAACAGAGACAAAACGCAGCT-----------
----------------------------------------CCGGCTCTCAACATCCTCAC--------------------
---------------------------------------------------------------------CCCCCACCAGG
TGCCCAGCTTCCCATCCACCCACGTGACCCGCAGGTGTCTGAAAATGCACAAAATGTCCAAATAGGACCA----------
--------------------------------------------------------------------------------
--------------------------------------------------------------------------------
--------------------------------------------------------------------------------
---------------------------------------------------CAAGAAGATCTTAAAGACACAAAGAACTT
TCTACATAGTTTGTCAAATCCAGCATTTGACGGTCCTCTGGGTGACCCGGAGAACACCAAGGCTGTGAGAAATGGGAGGC
CTCCCAGCAGCTCCACACTCCCCAGACCCGCCTCTGCCAGGGCTCCAGGCTCAGCAGGCGCCTGTGCGGGAC-AGGGCG-
ACGGTTC--AAGACCAAGTCCGGCTGTTAGACCAGATCCT-CCAATCCAGGCGGCCTCCCTGCTGGGGTCCTGTGCGGTC
AGGAGTCCCAGGGCATCCCAGGGTGGCTGTGCAAACCCTTGTTCCCGAAGATAT---GGGGCTTGTCCCCCAGCTAGCCT
GCC
>Pongo_abelii
TCACTCAGTCTGAGACTTTCCGGCTTCTGCCCATCCTGGGATGGGCAGCCCCTCCCTCCACAAGCTTTCTCTAAGGCTGC
CAGAAGGTCCTAAGATCTGAACCGAGGTCATCTTGTCCCGGGGTTTCCAGGTAGTGT-CCCTTGGTTGGGGACACTGAGA
TGCCTTCAGAC----------------------CCCTCTGAGATGCCTTCAGACCCCTGCCTGTAGCGG-AAGAGCTTTG
TCCCGGCCTGATCTGCCCCGTTCGTGAGGCTTCGGCT-----ACTGAGCAGACACAACCAGGCCCTGCAGTGTGGATGGG
CCAGCCCGGCTGCAGGACAGTGGGGGCTCAGCCCAGATGCCTCTGGTGTCTTCTGCGTGTGGGCAGGGGAGCAGGGCTGC
AGGGTGGGCTGGCACCTGGCAGCGTGAGGGGCCTCAGGGCTGTT---AAAATCCCAACGACC---AGCCAGGCGCGGTGG
CTCACGCCTGTAATCCCAGCACTTTGGGAGGCCGAGGCGGGCGGATCAT----GAGGTCAGGAG-A-TCGAGACCA-T-C
CTGGC-T-GACA-T-GATGAAACCCCGTCTCTACTAAAAATACAAAAAATTAGCCGGGCGCAGTGGCG-GACGCCTGTA-
G-TCCCAGCTACTCGGGAGGCTGAGGC---AGGAGAAT-G-GC-G-TAAACCCGGGAGGCGGAG-C-TTGCAGTGAGCCG
AGATCGTGCCA-------TTGCACTCCAGCCTGGGCGACACAGCGAGACTCCGTCTCAAAAAAAAAAAAAAAAA------
----------AAAATCCCAATGATC---AACCCAGGGCCTCGCCACATCAGCAGAGACAAAACGCAGCTCTGGCTCCCGA
CATCCTCCCCCACATCCTCCCCCCACCGGTGCCCGGCTCCCCGGCTCCCAACATCCTCAC--------------------
---------------------------------------------------------------------CCCTCACCAGG
TGCCTGGCTTCCCATCCACCCACGTGACCCCCAGGTGTCTTAAAATGCACAAAATGTCCAAACAGGACCA----------
--------------------------------------------------------------------------------
--------------------------------------------------------------------------------
--------------------------------------------------------------------------------
----------------------------------------------------CAGAGGATCTTAAAGACACAAAGAACAT
TCTACGTAGTTTGTCAAATCCAGCAGTTGACGGTCCTCCGGGTGACCCGGAGAACACCAAGGCCGGGAGAAATGGGAGGC
CTCCCGGCAGCTC--CACTCCTCAGACCCGCCTCTGCCAGGGCTCTGGGCTCGGCAGGCGCCTGTGCGGGAC-AGGGCG-
ACGGTTC--AAGACCAAGTCCGGCTGTTAGACCAGACCCT-CCAATCCAGGTGGCCTCCCTGCTGGGGTCCTGTGTG---
--GAGTCCCAGGGCATCCCAGGGTGGCTGTGCAAACCCTTGTTCCCAAAGATAT---GGGGCTTGTCCCCCAGCTAGCCT
GCC
>Pongo_abelii_ponAbe2
TCACTCAGTCTGAGACTTTCCGGCTTCTGCCCATCCTGGGATGGGCAGCCCCTCCCTCCACAAGCTTTCTCTAAGGCTGC
CAGAAGGTCCTAAGATCTGAACCGAGGTCATCTTGTCCCGGGGTTTCCAGGTAGTGT-CCCTTGGTTGGGGACACTGAGA
TGCCTTCAGACCCCTCTGAGATGCCTTCAGATGCCCTCTGAGATGCCTTCAGACCCCTGCCTGTAGCGG-AAGAGCTTTG
TCCCGGCCTGATCTGCCCCGTTCGTGAGGCTTCGGCT-----ACTGAGCAGACACAACCAGGCCCTGCAGTGTGGATGGG
CCAGCCCGGCTGCAGGACAGTGGGGGCTCAGCCCAGATGCCTCTGGTGTCTTCTGCGTGTGGGCAGGGGAGCAGGGCTGC
AGGGTGGGCTGGCACCTGGCAGCGTGAGGGGCCTCAGGGCTGTT---AAAATCCCAACGACC---AGCCAGGCGCGGTGG
CTCACGCCTGTAATCCCAGCACTTTGGGAGGCCGAGGCGGGCGGATCAT----GAGGTCAGGAG-A-TCGAGACCA-T-C
CTGGC-T-GACA-T-GATGAAACCCCGTCTCTACTAAAAATACAAAAAATTAGCCGGGCGCAGTGGCG-GACGCCTGTA-
G-TCCCAGCTACTCGGGAGGCTGAGGC---AGGAGAAT-G-GC-G-TGAACCCGGGAGGCGGAG-C-TTGCAGTGAGCCG
AGATCGTGCCA-------TTGCACTCCAGCCTGGGCGACACAGCGAGACTCCGTCTCAAAAAAAAAAAAAAAA-------
----------AAAATCCCAATGATC---AACCCAGGGCCTCGCCACATCAGCAGAGACAAAACGCAGCTCTGGCTCCCGA
CATCCTCCCCCACATCCTCCCCCCACCGGTGCCTGGCTCCCCGGCTCCCAACATCCTCAC--------------------
---------------------------------------------------------------------CCCTCACCAGG
TGCCTGGCTTCCCATCCACCCACGTGACCCCCAGGTGTCTTAAAATGCACAAAATGTCCAAACAGGACCA----------
--------------------------------------------------------------------------------
--------------------------------------------------------------------------------
--------------------------------------------------------------------------------
----------------------------------------------------CAGAGGATCTTAAAGACACAAAGAACAT
TCTACGTAGTTTGTCAAATCCAGCAGTTGACGGTCCTCCGGGTGACCCGGAGAACACCAAGGCCGGGAGAAATGGGAGGC
CTCCCGGCAGCTC--CACTCCTCAGACCCGCCTCTGCCAGGGCTCTGGGCTCGGCAGGCGCCTGTGCGGGACAAGGGCGA
ACGGTTTCAAGGACCAGGTTCCGCTGTTAGACCAGACCCTCCCAATCCA-------------------------------
--------------------------------------------------------------------------------
---
>Nomascus_leucogenys_Asia_NLE_v1
TCACTCAGTCTGAGACTTTCCAGCTTCTGCCCATCCTGGGA--ACCAGCCCCTCCCTCCACAAGCGTTCTCTAAGGCTGC
CAGAAGGTCCTAAGATCTGAACCGAGGTCATCTTGTCCCGGGGTTTCCAGGCAGTGT-CCC-------------------
--------------------------------------------------------CTGCCTGCAGCGG-AAGAGCTTTG
TCCCGGCCTGATCTGCCCTGTCCGTGAGGCTTCGGCT-----ACTGAGCAGACACGACCAGGCCCTGCGGTGTGGACGGG
CCAGCCCGGCTGCAGGACAGTGGGGCCTCGGTCCAGAAGGCTCTGGGGGCTTCTGCGTGTGGGCAGGGGAGCAGGGCTGC
AGGGTGGGCTGGCACCTGGCAGCGTGAGGGGCCTCAGGGCTGTT---AAAATCCCAACGACC---AGCCGGGCGCGGCGG
CTCACACCTGTAATCCCAGCACTTTGGGAGGCCGAGGTGGGCGGATCAC-CT-GAGGTC---AG-T-TCAAGACCA-G-C
CTGAC-C-AACG-T-GGTAAAACCCCGTCTCTACGAAAAATAC-AAAAATTAGCCAGGCATGGTGGCG-----CCTGTA-
A-TCCCAGCTACTCAGGAGGCTGAGGC---AGGAGAAT-C-GC-T-TGGACCTGGGAGGCAGAT-G-TTGCAGTGAGCCG
AGATCATGCCA-------CTGCACTCCAGCCTGGGCGACAGAGCAAGACTCCGTCTCAAAAAAAAAAA------------
----------AAAATCCCAATGACC---AACCCAGAGCCTTGCCGCATCAACAGAGACAAAACGCAGCT-----------
----------------------------------------CCGCCTCTCAACAGCCTCAC--------------------
---------------------------------------------------------------------CCCTCACCAGG
TGCCCAGCTTCCCATTCACCCACGTGGCCCGCAGGTGTCTGAAAATGCACAAAATGTCCAAATAGGACCACAAGAGGATT
TTTTTTTTTTTTTTTTGAGACGGAGTCTCGCTCTGTCACCCAGGCTGGAGCACAGGGGCGTGATCTCGGCTCACTGCAAG
CTCCGCCTCCCGGGTTCACGCCATTCTCCCGCCTCAGCCTCTCTGAGTAGCTGGGACTACAGGCGCCCGCCACCACGCCC
GGCTAATTCTTTGTATTTTTTTTTTTAGTAGAGACAGGCTTTCACCGTGGTCTCGATCTCCTGACCTCGTGATCCGCCCG
CCTCAGCCTCCCAAAGTGCTGGGATTACAAGCGTGAGCCACTGCGCCCGGCCAAGAGGATCTTAAAGACACAAAGAACAT
TCTACATAGTTTGTCAAATCCAGCATTTGACGGTCTTCTGGGTGACCCAGAGAACACCAAGGCCATGAGAAATGGGAGGG
CTCCCGGCAGCTC--CACTCCTCAGACCCGCCTCTGCCAGGGCTCCAGGCTCAGCAGGCGCCTGTGCGGGAC-AGGGCG-
ACAGTTC--AAGACCAAGTCCGGCTGTTAGACCAGACCCT-CCAATCCAGGCAGCCTCCCTGCTGGGGTCCTGTGCGGTC
AGGGGTCCCAGGGCATCCCAGGGTGGCTGTGCAAACCCTTGTTCCCAAAGATAT---GGGGCTTGTCCCCCAGCTAGCCT
GCC
>Macaca_mulatta
TCGCTCAGTCTGAGACTTTCCGGCTTCTGCCCATCCTGGGA--ACCAGCCCCTCCCTCCACAAGCTTTCTCTAAGGCTGC
CAGAAGGTCTTAAGATGTGAACCGAGGTCATCTTGTCCCAGGGTTTCCAGGCAATGT-CCCTTGGGTGGGGG--------
---------------------------------CCCTCTGAGATGCCTTCAGACCCCTGCCTGCAGCGG-AAGAGCTTTG
TCCCGGCCTCATCTGCCCCGTCTGTGAGGCTTCGGCT-----ACTGAGCAGACACATCCAGGCCCTGCAGTGTGGAGGGG
CCAACCCGACTGCAGGACAGTGGGGGCTCAGCCTAGAAGCCTCTGGTGGCTTCTGCGTGTGGGCAGGGGAGCAGGGCTGC
TGGGTGGGCTGGCATCTGGCAGTGTGAGGGGCCTCAGGGCCGTT---AAAATCCCAACGACC---GGCCGGGCGCGGCGG
CTCACACCTGTAATCCCAGCACTTTGGGAGGCCGAGGCGGGCGGATCAC-CT-GAGGTC---AG-T-TCAAGACCA-G-C
CTGAC-C-AACA-T-GGTGAAACCCCGTGTCTACTAAAAATAC-AAAAATTAGCCAGGCATGGTGGCG-----CCTGTA-
A-TCCCAGCTACTCAGGAGACTGAGGCAGGAGGAGAAT-C-GC-T-TGAACCCGGGAGGCAGAT-G-TTGCAATGAGCCA
AGATCATGCCATTGCACACTGCACTCCAGCCTGGGTGATAGAGCGAGACTCCTTCTCAAAAACAAACCAACCAA------
----------CCAAACCCAATGACC---AACCCAGGGCCTCACCACATCAACAGAGACAAAACACAGCT-----------
----------------------------------------CCAGCTCTCAGCA---------------------------
---------------------------------------------------------------------CCCTCACCAGG
TGCCCAGCTTCCCATCCACCCACGTGATCCGCAGGTGTCTGAAAATGCACAAAATGTCCAAATAGGACCA----------
--------------------------------------------------------------------------------
--------------------------------------------------------------------------------
--------------------------------------------------------------------------------
---------------------------------------------------CAAGAGGACCTTAAAGACACAAAGAACGT
TCTACATAGTTTGTCAAATCCAGCATTTGACAGTTCTCTGGGTGACCCGGAGAACACCAAGGACGCGAGAAATGGGAGGC
CTGCCGGCAGCTC--CACTCCTCAGACCCGCCTCTGCCAGGGCTCCAGGCTCAGCAGGCGTCTGTGCGGGAC-AGGGTG-
ACGGTTC--AAGGCCAACTCCGGCTGTTAGACCAGACCCT-CCAAGCCAGGCGGCCTCCCTGCTGGGGTCCTGTCCGGTC
ATGAGTCCCAGGGCATCCCAGGGTGGCTGTGCAAACCCTTGTTCCCAAAGACAC---GGGGCTTGTCTCCCAGCTAGCCT
GCC
>Rhinopithecus_roxellana
TCCCTCAATCT--GACTTTCCGGCTTCGGCCCATCCTGGGA--ACCAGCACCTCCCTCCACAAGCTTTCTCTAAGGCTGC
CAGAAGGTCCTAAGATCCAAACCGAGGTCATCTTGTCCCAGGGTTTCCAGGCAGTGT-CCCTTGGGTGGGGG--------
---------------------------------CCCTCTGAGATGCCTTCAGACCCCTGCCTGCAGCGG-AAGAGCTTTG
TCCCGGCCTCATCTGCCCTGTCTGTGGGGCTTCGGCT-----ACTGAGCAG--ACATCCAGGCCCTGCAGTGTGGAGGGG
CCAACCCAACTGCAGGACAGTGGGGGCTCAGCCTAGAAGCCTCTGGTGGCTTCTGCGTGTGGGCAGGGGAGCAGGGCTGC
TGGGTGGGCTGGCACCTGGCAGTGTGAGGGGCCTCAGGGCTGGT---AAAATCCCAACGACC---AGCCGGGCACGGTGG
CTCACACCTGTAATCCCAGCACTTTGGGAGGCCGAGGCAGGCGGATCAC-CT-GAGGTC---AG-T-TCAAGACCA-G-C
CTGAC-C-AACA-T-GCTGAAACCCCGTCTCTACTAAAAATAC-AAAAACTAGCCAGGCGTGGTGGCG-----CCTGTA-
A-TCCCAGCTACTCAAGAGACTGAAGCAGGAGGAGAAT-C-GC-T-TGAACCCGGGAGACAGAT-G-TTGCAATGAGCCA
AGATCATGCCATTGCATGCTGCACTCCAGCCTGGGTGATAGAGCGAGACTC---CTCAAAAACA----AACAAA------
----------CCAAACCCGATGGCC---AACCCAGGGCCTCGCTGCATCAACAGAGACAAAACACAGCT-----------
----------------------------------------CCAGCTCTCAGCACCCTCACCAGTGCCCAGCTTCCCACGC
ACCCACGACCCGCAGGTGTCTGAAAATGCATCCATCAACAGAGACAAAACACAGCTCCAGCTCTCAGCACCCTCACCA-G
TGCCCAGCTTCCCACGCACCCAC--GACCCGCAGGTGTCTGAAAATGCA-------TCCAAATAGGACCA----------
--------------------------------------------------------------------------------
--------------------------------------------------------------------------------
--------------------------------------------------------------------------------
---------------------------------------------------CGAGAGGACCTTAAAGACACAAAGGACAT
TCGACATAGTTTGTCAAATCCAGCACGTGACAGTCCTCTGGGTGACCTGGAGAACACCAAGGACGCGAGAAATGGGAGCC
CTCCCGGCAGCTC--CACTCCTCAGACCCGCCCCTGCCAGGGCTCCAGGCTCAGCAGGCGTCTGTGCGGGAC-AGGGCA-
ACAGTTC--AAGGCCAAGTCCGGCTGTTAGACCAGACCCT-CCAAGCCAGGTGGCCTCCCTGCTGGGGTCCTGTCCACCC
ATGAGTCCCGGGGCATCCCAGGGTGGCCATGCAAACCCTTGTTCCCAAAGACAT----GGGCCTGTCTCCCAGCTAGCCT
GCC
>Callithrix_jacchus
TCACTCAGTCTGAGACTTTCCTGCTTCTGCCCATCCTGGAA---CCAGCCCC-ACCTCCACATGCTCTC-CCATGGCCAC
CGGAAGGTGCTAAGGTCTGAACCGAGGTCATCTTGTCCCAGTGTTTCCAGGCAGTGT-CCCTTGGTTGGG----------
---------------------------------CCCTCTGAGATGCCTTCAGAC--------------------------
-CTCGGCCTGACCTGCTCCGTCCATGGGGCTTTGGCT-----GCTGAGCAGACACATCCAGGCCTCGCAGTA--------
-CATCCAGGCTATAGGACAGCGGGGGCCTGGCCCAGAAGCCTGCAGTGGCTTCTGCATGTGGGCAGGGGGGTAGGGCTGC
AGAGTGGGCAGGCACCTGCCAATGTGAGGGGCCTCAGGGCTGTT---AAAATCCTAATGACA---GGCGGGGCGCAGTGG
CTCAGGCCTCTAATCCCAGCACTTTGGGAGGCCGAGGTGGGCAGGTCAT-CT-GAGGTCAGGAG-T-TCAAAACCA-G-C
CTGAC-C-AACA-T-GGTGAAACCCCGTCTCTACTAAAAATAC-AAAAATCAGCCAGGCGTGGTGGCGTG-TGCCTGTG-
A-TCCCAGCTACTCAGGAGGCTGAGGC-----------------------------------------------------
--------------------------------------------------------------------------------
--------------------------------------------------------------------------------
--------------------------------------------------------------------------------
--------------------------------------------------------------------------------
--------------------------------------------------------------------------------
--------------------------------------------------------------------------------
--------------------------------------------------------------------------------
--------------------------------------------------------------------------------
--------------------------------------------------------------------------------
--------------------------------------------------------------------------------
----------------------------------------------------AGGAGGTGCCTGCACAGGAC-AGGGCG-
GTGGGCC--AAGGCCGAGTCCAGCTGTTAGGCCAGATGCT-CCAG-CCAGGTGGCCTCCTTGCTGGGGTCCTG--CGGTC
ATGAGCCCCAGGGCATCCCGGGGTGGCCATGCAAACCCTTGTTCCCAAAGACACAGGAGGGCTTGTCCCCCAGCTAGCCT
GCC


HGib37

>AluY
--------------------------------------------------------------------------------
--------------------------------------------------------------------------------
--------------------------------------------------------------------------------
--------------------------------------------------------------------------------
--------------------------------------------------------------------------------
--TTTTTTTTTTTTTTTTTTTTTTTTTTTTTTGAGACGGAGTCTCGCTC-TGTCGCCCAGGCTGGAGTGCAGTGGCGCGA
TCTCGGCTCACTGCAA-G-CTCCGCCTCCCGGGTTCA-C-GC-C-ATTCTCCTGCCTCAGCCTCCCGAGTAGCTGGGA-C
-TACAGGCGCCCGCCACCACGCCCGGCTAATTTTTTGTATTTTT-AGTAGAGACGGGGTTTCACC-G-TGTT-A-GCCAG
GATGGTCTCGA-T-CTCCTGACCTCGTGATCCGCCCGCCTCGGCCTCCCAAAGTGCTGGGATTACAGGCGTGAGCCACCG
CGCCCGGCC-----------------------------------------------------------------------
--------------------------------------------------------------------------------
--------------------------------------------------------------------------------
--------------------------------------------------------------------------------
--------------------------------------------------------------------------------
--------------------------------------------------------------------------------
-------------------------------------------
>AluSg
--------------------------------------------------------------------------------
--------------------------------------------------------------------------------
--------------------------------------------------------------------------------
--------------------------------------------------------------------------------
--------------------------------------------------------------------------------
--TTTTTTTTTTTTTTTTTTTTTTTTTTTTTTGAGACGGAGTCTCGCTC-TGTCGCCCAGGCTGGAGTGCAGTGGCGCGA
TCTCGGCTCACTGCAA-C-CTCCGCCTCCCGGGTTCA-A-GC-G-ATTCTCCTGCCTCAGCCTCCCGAGTAGCTGGGA-T
-TACAGGCGCGCGCCACCACGCCCGGCTAA-TTTTTGTATTTTT-AGTAGAGACGGGGTTTCACC-A-TGTT-G-GCCAG
GCTGGTCTCGA-A-CTCCTGACCTCGTGATCCGCCCGCCTCGGCCTCCCAAAGTGCTGGGATTACAGGCGTGAGCCACCG
CGCCCGGCC-----------------------------------------------------------------------
--------------------------------------------------------------------------------
--------------------------------------------------------------------------------
--------------------------------------------------------------------------------
--------------------------------------------------------------------------------
--------------------------------------------------------------------------------
-------------------------------------------
>Homo_sapiens
CTCCACACATTCTGGTGAGTG-CAGGAACGCATGAGCTCTGCTTCCCTTCAGCTGAGTCACTTCAGAGGGCAGGGCTCCT
TTGTTGGAGACAGCACCACTGCCCATTAACCACTGACTTGAAATGAGATAAACATGACTCCCCTGCAGCATCCCAG-AGA
GGGCTCATCTGGCCTTGGAGTGTAAGGCTGTGATGAGCAGAGTAGTGGCTCTGGAGGCTGTCGCCTAAAGTTTCCAAAGC
CACTGCCAAAAATAGAGATGTCACCTCAGCTCCTGGACTC-AACCCTGAAAACAGCACCCCTATATGCATATCCTATTTC
AAAATCCTGTACCTCTTACCTGGGGGTTCAGTTCTTACTGTGCCCCTCATTCTGGGAT---GGAAAATGAGG-AGTTT--
-----------------TTTTTTTTTTTTTTGGAGATGGAGTTTCATTCTTGTTGTCCAGGCTGGAGTGCAGTGGCACAG
TCTCAGCTCACTGCAA-C-CTCCGCCTCCCAGGTTCA-T-GC-C-ATTCTCCTTCCCCAGCCTCCTGAGTAGCTGGGA-C
-TACAGGCGCCCACCACCACGCCTGGCTAATTTTTTCTATTTTTTAGTAGAGACGGGGTTTCACC-G-TGTT-A-GCCAG
GATGGTCTTGA-T-CTCCTGACCTCGTGATCTGCCCACCTCGGCCTCCCAAAGTGCTGGGATTACAGGCATGAGCCACCG
CGCCCAGCT---GGAAAAT---GAGATG---AAAGGGATACATG-CTGTTGGTGGAGTTACTGTGTTGGATTAGAGATGA
AGAACAGAAAGATGATACCTCTGAGTTTTGTTTAAATTATGAGGGATACCACAATATTTAGTTGAATGAAAGTGCCACTT
TAGGGATAAAAACTTAAATGATCTT----------------------TCTTTTAAGGATTTAGTTATTACATACATTCCT
GAATATAGAAATTCCAAATGCTGATTCATACCAGGTATGCTGACTATTTCCAAGGGGTTTTTCAGTTGCTTCATTTGCTT
GTAAAGCAGGTAATCCTCTTGTTGTCTTTTCTTTTTCTCGATGAGCCGTGTACAAGTTACATTGATGGTTGGTCTGGGTT
TCTGATTCTTGAAAAACACTCGAGCAGAACATTTCCCCAAACGTCCCTCACCTTCCTGAAGTAAAGACTGTGGAGTTAAA
CAGGATACTTT---ATCACCTCCCACTCACCCCAGTGCACACA
>Pan_troglodytes
GTCCACACATTCTGGTGAGTG-CAGGAACGCATGAGCTCTGCTTCCCTTCAGCTGAGTCACTTCAGAGCGCAGGGCTCCT
TTGTTGGAGACAGCACCACTGCCCATTAACCACTGACTTGAAATGAGATAAACATGACTCCCCTGCAGCATCCCAG-AGA
GGGCTCATCTGGCCTTGGAGTGTAAGGCTGTGATGAGCAGAGTAGTGGCTCTGGAGGCTGTCGTCTAAAGTTTCCAAAGC
CACTGCCAAAAATAGAGATGTCACCTCAGCTCCTGGACTC-AACCCTGAAAACAGCACCCCTATATGCATATCCTATTTC
AAAGTCCTGTACCTCTTACCTGGGGGTTCAGTTCTTACTGTGCCCCTCATTCTGGGAT---GGAAAATGAGG-AGTTT--
----------------TTTTTTTTTTTTTTTGGAGATGGAGTTTCATTCTTGTTGTCCAGGCTGGAGTGCAGTGGCACAG
TCTCAGCTCACTGCAA-C-CTCCGCCTCCCAGGTTCA-T-GC-C-ATTCTCCTT-CCCTGCCTCCTGAGTAGCTGGGA-C
-TACAGGTGCCCGCCACCACGCCTGGCTAATTTTTTCTATTTTTTAGTAGAGACGGGGTTTCACC-G-TGTT-A-GCCAG
GATGGTCTTGA-T-CTCCTGACCTCGTGATCTGCCCGCCTCGGCCTCCCAAAGTGCTGGGATTACAGGCATGAGCCACCG
TGCCCAGCT---GGAAAATGAGGAAATG---AAAGGGATACATA-CTGTTGGTGGAGTTACTGTGTTGGATTAGAGATGA
AGAACAGAAAGATGATACCTCTGAGTTTTGTTTAAATTATGAGGGATACCACAATATTTAGTTGAATGAAAGTGCCACTT
TAGGGATAAAAACTTAAATGATCTT----------------------TCTTTTAAGGATTTAGTTATTACATACATTCCT
GAATATAGAAATTCCAAATGCTGATTCATACCAGGTATGCTGACTATTTCCAAGGGGTTTTTCAGTTGCTTCATTTGCTT
GTAAAGCAGGTAATCCTCTTGTTGTCTTTTCTTTTTCTCAATGAGCCGTGTACAAGTTACATTGATGGTTGGTCTGGGTT
TCTGATTCTTGAAAAACACTCGAGCAGAACATTTCCCCAAACGTCCCTCACGTTCCTGAAGTAAAGACTGTGGAGTTAAA
CAGGATACTTT---ATCACCTCCCACTCACCCCAATGCACACA
>Pan_paniscus
GTCCACACATTCTGGTGAGTG-CAGGAACGCATGAGCTCTGCTTCCCTTCAGCTGAGTCACTTCAGAGCGCAGGGCTCCT
TTGTTGGAGACAGCACCACTGCCCATTAACCACTGACTTGAAATGAGATAAACATGACTCCCCTGCAGCATCCCAG-AGA
GGGCTCATCTGGCCTTGGAGTGTAAGGCTGTGATGAGCAGAGTAGTGGCTCTGGAGGCTGTCGTCTAAAGTTTCCAAAGC
CACTGCCAAAAATAGAGATGTCACCTCAGCTCCTGGACTC-AACCCTGAAAACAGCACCCCTGTATGCATATCCTATTTC
AAAATCCTGTACCTCTTACCTGGGGGTTCAGTTCTTACTGTGCCCCTCATTCTGGGAT---GGAAAATGAGGTAGTTT--
----------------------TTTTTTTTTGGAGATGGAGTTTCATTCTTGTTGTCCAGGCTGGAGTGCAGTGGCACAG
TCTCAGCTCACTGCAA-C-CTCCGCCTCCCAGGTTCA-T-GC-C-ATTCTCCTT-CCCCGCCTCCTGAGTAGCTGGGA-C
-TACAGGCGCCCGCCACCACGCCTGGCTAATTTTTTCTATTTTTTAGTAGAGACGGGGTTTCACC-G-TGTT-A-GCCAG
GATGGTCTTGA-T-CTCCTGACCTCGTGATCTGCCCGCCTCGGCCTCCCAAAGTGCTGGGATTACAGGCATGAGCCACCG
TGCCCAGCT---GGAAAATGAGGAAATG---AAAGGGATACATA-CTGTTGGTGGAGTTACTGTGTTGGATTAGAGATGA
AGAACAGAAAGATGATACCTCTGAGTTTTGTTTAAATTATGAGGGATACCACAATATTTAGTTGAATGAAAGTGCCACTT
TAGGGATAAAAACTTAAATGATCTT----------------------TCTTTTAAGGATTTAGTTATTACATACATTCCT
GAATATAGAAATTCCAAATGCTGATTCATACCAGGTATGCTGACTATTTCCAAGGGGTTTTTCAGTTGCTTCATTTGCTT
GTAAAGCAGGTAATCCTCTTGTTGTCTTTTCTTTTTCTCAATGAGCCGTGTACAAGTTACATTGATGGTTGGTCTGGGTT
TCTGATTCTTGAAAAACACTCGAGCAGAACATTTCCCCAAACGTCCCTCACGTTCCTGAAGTAAAGACTGTGGAGTTAAA
CAGGATACTTT---ATCACCTCCCACTCACCCCAATGCACACA
>Gorilla_gorilla
GTCCATACATTCTGGTGAGTG-CAGGAACGCATGAGCTCTGCTTCCCTTCAGCTGAGTCACTTCAGAGGGCAGGGCTCCT
TTGTTGGAGACAGCACCACTGCCCATTAACCACTGACTTGAAATGAGATAAACATGACTCCCCTGCAGCATCCCAG-AGA
GGGCTCATCTGGCCTTGGAGTGTAAGGCTGTGATGAGCAGAGTAGTGGCTCTGGAGGCTGTCGTCTAAAGTTTCCAAAGC
CACTGCCAAAAATAGAGATGTCACCTCAGCTCCTGGACTC-AACCCTGAAAACAGCACCCCTATATGCATATCCTATTTC
AAAATCCTGTACCTCTTACCTGGGGGTTCAGTTCTTACTGTGCCCCTCATTCTGGGAT---GGAAAATGAGG-AGTTC--
-----TTTTTTTGTTTTTTTTGTTTTTTTTTGGAGATGGAGTTTCATTCTTGTTGTCCAGGCTGGAGTGCAGTCGCACAG
TCTCAGCTCACTGCAA-C-CTCCGCCTCCCAGGTTCA-T-GC-C-ATTCTCCTGCCCCAGCCTCCTGAGTAGCTGGGA-C
-TACAGGCGCCCGTCACCACGCCTGGCTAATTTTTTCTATTTTTTAGTAGAGACGGGGTTTCACC-G-TGTT-A-GCCAG
GATGGTCTTGA-T-CTCCTGACCTCGTGATCTGCCCGCCTCGGCCTCCCAAAGTGCTGGGATTACAGGCGTGAGCCACCG
CGCCCAGCT---GGAAAATGAGGAGATG---AAAGGGATACATA-CTGTTGGTGGAGTTACTGTGTTGGATTAGAGATGA
AGAACAGAAAGATGATACCTCTGAGTTTTGTTTAAATTATGAGGGATACCACAATATTTAGTTGAATGAAAGTGCCACTT
TAGGGATAAAAACTTAAATGATCTT----------------------TCTTTTAAGGATTTAGTTATTACATACATTCCT
GAATGTAGAAATTCCAAATGCTGATTCATACCAGGTATGCTGACTGTTTCCAAGGGGTTTTTCAGTTGCTTCATTTGCTT
GTAAAGCAGGTAATCCTCTTGTTGTCTTTTCTTTTTCTCGATGAGCCGTGTACAAGTTACATTGATGGTTGGTCTGGGTT
TCTGATTCTTGAAAAACACTCGAGCAGAACATTTCCCCAAACGTCCCTCACCTTCCTGAAGTAAAGACTGTGGAGTTAAA
CAGGATATTTT---ATCACCTCCCACTCATCCCAGTGCACACA
>Gorilla_gorilla_gorGor5
GTCCA-ACATTCTGGTGAGTG-CAGGAACGCATGAGCTCTGCTTCCCTTCAGCTGAGTCACTTCAGAGGGCAGGGCTCCT
TTGTTGGAGACAGCACCACTGCCCATTAACCACTGACTTGAAATGAGATAAACATGACTCCCCTGCAGCATCCCAG-AGA
GGGCTCATCTGGCCTTGGAGTGTAAGGCTGTGATGAGCAGAGTAGTGGCTCTGGAGGCTGTCGTCTAAAGTTTCCAAAGC
CACTGCCAAAAATAGAGATGTCACCTCAGCTCCTGGACTC-AACCCTGAAAACAGCACCCCTATATGCATATCCTATTTC
AAAATCCTGTACCTCTTACCTGGGGGTTCAGTTCTTACTGTGCCCCTCATTCTGGGAT---GGAAAATGAGG-AGTTC--
------TTTTTTTGTTTTTTTTTTTTTTTTTGGAGATGGAGTTTCATTCTTGTTGTCCAGGCTGGAGTGCAGTCGCACAG
TCTCAGCTCACTGCAA-C-CTCCGCCTCCCAGGTTCA-T-GC-C-ATTCTCCTGCCCCAGCCTCCTGAGTAGCTGGGA-C
-TACAGGCGCCCGTCACCACGCCTGGCTAATTTTTTCTATTTTTTAGTAGAGACGGGGTTTCACC-G-TGTT-A-GCCAG
GATGGTCTTGA-T-CTCCTGACCTCGTGATCTGCCCGCCTCGGCCTCCCAAAGTGCTGGGATTACAGGCGTGAGCCACCG
CGCCCAGCT---GGAAAATGAGGAGATG---AAAGGGATACATA-CTGTTGGTGGAGTTACTGTGTTGGATTAGAGATGA
AGAACAGAAAGATGATACCTCTGAGTTTTGTTTAAATTATGAGGGATACCACAATATTTAGTTGAATGAAAGTGCCACTT
TAGGGATAAAAACTTAAATGATCTT----------------------TCTTTTAAGGATTTAGTTATTACATACATTCCT
GAATGTAGAAATTCCAAATGCTGATTCATACCAGGTATGCTGACTGTTTCCAAGGGGTTTTTCAGTTGCTTCATTTGCTT
GTAAAGCAGGTAATCCTCTTGTTGTCTTTTCTTTTTCTCGATGAGCCGTGTACAAGTTACATTGATGGTTGGTCTGGGTT
TCTGATTCTTGAAAAACACTCGAGCAGAACATTTCCCCAAACGTCCCTCACCTTCCTGAAGTAAAGACTGTGGAGTTAAA
CAGGATATTTT---ATCACCTCCCACTCATCCCAGTGCACACA
>Pongo_abelii
GCCCACACGTTCTGGTGAGTG-CAGGAACAAATGAGCTCTGCTTCCCTTCAGCTGAGTCACTTTAGAGGGCAGGGCTCCT
TTGTTGGAGACAGCACCACTGCCTATTAACCACTGACCTGAAATGAGATAAACATGACTCCCCTGCAGCATCCCAG-AGA
GGGCTCATCTGGCCTTGGAGTGTGAGGCTGTGATGAGCAGAGTAGTGGCTCTGGAGGCTGTCGTCTAAAGTTTCCAGAGC
CACTGCCAAAAATAGAGATGTCACCTCAGCTCCTGGACTC-AACCCTGAAAGCAGCACCCCTATATGCATATCCTATTTC
AAAATCCTGTACCTCTTACCTGGGGGTTCAGTTCTTACTGTGCCTCTCATTCTGGGAT---GGAAAATGAAG-AGTTT--
-TTTTTGTTGTTGTTGTTTTGTTTTGTTTTTGGAGATGGAGTTTCATTCTTGTTGTCCAGGCTGGAGTGCAGTGGCACAG
TCTCAGCTCACTGCAA-C-CTCTGCCTCCCAGGTTCA-C-AC-C-ATTCTCCTGCCCCAGCCTCCTGAGTAGCTGGGA-C
-TACAGGCGCCCGCCACCACGCCTGGCTAATTTTTTCTATTTTTTAGTAGAGACGGGGTTTCACC-G-TGTT-A-GCCAG
GATGGTCTTAA-T-CTCCTGACCTCGTGATCCGCCTGCCTCGGCCTCCCAAAGTGCTGGGATTACAGGCGTGAGCCACCG
TGCCCAGCT---GGAAAATGAGGAGATG---AAAGGGATACATA-CTGTTGGTGGAGTTACTGTGTTGGATTAGAGATGA
AGAACAGAAAGATGATACCTGTGAGTTTTGTTTAAATTATGAGGGATACCACAATCTTTAGTTGAATGAAAGTGCCACTT
TAGGGATAAAAACTTAAATGATCTT----------------------TCTTTTAAGGATTTAGTTATTACATACATTCCT
GAATATAGAAATTCCAAATGCTGATTCATACCAGGTATGCTGACTGTCTCCAAGGGGTTTTTCAGTTGCTTCATTTGCTT
GTAGAGCAGGTAATCCTCTTGTTGTCTTTTCTTTTTCTCGATGAGCCGTGTACAAGTTACATTGATGGCTGGTCTGGGTT
TCTGATTCTTGAAAAACACCCGAGCAGAACATTTCCCCAGACGTCCCTCACCTTCCTGAAGTAAAGACTGTGGAGTTAAA
CAGGATACTTTCTTATCACCTCCCACTCA-CCCAGTGCACACA
>Pongo_abelii_ponAbe2
GCCCACACGTTCTGGTGAGTG-CAGGAACAAATGAGCTCTGCTTCCCTTCAGCTGAGTCACTTTAGAGGGCAGGGCTCCT
TTGTTGGAGACAGCACCACTGCCTATTAACCACTGACCTGAAATGAGATAAACATGACTCCCCTGCAGCATCCCAG-AGA
GGGCTCATCTGGCCTTGGAGTGTGAGGCTGTGATGAGCAGAGTAGTGGCTCTGGAGGCTGTCGTCTAAAGTTTCCAGAGC
CACTGCCAAAAATAGAGATGTCACCTCAGCTCCTGGACTC-AACCCTGAAAGCAGCACCCCTATATGCATATCCTATTTC
AAAATCCTGTACCTCTTACCTGGGGGTTCAGTTCTTACTGTGCCTCTCATTCTGGGAT---GGAAAATGAAG-AGTTT--
-TTTTTGTTGTTGTTGTTTTGTTTTGTTTTTGGAGATGGAGTTTCATTCTTGTTGTCCAGGCTGGAGTGCAGTGGCACAG
TCTCAGCTCACTGCAA-C-CTCTGCCTCCCAGGTTCA-C-AC-C-ATTCTCCTGCCCCAGCCTCCTGAGTAGCTGGGA-C
-TACAGGCGCCCGCCACCACGCCTGGCTAATTTTTTCTATTTTTTAGTAGAGACGGGGTTTCACC-G-TGTT-A-GCCAG
GATGGTCTTAA-T-CTCCTGACCTCGTGATCCGCCTGCCTCGGCCTCCCAAAGTGCTGGGATTACAGGCGTGAGCCACCG
TGCCCAGCT---GGAAAATGAGGAGATG---AAAGGGATACATA-CTGTTGGTGGAGTTACTGTGTTGGATTAGAGATGA
AGAACAGAAAGATGATACCTGTGAGTTTTGTTTAAATTATGAGGGATACCACAATCTTTAGTTGAATGAAAGTGCCACTT
TAGGGATAAAAACTTAAATGATCTT----------------------TCTTTTAAGGATTTAGTTATTACATACATTCCT
GAATATAGAAATTCCAAATGCTGATTCATACCAGGTATGCTGACTGTCTCCAAGGGGTTTTTCAGTTGCTTCATTTGCTT
GTAGAGCAGGTAATCCTCTTGTTGTCTTTTCTTTTTCTCGATGAGCCGTGTACAAGTTACATTGATGGCTGGTCTGGGTT
TCTGATTCTTGAAAAACACCCGAGCAGAACATTTCCCCAGACGTCCCTCACCTTCCTGAAGTAAAGACTGTGGAGTTAAA
CAGGATACTTTCTTATCACCTCCCACTCACCCCAGTGCACACA
>Nomascus_leucogenys
GCCCACACATTCTGGTGAGTG-CAAGAACAAATGAGCTCTGCTTCACTTCATCTGAGTCACTTCAGAGGGCAGGGCTCCT
TCGTTAGAGACAGCACTACTGCCCATTAACCACTGACCTGAAATGAGATAAACATGACTCCCCTGCAGCATCCCAA-AGA
GGGCTCATCCGG-CTTGGAGCATAAGGCTGTGATGAGTAGAGTAGAGGCTCTGGAGGCTGTCGTCTAAAGTTTCCAAAGC
CACTGCCAAAAATAGAGATGTCACCTCAGCTCCTGGACTCAAACCCTGAAAACAGCACCCCTATATGCATATCCTGTTTC
AAAATCCTGTACCTCTTACCTGGGAGTTCAATTCTTACTGTGCCCCTCATTCTGGGAT---GGAAAATGAGG-AGTTT--
------------------TTTTTTTTTTTTTGGAGATGGAGTTTCGCTC---TTGTCCAGGCTGGAGCGCAGTGGCACAG
TCTCAGCTCACTGCAA-C-CTCCGCTTCCTGGGTTCA-A-GG-G-ATTCTCCTGCCT-AGCCTCCTGAGTAGCTGGGA-T
-TACAGCCGTGCGCTACCACGCCTGGCTAACTTTT-GTGTTTTT-AGTAGAATCGGGGTTTCACC-A-TGTT-G-GCCAA
GCTGGTCTCGA-A-CTCCTGACCTTGTGATCCACCCGCCTTGGCCTCCCAAAGTGCTGGGATTACAGATGTGAGCCACCG
TGCCCGGCT---GGACAATGAGGAGATT---AAAGGGATACATA-CTGTTGGTGGAGTTACTGCATTGGACTAGAAATGA
AGAACAGAAAGATGATACCTCTGAGTTTTGTTTAAATTAAGGGGGATATCACAATCTTTAGTTGAATGAAAGTGCCACTT
GAGGGATAAAAACTTAAATGATCTTTCTTTTAAAGATTAATGATCTTTCTTTTAAAGATTTAGTTATTACATACATTCCT
GAATATAGAAATTCCAAATGCTGATTCATACCAGGTATGCCGACTATCTCCAAGGGGTTTTTCAGTTGCTTCATTTGCTT
GTAAAGCAGGTAATCCTCTTGTTGTCTTTTCTCTTTCTCGACGAGCCGTGTACAAGTTACATTGATGGCTGGTCTGGGTT
TCTGATTCTTGAAAAACACTCGAGCAGAACATTTCCCCAAACGTCCCTCACCTTCCTGAAGTAAAGACTGTGGAGTTAAA
CAGGATACTTTCTTATCACCTCCCACTCA-CCCAGTGCACACG
>Macaca_mulatta
GCCCACACATTCTGGTGAGGG-CAGGAACAAATGAGCTCTGCTTCAGTTCAGCTGAGTCACTTCAGAGGGCAGGGCTCCT
TTGTTAGAGACAGCACCACTGCCCGTTAACTACTGACCTGAAATGAGATAAACGTGACTCCCCTGCAGCATCCCAG-AGA
GTGCTCACCCGGCCCTAGGGCACAAGGCTGTGATGAGCAGAGTGGAGGCTCTGGAGGCTGTCGTCTAAAGTTTCCAAAGC
CACTGCCAAGAACAGAGATGTCATCTCAGCTCCTGGACTC-AACCCAGAGAACAGCACCCCTATATGCATATCCTATTTC
AAAATCCTGTACCTCTTACATGGGGGTTCAGTTCTTACTGTACCCCTCATTCTGGGAT---GGAAAATGAGG-AGGTT--
-----------------TTTTTTTTTTTTTTGGAGGTGGAGTTTTGCTCTTGTTGCCCAGGCTGGAGTGCAGTGGCACAG
TCTCAGCTCCCTGCAA-C-CTCCACCTCCTGGGTTCA-A-GG-G-ATTCTCCTGCCTCAGCCTCCTGAGTTGCTGGGA-T
-TACAGCTGTGGGCCACCATGCCTGGCTAATTTTT-GTATTTTT-AGTAGAGTCGGGGTTTCACC-A-TGTT-G-GTCAA
GCTGGCCTCGA-A-CTCCTGACCTCGTGATCTGCCTGCCTTGGCCTCCCAGAGTGCTGGGATTACAGGTGTGAGCCACCA
TGCCTGACT---CGAAAATGAGGAGATT---AAAGGGATACATA-CTGTTGGTGGAGTTACTGCATTGGACTAGAGATGA
AGAACA----------------GAGTTTTGTTTAAATTATGAGGGATACCACAATCTTCAGTTGAATGAAAGTGCCACTT
TAGGGATAAAAACTTAAATGATC--------------------------TATTAAAGATTTAGTTATTACATACATTCCT
GAATATAGAAATTCCAAATGCCGATTCATACCAGGTATGCTGACTATCTCCAAGGGGTTTTTCAGTTGCTTCATTTGCTT
GTAAAGCAGGTAATCCTCCTGTTGTCTTTTCTTTTTCTCGATGAGCCGTGTACAAGTTACATTGATGGCTGGTCTGGGTT
TCTGATTCTTGAAAACCACTCGAGCAGAACATTTCCCCAAACGTCCCTCACCTTCCTGAAGTAAAGACTTTGGAATTAAA
CAGGATACTTTCTTATCACCTCCCACTCACCCCAATACACACA
>Rhinopithecus_roxellana
GCCCTCACATTCTGGTGAGGG-CAGGAACAAATGAGCTCTGCTTCAGTTCAGCTGAGTCACTTCAGAGGGCAGGGCTCCT
TTGTTAGAGACAGCACCACTGCCCATTAACTACTGACCTGAAATGAGATAAACATGACTCCCCTGCAGCATCTCAG-AAA
GCGCTCACCCGGCCCTAGGGCACAAGGCTGTGATGAGCAGAGTGGAGGCTCTGGAAGCTGTCGTCTAAAGTTTCCAAAGC
CACTGCCAAGAACAGAGATGTCACCTCAGCTCCTGGACTC-AACCTGGAAAACAGCACCCCTATATGCATATCCTGTTTC
AAAATCCTTGACCTCTAACCGGGGGGTTCAGTTCTTACTGTGCCCCT-ATTCTGGGAT---GGAAAATGAGG-AGTTT--
----------------------TTTTTTTTTGGAGGTGGAGTTTTGCTCTTGTTGCCCAGGCTGGAGTGTAGTGGCACAG
CCTCAGCTCCCTGCAA-C-CTCCACCTCCTGGGTTCA-A-GG-G-ACTCTCCTGCCTCAGCCTCCTGAGTAGCTGGGA-T
-TACAGCTGTGCGCCACCACGCCTGGCTAATTTTTTATATTTTT-AGTAGAGTCGGGGTTTCACC-A-TGTT-G-GTCAA
GCTGGCCTCGA-A-CTCCTGACCTCGTGATCTGCCTGCCTTGGCCTCCCAAAGTGCTGGGATTACAGGTGTGAGCCACCA
TGCCTGACT---CAAAAATGAGGAGATT---AAAGGGATACATA-CTGTTGGTGGAGTTACTGCATTGGACTAGAGATGA
AGAATAGAAAGATGATACCTCTGAGTTTTGTTTAAATTATGAGGGATACCACAATCTTCAGCTGAATGAAAGTGCCACTT
TAGGGATAAAAACTTAAATGATCTT----------------------TCTATTAAAGATTTAGTTATTATATACATTCCT
GAATATAGAAATTCCAAATGCTGATTCATACCAGGTATGCTGACTGTCTCCAAGGGGTTTTTCAGTTGCTTCATTTGCTT
GTAAAGCAGGTAATCCTCCTGTTGTCTTTTCTTTTTCTCGATGAGCCGTGTACAGGTTACATTGATGGCTGGTCTGGGTT
TCTGATTCTTGAAAAACACTCGAGCAGAGCATTTCCCCAAATGTCCCTCACCTTCCTGAAGTAAAGACTTTGGAATTAAA
CAGGATACTTTCTTATCACCTCCCACTCACCCCAGTGCACACA
>Callithrix_jacchus
GCCCACACATTCTGGTGAGTACCAAGAACAAATGAG-TCAGCTTCACTTTAGCTGAGTCACTTCAGCCGGCAGGGCTCCT
GTGTTAGAGACAGCAC-ACTGCCCATTAACCACTGACCTGAAATGAGAGAAACATGACTCCCCTGCAGCATCCCAGAAAA
GGGCTCACCCGGCCCTGAGGCATAAGGCTGTGATGAACTGAGTGGAGGCTCTGGAGGCTGTCATATGAAGTTTCAAAAGC
CACTGGCAGAAATAGAAATGTCGCCTCAGCTCCTGGACTA-AACCCTGAAAACAGCACCCCTGTACGCATATCCTATTTC
AGAATCCTCTACCTCTTACCTGGG-GTTCAGTTCTTACCGTGCGCCTCATTCTGTGAT----------------------
--------------------------------------------------------------------------------
--------------------------------------------------------------------------------
--------------------------------------------------------------------------------
--------------------------------------------------------------------------------
------------GGAAAATGAGGAGATT---AAAGGGATACTTAACTGTTGGTGGAGTAACTGCATTGGACTTGAGAT--
-GAACAGAAAGATAATACCTCTGAGTTTTGTTTAAATTACGAGGCATACCACAATCTTTAGTTGAATGAAAGTACCACTT
TAGGGATAAAAACTTAAGTGATTTT----------------------TGTTTTGAAGA-TTAATTATTACATACATTCCT
GAATATAGAAATTCCAAATGCTGATTCATACCAGGTATGCTGTCTATCTCCAAGGGGTTTTGCAGTTGCTTCATTTGCTT
GTAAAGCAGGTAATCCTCTTGTTGTCTTTTCTTTTTCTCGATGAACCGTGTACAAGTTACATTGATGGCTGGTCGGGGTT
TCTGATTCTTGAAAAACACTCGAGCAGAACATTTCCCCAAATGTCCCTCACCTTCCTGAAGTAAAGATTTTGGAATTAAA
CAGGATACTTTCTCATCACCTCCCACTCACCCCGGTGCACACA


HGib41

>AluY
--------------------------------------------------------------------------------
--------------------------------------------------------------------------------
--------------------------------------------------------------------------------
--------------------------------------------------------------------------------
--------------------------------------------------------------------------------
--------------------------------------------------------------------------------
--------------------------------------------------------------------------------
--------------------------------------------------------------------------------
--------------------------------------------------------------------------------
--------------------------------------------------------------GGCCGGGCGCGGTGGCTC
ACGCCTGTAATCCCAGCACTTTGGGAGGCCGAGGCGGGCGGATCAC----GAGGTC-A-GGAG-A-TCGAGACCA-T-CC
TG-G-C-T-AACA-C-GG-T-GAAA-CCCCGTCTCTACTAAAAATACAAAAAATTAGCCGGGCGTGGTGGCG-G-GCGCC
TGTA-G-TCCCAGCTACTCGGGAGGCTGAGGCAGGAGAAT-G-GC-G-TGAACCCGGGAGGCGGAG-C-TTGC-A-GTGA
GCCGAGATCGCGCCACTGCACTCCAGCCTGGGC-G-ACA-GAGCGAGACTCCGTCTCAAAAAAAAAAAAAAAAAAAAAAA
AAAAAAA-------------------------------------------------------------------------
--------------------------------------------------------------------------------
--------------------------------------------------------------------------------
--------------------------------------------------------------------------------
--------------------------------------------------------------------------------
--------------------------------------------------------------------------------
--------------------------------------------------------------------------------
--------------------------------------------------------------------------------
--------------------------------------------------------------------------------
--------------------------------------------------------------------------------
--------------------------------------------------------------------------------
---
>AluSp
--------------------------------------------------------------------------------
--------------------------------------------------------------------------------
--------------------------------------------------------------------------------
--------------------------------------------------------------------------------
--------------------------------------------------------------------------------
--------------------------------------------------------------------------------
--------------------------------------------------------------------------------
--------------------------------------------------------------------------------
--------------------------------------------------------------------------------
--------------------------------------------------------------GGCCGGGCGCGGTGGCTC
ACGCCTGTAATCCCAGCACTTTGGGAGGCCGAGGCGGGCGGATCAC-CT-GAGGTC-G-GGAG-T-TCGAGACCA-G-CC
TG-A-C-C-AACA-T-GG-A-GAAA-CCCCGTCTCTACTAAAAATAC-AAAAATTAGCCGGGCGTGGTGGCG-C-GCGCC
TGTA-A-TCCCAGCTACTCGGGAGGCTGAGGCAGGAGAAT-C-GC-T-TGAACCCGGGAGGCGGAG-G-TTGC-G-GTGA
GCCGAGATCGCGCCATTGCACTCCAGCCTGGGC-A-ACAAGAGCGAAACTCCGTCTCAAAAAAAAAAAAAAAAAAAAAAA
AAAAAAA-------------------------------------------------------------------------
--------------------------------------------------------------------------------
--------------------------------------------------------------------------------
--------------------------------------------------------------------------------
--------------------------------------------------------------------------------
--------------------------------------------------------------------------------
--------------------------------------------------------------------------------
--------------------------------------------------------------------------------
--------------------------------------------------------------------------------
--------------------------------------------------------------------------------
--------------------------------------------------------------------------------
---
>Homo_sapiens
CCTCCAGCTCTGAGAGGAAACAACAGCAGGGCCACTGCGGGGCCAAGACTGCAGA----GTCATCTTTGTTGTCATGACC
ATTCCCAGGAAGCCCT-GGGAACATGGGTGTGGAAGGCCTCTAG------GCAGCAGTCGTGCCC-TGTGT---------
------CCCTAGGCATGCCAGAATGTAGAAATGCCAATGTTTAGGAGTAAAAA---------------------------
--------------------------------------------------------------------------------
--------------------------------------------------------------------------------
--------------------------------------------------------------------------------
----------------------------TTAAAGAGAA--ATCGTCATTGAGCACAGCCTCCTTGAGTGGTCAGAGTCCT
GTGTTGAATTCACCCACACGCACCCCTTTTGTGCTTC-GCAGGACATCGCTGCCGGCTCCCATGTTCAGCAGAAGCGACT
TCAGCGTGTGGACCATCCTGAAGAAGTGTGTTGGCCTGGTGAGTCCGGGG-----GCCCGTGTTCA-CACATGGGGCTGC
ACCACTGACTCCTGGGAAGGTATTGCAGTGCTGGTGGTTTAAG---AAAATGCGCTCTT---GGCCGGGCGCGGTGGCTC
ACGCCTATAATCTCAGCACTTTGGGAGGCCGAGGTGGGCGGATCAC----GAGGTC-A-GGAG-A-TCGAGACCA-T-CC
TG-G-C-T-AACA-C-AG-T-GAAA-CCCCGTCTCTACTAAAAATTCCAAAAATTAGCTGGGCGTGGTGGAG-G-GCGCC
TGTA-G-TCCCAGCTACTCGGGAGGCTGAGGCAGGAGAAT-G-GC-G-TGAACCCAGGAGGCGGAG-G-TTGC-A-GTGA
GCCGAGATCGTGCCATTGCACTCCAGGCTGGGT-G-ACAAGAGTGAGATTCCATCTCAAAAAAAAAAAAAA---------
AAGAAAA----AAAATGCACTCTC---ATGTTTATAAACAGCATGAGATTAAGACAATAAA-------------------
--------------------------------------------------------------------------------
--------------------------------------------------------------------------------
--------------------------------------------------------------------------------
-------------------------------------------------ACA--GGAAAAGAACAAGCAAGTCAGGGGAA
GAGGTGTTCTGTAGGTGAAACGGGACATAAGAACCATCCTGCAAGCACCCATCCAGCCCTGTGGCCTGCGT---------
---------------------------------------------GAGGTGGGTGGG-GCTTCCGTGGCACCCTCCCTGG
CC--ACATGCTGAGCTGCAGGA---GGGGTGTC---AGCCTTTGTCAGGTGCTCAGGGTTTGGGACAGAAAAACCAGCTG
GG-AATGA--GCACCCAGAAGTTACAGACTTTCCCTTTCATGATCTTTCCTGACTGTGAGAACCCAAGCTGTGCCTCACA
GGGGCGGGGAGTGTCCCGTGCCTCCTGTACCGTGCTGGTTCCTGGGCCAGCGCTTGATGCCTGAAAACTC-----ACATG
GCCTGGGAATAC---GTGTCACTCTTGCCCAGACCATGT-CTTCTAGTGCTGGTGA-TTTTTTGCCCTTATCTGTTTTAG
TCC
>Homo_sapiens_HuRef
CCTCCAGCTCTGAGAGGAAACAACAGCAGGGCCACTGCGGGGCCAAGACTGCAGA----GTCATCTTTGTTGTCATGACC
ATTCCCAGGAAGCCCT-GGGAACATGGGTGTGGAAGGCCTCTAG------GCAGCAGTCGTGCCC-TGTGT---------
------CCCTAGGCATGCCAGAATGTAGAAATGCCAATGTTTAGGAGTAAAAA---------------------------
--------------------------------------------------------------------------------
--------------------------------------------------------------------------------
--------------------------------------------------------------------------------
----------------------------TTAAAGAGAA--ATCGTCATTGAGCACAGCCTCCTTGAGTGGTCAGAGTCCT
GTGTTGAATTCACCCACACGCACCCCTTTTGTGCTTC-GCAGGACATCGCTGCCGGCTCCCATGTTCAGCAGAAGCGACT
TCAGCGTGTGGACCATCCTGAAGAAGTGTGTTGGCCTGGTGAGTCCGGGG-----GCCCGTGTTCA-CACATGGGGCTGC
ACCACTGACTCCTGGGAAGGTATTGCAGTGCTGGTGGTTTAAG---AAAATGCGCTCTT---GGCCGGGCGCGGTGGCTC
ACGCCTATAATCTCAGCACTTTGGGAGGCCGAGGTGGGCGGATCAC----GAGGTC-A-GGAG-A-TCGAGACCA-T-CC
TG-G-C-T-AACA-C-AG-T-GAAA-CCCCGTCTCTACTAAAAATTCCAAAAATTAGCTGGGCGTGGTGGAG-G-GCGCC
TGTA-G-TCCCAGCTACTCGGGAGGCTGAGGCAGGAGAAT-G-GC-G-TGAACCCAGGAGGCGGAG-G-TTGC-A-GTGA
GCCGAGATCGTGCCATTGCACTCCAGGCTGGGT-G-ACAAGAGTGAGATTCCATCTCAAAAAAAAAAAAA----------
AAGAAAA----AAAATGCACTCTC---ATGTTTATAAACAGCATGAGATTAAGACAATAAA-------------------
--------------------------------------------------------------------------------
--------------------------------------------------------------------------------
--------------------------------------------------------------------------------
-------------------------------------------------ACA--GGAAAAGAACAAGCAAGTCAGGGGAA
GAGGTGTTCTGTAGGTGAAACGGGACATAAGAACCATCCTGCAAGCACCCATCCAGCCCTGTGGCCTGCGT---------
---------------------------------------------GAGGTGGGTGGG-GCTTCCGTGGCACCCTCCCTGG
CC--ACATGCTGAGCTGCAGGA---GGGGTGTC---AGCCTTTGTCAGGTGCTCAGGGTTTGGGACAGAAAAACCAGCTG
GG-AATGA--GCACCCAGAAGTTACAGACTTTCCCTTTCATGATCTTTCCTGACTGTGAGAACCCAAGCTGTGCCTCACA
GGGGCGGGGAGTGTCCCGTGCCTCCTGTACCGTGCTGGTTCCTGGGCCAGCGCTTGATGCCTGAAAACTC-----ACATG
GCCTGGGAATAC---GTGTCACTCTTGCCCAGACCATGT-CTTCTAGTGCTGGTGA-TTTTTTGCCCTTATCTGTTTTAG
TCC
>Homo_sapiens_CHM1_1.1
CCTCCAGCTCTGAGAGGAAACAACAGCAGGGCCACTGCGGGGCCAAGACTGCAGA----GTCATCTTTGTTGTCATGACC
ATTCCCAGGAAGCCCT-GGGAACATGGGTGTGGAAGGCCTCTAG------GCAGCAGTCGTGCCC-TGTGT---------
------CCCTAGGCATGCCAGAATGTAGAAATGCCAATGTTTAGGAGTAAAAA---------------------------
--------------------------------------------------------------------------------
--------------------------------------------------------------------------------
--------------------------------------------------------------------------------
----------------------------TTAAAGAGAA--ATCGTCATTGAGCACAGCCTCCTTGAGTGGTCAGAGTCCT
GTGTTGAATTCACCCACACGCACCCCTTTTGTGCTTC-GCAGGACATCGCTGCCGGCTCCCATGTTCAGCAGAAGCGACT
TCAGCGTGTGGACCATCCTGAAGAAGTGTGTTGGCCTGGTGAGTCCGGGG-----GCCCGTGTTCA-CACATGGGGCTGC
ACCACTGACTCCTGGGAAGGTATTGCAGTGCTGGTGGTTTAAG---AAAATGCGCTCTT---GGCCGGGCGCGGTGGCTC
ACGCCTATAATCTCAGCACTTTGGGAGGCCGAGGTGGGCGGATCAC----GAGGTC-A-GGAG-A-TCGAGACCA-T-CC
TG-G-C-T-AACA-C-AG-T-GAAA-CCCCGTCTCTACTAAAAATTCCAAAAATTAGCTGGGCGTGGTGGAG-G-GCGCC
TGTA-G-TCCCAGCTACTCGGGAGGCTGAGGCAGGAGAAT-G-GC-G-TGAACCCAGGAGGCGGAG-G-TTGC-A-GTGA
GCCGAGATCGTGCCATTGCACTCCAGGCTGGGT-G-ACAAGAGTGAGATTCCATCTCAAAAAAAAAAAAA----------
AAGAAAA----AAAATGCACTCTC---ATGTTTATAAACAGCATGAGATTAAGACAATAAA-------------------
--------------------------------------------------------------------------------
--------------------------------------------------------------------------------
--------------------------------------------------------------------------------
-------------------------------------------------ACA--GGAAAAGAACAAGCAAGTCAGGGGAA
GAGGTGTTCTGTAGGTGAAACGGGACATAAGAACCATCCTGCAAGCACCCATCCAGCCCTGTGGCCTGCGT---------
---------------------------------------------GAGGTGGGTGGG-GCTTCCGTGGCACCCTCCCTGG
CC--ACATGCTGAGCTGCAGGA---GGGGTGTC---AGCCTTTGTCAGGTGCTCAGGGTTTGGGACAGAAAAACCAGCTG
GG-AATGA--GCACCCAGAAGTTACAGACTTTCCCTTTCATGATCTTTCCTGACTGTGAGAACCCAAGCTGTGCCTCACA
GGGGCGGGGAGTGTCCCGTGCCTCCTGTACCGTGCTGGTTCCTGGGCCAGCGCTTGATGCCTGAAAACTC-----ACATG
GCCTGGGAATAC---GTGTCACTCTTGCCCAGACCATGT-CTTCTAGTGCTGGTGA-TTTTTTGCCCTTATCTGTTTTAG
TCC
>Homo_sapiens_NA19240_prelim_3.0
CCTCCAGCTCTGAGAGGAAACAACAGCAGGGCCACTGCGGGGCCAAGACTGCAGA----GTCATCTTTGTTGTCATGACC
ATTCCCAGGAAGCCCT-GGGAACATGGGTGTGGAAGGCCTCTAG------GCAGCAGTCGTGCCC-TGTGT---------
------CCCTAGGCATGCCAGAATGTAGAAATGCCAATGTTTAGGAGTAAAAA---------------------------
--------------------------------------------------------------------------------
--------------------------------------------------------------------------------
--------------------------------------------------------------------------------
----------------------------TTAAAGAGAA--ATCGTCATTGAGCACAGCCTCCTTGAGTGGTCAGAGTCCT
GTGTTGAATTCACCCACACGCACCCCTTTTGTGCTTC-GCAGGACATCGCTGCCGGCTCCCATGTTCAGCAGAAGCGACT
TCAGCGTGTGGACCATCCTGAAGAAGTGTGTTGGCCTGGTGAGTCCGGGG-----GCCCGTGTTCA-CACATGGGGCTGC
ACCACTGACTCCTGGGAAGGTATTGCAGTGCTGGTGGTTTAAG---AAAATGCGCTCTT---GGCCGGGCGCGGTGGCTC
ACGCCTATAATCTCAGCACTTTGGGAGGCCGAGGTGGGCGGATCAC----GAGGTC-A-GGAG-A-TCGAGACCA-T-CC
TG-G-C-T-AACA-C-AG-T-GAAA-CCCCGTCTCTACTAAAAATTCCAAAAATTAGCTGGGCGTGGTGGAG-G-GCGCC
TGTA-G-TCCCAGCTACTCGGGAGGCTGAGGCAGGAGAAT-G-GC-G-TGAACCCAGGAGGCGGAG-G-TTGC-A-GTGA
GCCGAGATCGTGCCATTGCACTCCAGGCTGGGT-G-ACAAGAGTGAGATTCCATCTCAAAAAAAAAAAAA----------
AAGAAAA----AAAATGCACTCTC---ATGTTTATAAACAGCATGAGATTAAGACAATAAA-------------------
--------------------------------------------------------------------------------
--------------------------------------------------------------------------------
--------------------------------------------------------------------------------
-------------------------------------------------ACA--GGAAAAGAACAAGCAAGTCAGGGGAA
GAGGTGTTCTGTAGGTGAAACGGGACATAAGAACCATCCTGCAAGCACCCATCCAGCCCTGTGGCCTGCGT---------
---------------------------------------------GAGGTGGGTGGG-GCTTCCGTGGCACCCTCCCTGG
CC--ACATGCTGAGCTGCAGGA---GGGGTGTC---AGCCTTTGTCAGGTGCTCAGGGTTTGGGACAGAAAAACCAGCTG
GG-AATGA--GCACCCAGAAGTTACAGACTTTCCCTTTCATGATCTTTCCTGACTGTGAGAACCCAAGCTGTGCCTCACA
GGGGCGGGGAGTGTCCCGTGCCTCCTGTACCGTGCTGGTTCCTGGGCCAGCGCTTGATGCCTGAAAACTC-----ACATG
GCCTGGGAATAC---GTGTCACTCTTGCCCAGACCATGT-CTTCTAGTGCTGGTGA-TTTTTTGCCCTTATCTGTTTTAG
TCC
>Homo_sapiens_KOREF1.0
CCTCCAGCTCTGAGAGGAAACAACAGCAGGGCCACTGCGGGGCCAAGACTGCAGA----GTCATCTTTGTTGTCATGACC
ATTCCCAGGAAGCCCT-GGGAACATGGGTGTGGAAGGCCTCTAG------GCAGCAGTCGTGCCC-TGTGT---------
------CCCTAGGCATGCCAGAATGTAGAAATGCCAATGTTTAGGAGTAAAAA---------------------------
--------------------------------------------------------------------------------
--------------------------------------------------------------------------------
--------------------------------------------------------------------------------
----------------------------TTAAAGAGAA--ATCGTCATTGAGCACAGCCTCCTTGAGTGGTCAGAGTCCT
GTGTTGAATTCACCCACACGCACCCCTTTTGTGCTTC-GCAGGACATCGCTGCCGGCTCCCATGTTCAGCAGAAGCGACT
TCAGCGTGTGGACCATCCTGAAGAAGTGTGTTGGCCTGGTGAGTCCGGGG-----GCCCGTGTTCA-CACATGGGGCTGC
ACCACTGACTCCTGGGAAGGTATTGCAGTGCTGGTGGTTTAAG---AAAATGCGCTCTT---GGCCGGGCGCGGTGGCTC
ACGCCTATAATCTCAGCACTTTGGGAGGCCGAGGTGGGCGGATCAC----GAGGTC-A-GGAG-A-TCGAGACCA-T-CC
TG-G-C-T-AACA-C-AG-T-GAAA-CCCCGTCTCTACTAAAAATTCCAAAAATTAGCTGGGCGTGGTGGAG-G-GCGCC
TGTA-G-TCCCAGCTACTCGGGAGGCTGAGGCAGGAGAAT-G-GC-G-TGAACCCAGGAGGCGGAG-G-TTGC-A-GTGA
GCCGAGATCGTGCCATTGCACTCCAGGCTGGGT-G-ACAAGAGTGAGATTCCATCTCAAAAAAAAAAAAA----------
AAGAAAA----AAAATGCACTCTC---ATGTTTATAAACAGCATGAGATTAAGACAATAAA-------------------
--------------------------------------------------------------------------------
--------------------------------------------------------------------------------
--------------------------------------------------------------------------------
-------------------------------------------------ACA--GGAAAAGAACAAGCAAGTCAGGGGAA
GAGGTGTTCTGTAGGTGAAACGGGACATAAGAACCATCCTGCAAGCACCCATCCAGCCCTGTGGCCTGCGT---------
---------------------------------------------GAGGTGGGTGGG-GCTTCCGTGGCACCCTCCCTGG
CC--ACATGCTGAGCTGCAGGA---GGGGTGTC---AGCCTTTGTCAGGTGCTCAGGGTTTGGGACAGAAAAACCAGCTG
GG-AATGA--GCACCCAGAAGTTACAGACTTTCCCTTTCATGATCTTTCCTGACTGTGAGAACCCAAGCTGTGCCTCACA
GGGGCGGGGAGTGTCCCGTGCCTCCTGTACCGTGCTGGTTCCTGGGCCAGCGCTTGATGCCTGAAAACTC-----ACATG
GCCTGGGAATAC---GTGTCACTCTTGCCCAGACCATGT-CTTCTAGTGCTGGTGA-TTTTTTGCCCTTATCTGTTTTAG
TCC
>Homo_sapiens_NA12878_prelim_3.0
CCTCCAGCTCTGAGAGGAAACAACAGCAGGGCCACTGCGGGGCCAAGACTGCAGA----GTCATCTTTGTTGTCATGACC
ATTCCCAGGAAGCCCT-GGGAACATGGGTGTGGAAGGCCTCTAG------GCAGCAGTCGTGCCC-TGTGT---------
------CCCTAGGCATGCCAGAATGTAGAAATGCCAATGTTTAGGAGTAAAAA---------------------------
--------------------------------------------------------------------------------
--------------------------------------------------------------------------------
--------------------------------------------------------------------------------
----------------------------TTAAAGAGAA--ATCGTCATTGAGCACAGCCTCCTTGAGTGGTCAGAGTCCT
GTGTTGAATTCACCCACACGCACCCCTTTTGTGCTTC-GCAGGACATCGCTGCCGGCTCCCATGTTCAGCAGAAGCGACT
TCAGCGTGTGGACCATCCTGAAGAAGTGTGTTGGCCTGGTGAGTCCGGGG-----GCCCGTGTTCA-CACATGGGGCTGC
ACCACTGACTCCTGGGAAGGTATTGCAGTGCTGGTGGTTTAAG---AAAATGCGCTCTT---GGCCGGGCGCGGTGGCTC
ACGCCTATAATCTCAGCACTTTGGGAGGCCGAGGTGGGCGGATCAC----GAGGTC-A-GGAG-A-TCGAGACCA-T-CC
TG-G-C-T-AACA-C-AG-T-GAAA-CCCCGTCTCTACTAAAAATTCCAAAAATTAGCTGGGCGTGGTGGAG-G-GCGCC
TGTA-G-TCCCAGCTACTCGGGAGGCTGAGGCAGGAGAAT-G-GC-G-TGAACCCAGGAGGCGGAG-G-TTGC-A-GTGA
GCCGAGATCGTGCCATTGCACTCCAGGCTGGGT-G-ACAAGAGTGAGATTCCATCTCAAAAAAAAAAAAA----------
AAGAAAA----AAAATGCACTCTC---ATGTTTATAAACAGCATGAGATTAAGACAATAAA-------------------
--------------------------------------------------------------------------------
--------------------------------------------------------------------------------
--------------------------------------------------------------------------------
-------------------------------------------------ACA--GGAAAAGAACAAGCAAGTCAGGGGAA
GAGGTGTTCTGTAGGTGAAACGGGACATAAGAACCATCCTGCAAGCACCCATCCAGCCCTGTGGCCTGCGT---------
---------------------------------------------GAGGTGGGTGGG-GCTTCCGTGGCACCCTCCCTGG
CC--ACATGCTGAGCTGCAGGA---GGGGTGTC---AGCCTTTGTCAGGTGCTCAGGGTTTGGGACAGAAAAACCAGCTG
GG-AATGA--GCACCCAGAAGTTACAGACTTTCCCTTTCATGATCTTTCCTGACTGTGAGAACCCAAGCTGTGCCTCACA
GGGGCGGGGAGTGTCCCGTGCCTCCTGTACCGTGCTGGTTCCTGGGCCAGCGCTTGATGCCTGAAAACTC-----ACATG
GCCTGGGAATAC---GTGTCACTCTTGCCCAGACCATGT-CTTCTAGTGCTGGTGA-TTTTTTGCCCTTATCTGTTTTAG
TCC
>Homo_sapiens_HG00514_prelim_3.0
CCTCCAGCTCTGAGAGGAAACAACAGCAGGGCCACTGCGGGGCCAAGACTGCAGA----GTCATCTTTGTTGTCATGACC
ATTCCCAGGAAGCCCT-GGGAACATGGGTGTGGAAGGCCTCTAG------GCAGCAGTCGTGCCC-TGTGT---------
------CCCTAGGCATGCCAGAATGTAGAAATGCCAATGTTTAGGAGTAAAAA---------------------------
--------------------------------------------------------------------------------
--------------------------------------------------------------------------------
--------------------------------------------------------------------------------
----------------------------TTAAAGAGAA--ATCGTCATTGAGCACAGCCTCCTTGAGTGGTCAGAGTCCT
GTGTTGAATTCACCCACACGCACCCCTTTTGTGCTTC-GCAGGACATCGCTGCCGGCTCCCATGTTCAGCAGAAGCGACT
TCAGCGTGTGGACCATCCTGAAGAAGTGTGTTGGCCTGGTGAGTCCGGGG-----GCCCGTGTTCA-CACATGGGGCTGC
ACCACTGACTCCTGGGAAGGTATTGCAGTGCTGGTGGTTTAAG---AAAATGCGCTCTT---GGCCGGGCGCGGTGGCTC
ACGCCTATAATCTCAGCACTTTGGGAGGCCGAGGTGGGCGGATCAC----GAGGTC-A-GGAG-A-TCGAGACCA-T-CC
TG-G-C-T-AACA-C-AG-T-GAAA-CCCCGTCTCTACTAAAAATTCCAAAAATTAGCTGGGCGTGGTGGAG-G-GCGCC
TGTA-G-TCCCAGCTACTCGGGAGGCTGAGGCAGGAGAAT-G-GC-G-TGAACCCAGGAGGCGGAG-G-TTGC-A-GTGA
GCCGAGATCGTGCCATTGCACTCCAGGCTGGGT-G-ACAAGAGTGAGATTCCATCTCAAAAAAAAAAAAA----------
AAGAAAA----AAAATGCACTCTC---ATGTTTATAAACAGCATGAGATTAAGACAATAAA-------------------
--------------------------------------------------------------------------------
--------------------------------------------------------------------------------
--------------------------------------------------------------------------------
-------------------------------------------------ACA--GGAAAAGAACAAGCAAGTCAGGGGAA
GAGGTGTTCTGTAGGTGAAACGGGACATAAGAACCATCCTGCAAGCACCCATCCAGCCCTGTGGCCTGCGT---------
---------------------------------------------GAGGTGGGTGGG-GCTTCCGTGGCACCCTCCCTGG
CC--ACATGCTGAGCTGCAGGA---GGGGTGTC---AGCCTTTGTCAGGTGCTCAGGGTTTGGGACAGAAAAACCAGCTG
GG-AATGA--GCACCCAGAAGTTACAGACTTTCCCTTTCATGATCTTTCCTGACTGTGAGAACCCAAGCTGTGCCTCACA
GGGGCGGGGAGTGTCCCGTGCCTCCTGTACCGTGCTGGTTCCTGGGCCAGCGCTTGATGCCTGAAAACTC-----ACATG
GCCTGGGAATAC---GTGTCACTCTTGCCCAGACCATGT-CTTCTAGTGCTGGTGA-TTTTTTGCCCTTATCTGTTTTAG
TCC
>Homo_sapiens_1_HG00733_Phased_Diploid
CCTCCAGCTCTGAGAGGAAACAACAGCAGGGCCACTGCGGGGCCAAGACTGCAGA----GTCATCTTTGTTGTCATGACC
ATTCCCAGGAAGCCCT-GGGAACATGGGTGTGGAAGGCCTCTAG------GCAGCAGTCGTGCCC-TGTGT---------
------CCCTAGGCATGCCAGAATGTAGAAATGCCAATGTTTAGGAGTAAAAA---------------------------
--------------------------------------------------------------------------------
--------------------------------------------------------------------------------
--------------------------------------------------------------------------------
----------------------------TTAAAGAGAA--ATCGTCATTGAGCACAGCCTCCTTGAGTGGTCAGAGTCCT
GTGTTGAATTCACCCACACGCACCCCTTTTGTGCTTC-GCAGGACATCGCTGCCGGCTCCCATGTTCAGCAGAAGCGACT
TCAGCGTGTGGACCATCCTGAAGAAGTGTGTTGGCCTGGTGAGTCCGGGG-----GCCCGTGTTCA-CACATGGGGCTGC
ACCACTGACTCCTGGGAAGGTATTGCAGTGCTGGTGGTTTAAG---AAAATGCGCTCTT---GGCCGGGCGCGGTGGCTC
ACGCCTATAATCTCAGCACTTTGGGAGGCCGAGGTGGGCGGATCAC----GAGGTC-A-GGAG-A-TCGAGACCA-T-CC
TG-G-C-T-AACA-C-AG-T-GAAA-CCCCGTCTCTACTAAAAATTCCAAAAATTAGCTGGGCGTGGTGGAG-G-GCGCC
TGTA-G-TCCCAGCTACTCGGGAGGCTGAGGCAGGAGAAT-G-GC-G-TGAACCCAGGAGGCGGAG-G-TTGC-A-GTGA
GCCGAGATCGTGCCATTGCACTCCAGGCTGGGT-G-ACAAGAGTGAGATTCCATCTCAAAAAAAAAAAAAA---------
AAGAAAA----AAAATGCACTCTC---ATGTTTATAAACAGCATGAGATTAAGACAATAAA-------------------
--------------------------------------------------------------------------------
--------------------------------------------------------------------------------
--------------------------------------------------------------------------------
-------------------------------------------------ACA--GGAAAAGAACAAGCAAGTCAGGGGAA
GAGGTGTTCTGTAGGTGAAACGGGACATAAGAACCATCCTGCAAGCACCCATCCAGCCCTGTGGCCTGCGT---------
---------------------------------------------GAGGTGGGTGGG-GCTTCCGTGGCACCCTCCCTGG
CC--ACATGCTGAGCTGCAGGA---GGGGTGTC---AGCCTTTGTCAGGTGCTCAGGGTTTGGGACAGAAAAACCAGCTG
GG-AATGA--GCACCCAGAAGTTACAGACTTTCCCTTTCATGATCTTTCCTGACTGTGAGAACCCAAGCTGTGCCTCACA
GGGGCGGGGAGTGTCCCGTGCCTCCTGTACCGTGCTGGTTCCTGGGCCAGCGCTTGATGCCTGAAAACTC-----ACATG
GCCTGGGAATAC---GTGTCACTCTTGCCCAGACCATGT-CTTCTAGTGCTGGTGA-TTTTTTGCCCTTATCTGTTTTAG
TCC
>Homo_sapiens_2_HG00733_Phased_Diploid
CCTCCAGCTCTGAGAGGAAACAACAGCAGGGCCACTGCGGGGCCAAGACTGCAGA----GTCATCTTTGTTGTCATGACC
ATTCCCAGGAAGCCCT-GGGAACATGGGTGTGGAAGGCCTCTAG------GCAGCAGTCGTGCCC-TGTGT---------
------CCCTAGGCATGCCAGAATGTAGAAATGCCAATGTTTAGGAGTAAAAA---------------------------
--------------------------------------------------------------------------------
--------------------------------------------------------------------------------
--------------------------------------------------------------------------------
----------------------------TTAAAGAGAA--ATCGTCATTGAGCACAGCCTCCTTGAGTGGTCAGAGTCCT
GTGTTGAATTCACCCACACGCACCCCTTTTGTGCTTC-GCAGGACATCGCTGCCGGCTCCCATGTTCAGCAGAAGCGACT
TCAGCGTGTGGACCATCCTGAAGAAGTGTGTTGGCCTGGTGAGTCCGGGG-----GCCCGTGTTCA-CACATGGGGCTGC
ACCACTGACTCCTGGGAAGGTATTGCAGTGCTGGTGGTTTAAG---AAAATGCGCTCTT---GGCCGGGCGCGGTGGCTC
ACGCCTATAATCTCAGCACTTTGGGAGGCCGAGGTGGGCGGATCAC----GAGGTC-A-GGAG-A-TCGAGACCA-T-CC
TG-G-C-T-AACA-C-AG-T-GAAA-CCCCGTCTCTACTAAAAATTCCAAAAATTAGCTGGGCGTGGTGGAG-G-GCGCC
TGTA-G-TCCCAGCTACTCGGGAGGCTGAGGCAGGAGAAT-G-GC-G-TGAACCCAGGAGGCGGAG-G-TTGC-A-GTGA
GCCGAGATCGTGCCATTGCACTCCAGGCTGGGT-G-ACAAGAGTGAGATTCCATCTCAAAAAAAAAAAAA----------
AAGAAAA----AAAATGCACTCTC---ATGTTTATAAACAGCATGAGATTAAGACAATAAA-------------------
--------------------------------------------------------------------------------
--------------------------------------------------------------------------------
--------------------------------------------------------------------------------
-------------------------------------------------ACA--GGAAAAGAACAAGCAAGTCAGGGGAA
GAGGTGTTCTGTAGGTGAAACGGGACATAAGAACCATCCTGCAAGCACCCATCCAGCCCTGTGGCCTGCGT---------
---------------------------------------------GAGGTGGGTGGG-GCTTCCGTGGCACCCTCCCTGG
CC--ACATGCTGAGCTGCAGGA---GGGGTGTC---AGCCTTTGTCAGGTGCTCAGGGTTTGGGACAGAAAAACCAGCTG
GG-AATGA--GCACCCAGAAGTTACAGACTTTCCCTTTCATGATCTTTCCTGACTGTGAGAACCCAAGCTGTGCCTCACA
GGGGCGGGGAGTGTCCCGTGCCTCCTGTACCGTGCTGGTTCCTGGGCCAGCGCTTGATGCCTGAAAACTC-----ACATG
GCCTGGGAATAC---GTGTCACTCTTGCCCAGACCATGT-CTTCTAGTGCTGGTGA-TTTTTTGCCCTTATCTGTTTTAG
TCC
>Homo_sapiens_YH_2.0
CCTCCAGCTCTGAGAGGAAACAACAGCAGGGCCACTGCGGGGCCAAGACTGCAGA----GTCATCTTTGTTGTCATGACC
ATTCCCAGGAAGCCCT-GGGAACATGGGTGTGGAAGGCCTCTAG------GCAGCAGTCGTGCCC-TGTGT---------
------CCCTAGGCATGCCAGAATGTAGAAATGCCAATGTTTAGGAGTAAAAA---------------------------
--------------------------------------------------------------------------------
--------------------------------------------------------------------------------
--------------------------------------------------------------------------------
----------------------------TTAAAGAGAA--ATCGTCATTGAGCACAGCCTCCTTGAGTGGTCAGAGTCCT
GTGTTGAATTCACCCACACGCACCCCTTTTGTGCTTC-GCAGGACATCGCTGCCGGCTCCCATGTTCAGCAGAAGCGACT
TCAGCGTGTGGACCATCCTGAAGAAGTGTGTTGGCCTGGTGAGTCCGGGG-----GCCCGTGTTCA-CACATGGGGCTGC
ACCACTGACTCCTGGGAAGGTATTGCAGTGCTGGTGGTTTAAG---AAAATGCGCTCTT---GGCCGGGCGCGGTGGCTC
ACGCCTATAATCTCAGCACTTTGGGAGGCCGAGGTGGGCGGATCAC----GAGGTC-A-GGAG-A-TCGAGACCA-T-CC
TG-G-C-T-AACA-C-AG-T-GAAA-CCCCGTCTCTACTAAAAATTCCAAAAATTAGCTGGGCGTGGTGGAG-G-GCGCC
TGTA-G-TCCCAGCTACTCGGGAGGCTGAGGCAGGAGAAT-G-GC-G-TGAACCCAGGAGGCGGAG-G-TTGC-A-GTGA
GCCGAGATCGTGCCATTGCACTCCAGGCTGGGT-G-ACAAGAGTGAGATTCCATCTCAAAAAAAAAAAAA----------
AAGAAAA----AAAATGCACTCTC---ATGTTTATAAACAGCATGAGATTAAGACAATAAA-------------------
--------------------------------------------------------------------------------
--------------------------------------------------------------------------------
--------------------------------------------------------------------------------
-------------------------------------------------ACA--GGAAAAGAACAAGCAAGTCAGGGGAA
GAGGTGTTCTGTAGGTGAAACGGGACATAAGAACCATCCTGCAAGCACCCATCCAGCCCTGTGGCCTGCGT---------
---------------------------------------------GAGGTGGGTGGG-GCTTCCGTGGCACCCTCCCTGG
CC--ACATGCTGAGCTGCAGGA---GGGGTGTC---AGCCTTTGTCAGGTGCTCAGGGTTTGGGACAGAAAAACCAGCTG
GG-AATGA--GCACCCAGAAGTTACAGACTTTCCCTTTCATGATCTTTCCTGACTGTGAGAACCCAAGCTGTGCCTCACA
GGGGCGGGGAGTGTCCCGTGCCTCCTGTACCGTGCTGGTTCCTGGGCCAGCGCTTGATGCCTGAAAACTC-----ACATG
GCCTGGGAATAC---GTGTCACTCTTGCCCAGACCATGT-CTTCTAGTGCTGGTGA-TTTTTTGCCCTTATCTGTTTTAG
TCC
>Homo_sapiens_CHM13_Draft_Assembly
CCTCCAGCTCTGAGAGGAAACAACAGCAGGGCCACTGCGGGGCCAAGACTGCAGA----GTCATCTTTGTTGTCATGACC
ATTCCCAGGAAGCCCT-GGGAACATGGGTGTGGAAGGCCTCTAG------GCAGCAGTCGTGCCC-TGTGT---------
------CCCTAGGCATGCCAGAATGTAGAAATGCCAATGTTTAGGAGTAAAAA---------------------------
--------------------------------------------------------------------------------
--------------------------------------------------------------------------------
--------------------------------------------------------------------------------
----------------------------TTAAAGAGAA--ATCGTCATTGAGCACAGCCTCCTTGAGTGGTCAGAGTCCT
GTGTTGAATTCACCCACACGCACCCCTTTTGTGCTTC-GCAGGACATCGCTGCCGGCTCCCATGTTCAGCAGAAGCGACT
TCAGCGTGTGGACCATCCTGAAGAAGTGTGTTGGCCTGGTGAGTCCGGGG-----GCCCGTGTTCA-CACATGGGGCTGC
ACCACTGACTCCTGGGAAGGTATTGCAGTGCTGGTGGTTTAAG---AAAATGCGCTCTT---GGCCGGGCGCGGTGGCTC
ACGCCTATAATCTCAGCACTTTGGGAGGCCGAGGTGGGCGGATCAC----GAGGTC-A-GGAG-A-TCGAGACCA-T-CC
TG-G-C-T-AACA-C-AG-T-GAAA-CCCCGTCTCTACTAAAAATTCCAAAAATTAGCTGGGCGTGGTGGAG-G-GCGCC
TGTA-G-TCCCAGCTACTCGGGAGGCTGAGGCAGGAGAAT-G-GC-G-TGAACCCAGGAGGCGGAG-G-TTGC-A-GTGA
GCCGAGATCGTGCCATTGCACTCCAGGCTGGGT-G-ACAAGAGTGAGATTCCATCTCAAAAAAAAAAAAA----------
AAGAAAA----AAAATGCACTCTC---ATGTTTATAAACAGCATGAGATTAAGACAATAAA-------------------
--------------------------------------------------------------------------------
--------------------------------------------------------------------------------
--------------------------------------------------------------------------------
-------------------------------------------------ACA--GGAAAAGAACAAGCAAGTCAGGGGAA
GAGGTGTTCTGTAGGTGAAACGGGACATAAGAACCATCCTGCAAGCACCCATCCAGCCCTGTGGCCTGCGT---------
---------------------------------------------GAGGTGGGTGGG-GCTTCCGTGGCACCCTCCCTGG
CC--ACATGCTGAGCTGCAGGA---GGGGTGTC---AGCCTTTGTCAGGTGCTCAGGGTTTGGGACAGAAAAACCAGCTG
GG-AATGA--GCACCCAGAAGTTACAGACTTTCCCTTTCATGATCTTTCCTGACTGTGAGAACCCAAGCTGTGCCTCACA
GGGGCGGGGAGTGTCCCGTGCCTCCTGTACCGTGCTGGTTCCTGGGCCAGCGCTTGATGCCTGAAAACTC-----ACATG
GCCTGGGAATAC---GTGTCACTCTTGCCCAGACCATGT-CTTCTAGTGCTGGTGA-TTTTTTGCCCTTATCTGTTTTAG
TCC
>Homo_sapiens_GIAB_Ashkenazim_Son_HG002/NA24385/huAA53E0_PacBio_Assembly_with_PBcR
CCTCCAGCTCTGAGAGGAAACAACAGCAGGGCCACTGCGGGGCCAAGACTGCAGA----GTCATCTTTGTTGTCATGACC
ATTCCCAGGAAGCCCT-GGGAACATGGGTGTGGAAGGCCTCTAG------GCAGCAGTCGTGCCC-TGTGT---------
------CCCTAGGCATGCCAGAATGTAGAAATGCCAATGTTTAGGAGTAAAAA---------------------------
--------------------------------------------------------------------------------
--------------------------------------------------------------------------------
--------------------------------------------------------------------------------
----------------------------TTAAAGAGAA--ATCGTCATTGAGCACAGCCTCCTTGAGTGGTCAGAGTCCT
GTGTTGAATTCACCCACACGCACCCCTTTTGTGCTTC-GCAGGACATCGCTGCCGGCTCCCATGTTCAGCAGAAGCGACT
TCAGCGTGTGGACCATCCTGAAGAAGTGTGTTGGCCTGGTGAGTCCGGGG-----GCCCGTGTTCA-CACATGGGGCTGC
ACCACTGACTCCTGGGAAGGTATTGCAGTGCTGGTGGTTTAAG---AAAATGCGCTCTT---GGCCGGGCGCGGTGGCTC
ACGCCTATAATCTCAGCACTTTGGGAGGCCGAGGTGGGCGGATCAC----GAGGTC-A-GGAG-A-TCGAGACCA-T-CC
TG-G-C-T-AACA-C-AG-T-GAAA-CCCCGTCTCTACTAAAAATTCCAAAAATTAGCTGGGCGTGGTGGAG-G-GCGCC
TGTA-G-TCCCAGCTACTCGGGAGGCTGAGGCAGGAGAAT-G-GC-G-TGAACCCAGGAGGCGGAG-G-TTGC-A-GTGA
GCCGAGATCGTGCCATTGCACTCCAGGCTGGGT-G-ACAAGAGTGAGATTCCATCTCAAAAAAAAAAAAA----------
AAGAAAA----AAAATGCACTCTC---ATGTTTATAAACAGCATGAGATTAAGACAATAAA-------------------
--------------------------------------------------------------------------------
--------------------------------------------------------------------------------
--------------------------------------------------------------------------------
-------------------------------------------------ACA--GGAAAAGAACAAGCAAGTCAGGGGAA
GAGGTGTTCTGTAGGTGAAACGGGACATAAGAACCATCCTGCAAGCACCCATCCAGCCCTGTGGCCTGCGT---------
---------------------------------------------GAGGTGGGTGGG-GCTTCCGTGGCACCCTCCCTGG
CC--ACATGCTGAGCTGCAGGA---GGGGTGTC---AGCCTTTGTCAGGTGCTCAGGGTTTGGGACAGAAAAACCAGCTG
GG-AATGA--GCACCCAGAAGTTACAGACTTTCCCTTTCATGATCTTTCCTGACTGTGAGAACCCAAGCTGTGCCTCACA
GGGGCGGGGAGTGTCCCGTGCCTCCTGTACCGTGCTGGTTCCTGGGCCAGCGCTTGATGCCTGAAAACTC-----ACATG
GCCTGGGAATAC---GTGTCACTCTTGCCCAGACCATGT-CTTCTAGTGCTGGTGA-TTTTTTGCCCTTATCTGTTTTAG
TCC
>Homo_sapiens_ASM185674v1
CCTCCAGCTCTGAGAGGAAACAACAGCAGGGCCACTGCGGGGCCAAGACTGCAGA----GTCATCTTTGTTGTCATGACC
ATTCCCAGGAAGCCCT-GGGAACATGGGTGTGGAAGGCCTCTAG------GCAGCAGTCGTGCCC-TGTGT---------
------CCCTAGGCATGCCAGAATGTAGAAATGCCAATGTTTAGGAGTAAAAA---------------------------
--------------------------------------------------------------------------------
--------------------------------------------------------------------------------
--------------------------------------------------------------------------------
----------------------------TTAAAGAGAA--ATCGTCATTGAGCACAGCCTCCTTGAGTGGTCAGAGTCCT
GTGTTGAATTCACCCACACGCACCCCTTTTGTGCTTC-GCAGGACATCGCTGCCGGCTCCCATGTTCAGCAGAAGCGACT
TCAGCGTGTGGACCATCCTGAAGAAGTGTGTTGGCCTGGTGAGTCCGGGG-----GCCCGTGTTCA-CACATGGGGCTGC
ACCACTGACTCCTGGGAAGGTATTGCAGTGCTGGTGGTTTAAG---AAAATGCGCTCTT---GGCCGGGCGCGGTGGCTC
ACGCCTATAATCTCAGCACTTTGGGAGGCCGAGGTGGGCGGATCAC----GAGGTC-A-GGAG-A-TCGAGACCA-T-CC
TG-G-C-T-AACA-C-AG-T-GAAA-CCCCGTCTCTACTAAAAATTCCAAAAATTAGCTGGGCGTGGTGGAG-G-GCGCC
TGTA-G-TCCCAGCTACTCGGGAGGCTGAGGCAGGAGAAT-G-GC-G-TGAACCCAGGAGGCGGAG-G-TTGC-A-GTGA
GCCGAGATCGTGCCATTGCACTCCAGGCTGGGT-G-ACAAGAGTGAGATTCCATCTCAAAAAAAAAAAAA----------
AAGAAAA----AAAATGCACTCTC---ATGTTTATAAACAGCATGAGATTAAGACAATAAA-------------------
--------------------------------------------------------------------------------
--------------------------------------------------------------------------------
--------------------------------------------------------------------------------
-------------------------------------------------ACA--GGAAAAGAACAAGCAAGTCAGGGGAA
GAGGTGTTCTGTAGGTGAAACGGGACATAAGAACCATCCTGCAAGCACCCATCCAGCCCTGTGGCCTGCGT---------
---------------------------------------------GAGGTGGGTGGG-GCTTCCGTGGCACCCTCCCTGG
CC--ACATGCTGAGCTGCAGGA---GGGGTGTC---AGCCTTTGTCAGGTGCTCAGGGTTTGGGACAGAAAAACCAGCTG
GG-AATGA--GCACCCAGAAGTTACAGACTTTCCCTTTCATGATCTTTCCTGACTGTGAGAACCCAAGCTGTGCCTCACA
GGGGCGGGGAGTGTCCCGTGCCTCCTGTACCGTGCTGGTTCCTGGGCCAGCGCTTGATGCCTGAAAACTC-----ACATG
GCCTGGGAATAC---GTGTCACTCTTGCCCAGACCATGT-CTTCTAGTGCTGGTGA-TTTTTTGCCCTTATCTGTTTTAG
TCC
>Homo_sapiens_HG01352_prelim_2.1
CCTCCAGCTCTGAGAGGAAACAACAGCAGGGCCACTGCGGGGCCAAGACTGCAGA----GTCATCTTTGTTGTCATGACC
ATTCCCAGGAAGCCCT-GGGAACATGGGTGTGGAAGGCCTCTAG------GCAGCAGTCGTGCCC-TGTGT---------
------CCCTAGGCATGCCAGAATGTAGAAATGCCAATGTTTAGGAGTAAAAA---------------------------
--------------------------------------------------------------------------------
--------------------------------------------------------------------------------
--------------------------------------------------------------------------------
----------------------------TTAAAGAGAA--ATCGTCATTGAGCACAGCCTCCTTGAGTGGTCAGAGTCCT
GTGTTGAATTCACCCACACGCACCCCTTTTGTGCTTC-GCAGGACATCGCTGCCGGCTCCCATGTTCAGCAGAAGCGACT
TCAGCGTGTGGACCATCCTGAAGAAGTGTGTTGGCCTGGTGAGTCCGGGG-----GCCCGTGTTCA-CACATGGGGCTGC
ACCACTGACTCCTGGGAAGGTATTGCAGTGCTGGTGGTTTAAG---AAAATGCGCTCTT---GGCCGGGCGCGGTGGCTC
ACGCCTATAATCTCAGCACTTTGGGAGGCCGAGGTGGGCGGATCAC----GAGGTC-A-GGAG-A-TCGAGACCA-T-CC
TG-G-C-T-AACA-C-AG-T-GAAA-CCCCGTCTCTACTAAAAATTCCAAAAATTAGCTGGGCGTGGTGGAG-G-GCGCC
TGTA-G-TCCCAGCTACTCGGGAGGCTGAGGCAGGAGAAT-G-GC-G-TGAACCCAGGAGGCGGAG-G-TTGC-A-GTGA
GCCGAGATCGTGCCATTGCACTCCAGGCTGGGT-G-ACAAGAGTGAGATTCCATCTCAAAAAAAAAAAAAA---------
AAGAAAA----AAAATGCACTCTC---ATGTTTATAAACAGCATGAGATTAAGACAATAAA-------------------
--------------------------------------------------------------------------------
--------------------------------------------------------------------------------
--------------------------------------------------------------------------------
-------------------------------------------------ACA--GGAAAAGAACAAGCAAGTCAGGGGAA
GAGGTGTTCTGTAGGTGAAACGGGACATAAGAACCATCCTGCAAGCACCCATCCAGCCCTGTGGCCTGCGT---------
---------------------------------------------GAGGTGGGTGGG-GCTTCCGTGGCACCCTCCCTGG
CC--ACATGCTGAGCTGCAGGA---GGGGTGTC---AGCCTTTGTCAGGTGCTCAGGGTTTGGGACAGAAAAACCAGCTG
GG-AATGA--GCACCCAGAAGTTACAGACTTTCCCTTTCATGATCTTTCCTGACTGTGAGAACCCAAGCTGTGCCTCACA
GGGGCGGGGAGTGTCCCGTGCCTCCTGTACCGTGCTGGTTCCTGGGCCAGCGCTTGATGCCTGAAAACTC-----ACATG
GCCTGGGAATAC---GTGTCACTCTTGCCCAGACCATGT-CTTCTAGTGCTGGTGA-TTTTTTGCCCTTATCTGTTTTAG
TCC
>Homo_sapiens_NA19434_prelim_1.0
CCTCCAGCTCTGAGAGGAAACAACAGCAGGGCCACTGCGGGGCCAAGACTGCAGA----GTCATCTTTGTTGTCATGACC
ATTCCCAGGAAGCCCT-GGGAACATGGGTGTGGAAGGCCTCTAG------GCAGCAGTCGTGCCC-TGTGT---------
------CCCTAGGCATGCCAGAATGTAGAAATGCCAATGTTTAGGAGTAAAAA---------------------------
--------------------------------------------------------------------------------
--------------------------------------------------------------------------------
--------------------------------------------------------------------------------
----------------------------TTAAAGAGAA--ATCGTCATTGAGCACAGCCTCCTTGAGTGGTCAGAGTCCT
GTGTTGAATTCACCCACACGCACCCCTTTTGTGCTTC-GCAGGACATCGCTGCCGGCTCCCATGTTCAGCAGAAGCGACT
TCAGCGTGTGGACCATCCTGAAGAAGTGTGTTGGCCTGGTGAGTCCGGGG-----GCCCGTGTTCA-CACATGGGGCTGC
ACCACTGACTCCTGGGAAGGTATTGCAGTGCTGGTGGTTTAAG---AAAATGCGCTCTT---GGCCGGGCGCGGTGGCTC
ACGCCTATAATCTCAGCACTTTGGGAGGCCGAGGTGGGCGGATCAC----GAGGTC-A-GGAG-A-TCGAGACCA-T-CC
TG-G-C-T-AACA-C-AG-T-GAAA-CCCCGTCTCTACTAAAAATTCCAAAAATTAGCTGGGCGTGGTGGAG-G-GCGCC
TGTA-G-TCCCAGCTACTCGGGAGGCTGAGGCAGGAGAAT-G-GC-G-TGAACCCAGGAGGCGGAG-G-TTGC-A-GTGA
GCCGAGATCGTGCCATTGCACTCCAGGCTGGGT-G-ACAAGAGTGAGATTCCATCTCAAAAAAAAAAAAAA---------
AAGAAAA----AAAATGCACTCTC---ATGTTTATAAACAGCATGAGATTAAGACAATAAA-------------------
--------------------------------------------------------------------------------
--------------------------------------------------------------------------------
--------------------------------------------------------------------------------
-------------------------------------------------ACA--GGAAAAGAACAAGCAAGTCAGGGGAA
GAGGTGTTCTGTAGGTGAAACGGGACATAAGAACCATCCTGCAAGCACCCATCCAGCCCTGTGGCCTGCGT---------
---------------------------------------------GAGGTGGGTGGG-GCTTCCGTGGCACCCTCCCTGG
CC--ACATGCTGAGCTGCAGGA---GGGGTGTC---AGCCTTTGTCAGGTGCTCAGGGTTTGGGACAGAAAAACCAGCTG
GG-AATGA--GCACCCAGAAGTTACAGACTTTCCCTTTCATGATCTTTCCTGACTGTGAGAACCCAAGCTGTGCCTCACA
GGGGCGGGGAGTGTCCCGTGCCTCCTGTACCGTGCTGGTTCCTGGGCCAGCGCTTGATGCCTGAAAACTC-----ACATG
GCCTGGGAATAC---GTGTCACTCTTGCCCAGACCATGT-CTTCTAGTGCTGGTGA-TTTTTTGCCCTTATCTGTTTTAG
TCC
>Homo_sapiens_HG02059_prelim_1.0
CCTCCAGCTCTGAGAGGAAACAACAGCAGGGCCACTGCGGGGCCAAGACTGCAGA----GTCATCTTTGTTGTCATGACC
ATTCCCAGGAAGCCCT-GGGAACATGGGTGTGGAAGGCCTCTAG------GCAGCAGTCGTGCCC-TGTGT---------
------CCCTAGGCATGCCAGAATGTAGAAATGCCAATGTTTAGGAGTAAAAA---------------------------
--------------------------------------------------------------------------------
--------------------------------------------------------------------------------
--------------------------------------------------------------------------------
----------------------------TTAAAGAGAA--ATCGTCATTGAGCACAGCCTCCTTGAGTGGTCAGAGTCCT
GTGTTGAATTCACCCACACGCACCCCTTTTGTGCTTC-GCAGGACATCGCTGCCGGCTCCCATGTTCAGCAGAAGCGACT
TCAGCGTGTGGACCATCCTGAAGAAGTGTGTTGGCCTGGTGAGTCCGGGG-----GCCCGTGTTCA-CACATGGGGCTGC
ACCACTGACTCCTGGGAAGGTATTGCAGTGCTGGTGGTTTAAG---AAAATGCGCTCTT---GGCCGGGCGCGGTGGCTC
ACGCCTATAATCTCAGCACTTTGGGAGGCCGAGGTGGGCGGATCAC----GAGGTC-A-GGAG-A-TCGAGACCA-T-CC
TG-G-C-T-AACA-C-AG-T-GAAA-CCCCGTCTCTACTAAAAATTCCAAAAATTAGCTGGGCGTGGTGGAG-G-GCGCC
TGTA-G-TCCCAGCTACTCGGGAGGCTGAGGCAGGAGAAT-G-GC-G-TGAACCCAGGAGGCGGAG-G-TTGC-A-GTGA
GCCGAGATCGTGCCATTGCACTCCAGGCTGGGT-G-ACAAGAGTGAGATTCCATCTCAAAAAAAAAAAAA----------
AAGAAAA----AAAATGCACTCTC---ATGTTTATAAACAGCATGAGATTAAGACAATAAA-------------------
--------------------------------------------------------------------------------
--------------------------------------------------------------------------------
--------------------------------------------------------------------------------
-------------------------------------------------ACA--GGAAAAGAACAAGCAAGTCAGGGGAA
GAGGTGTTCTGTAGGTGAAACGGGACATAAGAACCATCCTGCAAGCACCCATCCAGCCCTGTGGCCTGCGT---------
---------------------------------------------GAGGTGGGTGGG-GCTTCCGTGGCACCCTCCCTGG
CC--ACATGCTGAGCTGCAGGA---GGGGTGTC---AGCCTTTGTCAGGTGCTCAGGGTTTGGGACAGAAAAACCAGCTG
GG-AATGA--GCACCCAGAAGTTACAGACTTTCCCTTTCATGATCTTTCCTGACTGTGAGAACCCAAGCTGTGCCTCACA
GGGGCGGGGAGTGTCCCGTGCCTCCTGTACCGTGCTGGTTCCTGGGCCAGCGCTTGATGCCTGAAAACTC-----ACATG
GCCTGGGAATAC---GTGTCACTCTTGCCCAGACCATGT-CTTCTAGTGCTGGTGA-TTTTTTGCCCTTATCTGTTTTAG
TCC
>Homo_sapiens_HG03486_prelim_1.0
CCTCCAGCTCTGAGAGGAAACAACAGCAGGGCCACTGCGGGGCCAAGACTGCAGA----GTCATCTTTGTTGTCATGACC
ATTCCCAGGAAGCCCT-GGGAACATGGGTGTGGAAGGCCTCTAG------GCAGCAGTCGTGCCC-TGTGT---------
------CCCTAGGCATGCCAGAATGTAGAAATGCCAATGTTTAGGAGTAAAAA---------------------------
--------------------------------------------------------------------------------
--------------------------------------------------------------------------------
--------------------------------------------------------------------------------
----------------------------TTAAAGAGAA--ATCGTCATTGAGCACAGCCTCCTTGAGTGGTCAGAGTCCT
GTGTTGAATTCACCCACACGCACCCCTTTTGTGCTTC-GCAGGACATCGCTGCCGGCTCCCATGTTCAGCAGAAGCGACT
TCAGCGTGTGGACCATCCTGAAGAAGTGTGTTGGCCTGGTGAGTCCGGGG-----GCCCGTGTTCA-CACATGGGGCTGC
ACCACTGACTCCTGGGAAGGTATTGCAGTGCTGGTGGTTTAAG---AAAATGCGCTCTT---GGCCGGGCGCGGTGGCTC
ACGCCTATAATCTCAGCACTTTGGGAGGCCGAGGTGGGCGGATCAC----GAGGTC-A-GGAG-A-TCGAGACCA-T-CC
TG-G-C-T-AACA-C-AG-T-GAAA-CCCCGTCTCTACTAAAAATTCCAAAAATTAGCTGGGCGTGGTGGAG-G-GCGCC
TGTA-G-TCCCAGCTACTCGGGAGGCTGAGGCAGGAGAAT-G-GC-G-TGAACCCAGGAGGCGGAG-G-TTGC-A-GTGA
GCCGAGATCGTGCCATTGCACTCCAGGCTGGGT-G-ACAAGAGTGAGATTCCATCTCAAAAAAAAAAAAAA---------
AAGAAAA----AAAATGCACTCTC---ATGTTTATAAACAGCATGAGATTAAGACAATAAA-------------------
--------------------------------------------------------------------------------
--------------------------------------------------------------------------------
--------------------------------------------------------------------------------
-------------------------------------------------ACA--GGAAAAGAACAAGCAAGTCAGGGGAA
GAGGTGTTCTGTAGGTGAAACGGGACATAAGAACCATCCTGCAAGCACCCATCCAGCCCTGTGGCCTGCGT---------
---------------------------------------------GAGGTGGGTGGG-GCTTCCGTGGCACCCTCCCTGG
CC--ACATGCTGAGCTGCAGGA---GGGGTGTC---AGCCTTTGTCAGGTGCTCAGGGTTTGGGACAGAAAAACCAGCTG
GG-AATGA--GCACCCAGAAGTTACAGACTTTCCCTTTCATGATCTTTCCTGACTGTGAGAACCCAAGCTGTGCCTCACA
GGGGCGGGGAGTGTCCCGTGCCTCCTGTACCGTGCTGGTTCCTGGGCCAGCGCTTGATGCCTGAAAACTC-----ACATG
GCCTGGGAATAC---GTGTCACTCTTGCCCAGACCATGT-CTTCTAGTGCTGGTGA-TTTTTTGCCCTTATCTGTTTTAG
TCC
>Homo_sapiens_HG02818_prelim_1.0
CCTCCAGCTCTGAGAGGAAACAACAGCAGGGCCACTGCGGGGCCAAGACTGCAGA----GTCATCTTTGTTGTCATGACC
ATTCCCAGGAAGCCCT-GGGAACATGGGTGTGGAAGGCCTCTAG------GCAGCAGTCGTGCCC-TGTGT---------
------CCCTAGGCATGCCAGAATGTAGAAATGCCAATGTTTAGGAGTAAAAA---------------------------
--------------------------------------------------------------------------------
--------------------------------------------------------------------------------
--------------------------------------------------------------------------------
----------------------------TTAAAGAGAA--ATCGTCATTGAGCACAGCCTCCTTGAGTGGTCAGAGTCCT
GTGTTGAATTCACCCACACGCACCCCTTTTGTGCTTC-GCAGGACATCGCTGCCGGCTCCCATGTTCAGCAGAAGCGACT
TCAGCGTGTGGACCATCCTGAAGAAGTGTGTTGGCCTGGTGAGTCCGGGG-----GCCCGTGTTCA-CACATGGGGCTGC
ACCACTGACTCCTGGGAAGGTATTGCAGTGCTGGTGGTTTAAG---AAAATGCGCTCTT---GGCCGGGCGCGGTGGCTC
ACGCCTATAATCTCAGCACTTTGGGAGGCCGAGGTGGGCGGATCAC----GAGGTC-A-GGAG-A-TCGAGACCA-T-CC
TG-G-C-T-AACA-C-AG-T-GAAA-CCCCGTCTCTACTAAAAATTCCAAAAATTAGCTGGGCGTGGTGGAG-G-GCGCC
TGTA-G-TCCCAGCTACTCGGGAGGCTGAGGCAGGAGAAT-G-GC-G-TGAACCCAGGAGGCGGAG-G-TTGC-A-GTGA
GCCGAGATCGTGCCATTGCACTCCAGGCTGGGT-G-ACAAGAGTGAGATTCCATCTCAAAAAAAAAAAAA----------
AAGAAAA----AAAATGCACTCTC---ATGTTTATAAACAGCATGAGATTAAGACAATAAA-------------------
--------------------------------------------------------------------------------
--------------------------------------------------------------------------------
--------------------------------------------------------------------------------
-------------------------------------------------ACA--GGAAAAGAACAAGCAAGTCAGGGGAA
GAGGTGTTCTGTAGGTGAAACGGGACATAAGAACCATCCTGCAAGCACCCATCCAGCCCTGTGGCCTGCGT---------
---------------------------------------------GAGGTGGGTGGG-GCTTCCGTGGCACCCTCCCTGG
CC--ACATGCTGAGCTGCAGGA---GGGGTGTC---AGCCTTTGTCAGGTGCTCAGGGTTTGGGACAGAAAAACCAGCTG
GG-AATGA--GCACCCAGAAGTTACAGACTTTCCCTTTCATGATCTTTCCTGACTGTGAGAACCCAAGCTGTGCCTCACA
GGGGCGGGGAGTGTCCCGTGCCTCCTGTACCGTGCTGGTTCCTGGGCCAGCGCTTGATGCCTGAAAACTC-----ACATG
GCCTGGGAATAC---GTGTCACTCTTGCCCAGACCATGT-CTTCTAGTGCTGGTGA-TTTTTTGCCCTTATCTGTTTTAG
TCC
>Homo_sapiens_HG03807_prelim_1.0
CCTCCAGCTCTGAGAGGAAACAACAGCAGGGCCACTGCGGGGCCAAGACTGCAGA----GTCATCTTTGTTGTCATGACC
ATTCCCAGGAAGCCCT-GGGAACATGGGTGTGGAAGGCCTCTAG------GCAGCAGTCGTGCCC-TGTGT---------
------CCCTAGGCATGCCAGAATGTAGAAATGCCAATGTTTAGGAGTAAAAA---------------------------
--------------------------------------------------------------------------------
--------------------------------------------------------------------------------
--------------------------------------------------------------------------------
----------------------------TTAAAGAGAA--ATCGTCATTGAGCACAGCCTCCTTGAGTGGTCAGAGTCCT
GTGTTGAATTCACCCACACGCACCCCTTTTGTGCTTC-GCAGGACATCGCTGCCGGCTCCCATGTTCAGCAGAAGCGACT
TCAGCGTGTGGACCATCCTGAAGAAGTGTGTTGGCCTGGTGAGTCCGGGG-----GCCCGTGTTCA-CACATGGGGCTGC
ACCACTGACTCCTGGGAAGGTATTGCAGTGCTGGTGGTTTAAG---AAAATGCGCTCTT---GGCCGGGCGCGGTGGCTC
ACGCCTATAATCTCAGCACTTTGGGAGGCCGAGGTGGGCGGATCAC----GAGGTC-A-GGAG-A-TCGAGACCA-T-CC
TG-G-C-T-AACA-C-AG-T-GAAA-CCCCGTCTCTACTAAAAATTCCAAAAATTAGCTGGGCGTGGTGGAG-G-GCGCC
TGTA-G-TCCCAGCTACTCGGGAGGCTGAGGCAGGAGAAT-G-GC-G-TGAACCCAGGAGGCGGAG-G-TTGC-A-GTGA
GCCGAGATCGTGCCATTGCACTCCAGGCTGGGT-G-ACAAGAGTGAGATTCCATCTCAAAAAAAAAAAAA----------
AAGAAAA----AAAATGCACTCTC---ATGTTTATAAACAGCATGAGATTAAGACAATAAA-------------------
--------------------------------------------------------------------------------
--------------------------------------------------------------------------------
--------------------------------------------------------------------------------
-------------------------------------------------ACA--GGAAAAGAACAAGCAAGTCAGGGGAA
GAGGTGTTCTGTAGGTGAAACGGGACATAAGAACCATCCTGCAAGCACCCATCCAGCCCTGTGGCCTGCGT---------
---------------------------------------------GAGGTGGGTGGG-GCTTCCGTGGCACCCTCCCTGG
CC--ACATGCTGAGCTGCAGGA---GGGGTGTC---AGCCTTTGTCAGGTGCTCAGGGTTTGGGACAGAAAAACCAGCTG
GG-AATGA--GCACCCAGAAGTTACAGACTTTCCCTTTCATGATCTTTCCTGACTGTGAGAACCCAAGCTGTGCCTCACA
GGGGCGGGGAGTGTCCCGTGCCTCCTGTACCGTGCTGGTTCCTGGGCCAGCGCTTGATGCCTGAAAACTC-----ACATG
GCCTGGGAATAC---GTGTCACTCTTGCCCAGACCATGT-CTTCTAGTGCTGGTGA-TTTTTTGCCCTTATCTGTTTTAG
TCC
>Homo_sapiens_HX1_1.1
CCTCCAGCTCTGAGAGGAAACAACAGCAGGGCCACTGCGGGGCCAAGACTGCAGA----GTCATCTTTGTTGTCATGACC
ATTCCCAGGAAGCCCT-GGGAACATGGGTGTGGAAGGCCTCTAG------GCAGCAGTCGTGCCC-TGTGT---------
------CCCTAGGCATGCCAGAATGTAGAAATGCCAATGTTTAGGAGTAAAAA---------------------------
--------------------------------------------------------------------------------
--------------------------------------------------------------------------------
--------------------------------------------------------------------------------
----------------------------TTAAAGAGAA--ATCGTCATTGAGCACAGCCTCCTTGAGTGGTCAGAGTCCT
GTGTTGAATTCACCCACACGCACCCCTTTTGTGCTTC-GCAGGACATCGCTGCCGGCTCCCATGTTCAGCAGAAGCGACT
TCAGCGTGTGGACCATCCTGAAGAAGTGTGTTGGCCTGGTGAGTCCGGGG-----GCCCGTGTTCA-CACATGGGGCTGC
ACCACTGACTCCTGGGAAGGTATTGCAGTGCTGGTGGTTTAAG---AAAATGCGCTCTT---GGCCGGGCGCGGTGGCTC
ACGCCTATAATCTCAGCACTTTGGGAGGCCGAGGTGGGCGGATCAC----GAGGTC-A-GGAG-A-TCGAGACCA-T-CC
TG-G-C-T-AACA-C-AG-T-GAAA-CCCCGTCTCTACTAAAAATTCCAAAAATTAGCTGGGCGTGGTGGAG-G-GCGCC
TGTA-G-TCCCAGCTACTCGGGAGGCTGAGGCAGGAGAAT-G-GC-G-TGAACCCAGGAGGCGGAG-G-TTGC-A-GTGA
GCCGAGATCGTGCCATTGCACTCCAGGCTGGGT-G-ACAAGAGTGAGATTCCATCTCAAAAAAAAAAA------------
AAGAAAA----AAAATGCACTCTC---ATGTTTATAAACAGCATGAGATTAAGACAATAAA-------------------
--------------------------------------------------------------------------------
--------------------------------------------------------------------------------
--------------------------------------------------------------------------------
-------------------------------------------------ACA--GGAAAAGAACAAGCAAGTCAGGGGAA
GAGGTGTTCTGTAGGTGAAACGGGACATAAGAACCATCCTGCAAGCACCCATCCAGCCCTGTGGCCTGCGT---------
---------------------------------------------GAGGTGGGTGGG-GCTTCCGTGGCACCCTCCCTGG
CC--ACATGCTGAGCTGCAGGA---GGGGTGTC---AGCCTTTGTCAGGTGCTCAGGGTTTGGGACAGAAAAACCAGCTG
GG-AATGA--GCACCCAGAAGTTACAGACTTTCCCTTTCATGATCTTTCCTGACTGTGAGAACCCAAGCTGTGCCTCACA
GGGGCGGGGAGTGTCCCGTGCCTCCTGTACCGTGCTGGTTCCTGGGCCAGCGCTTGATGCCTGAAAACTC-----ACATG
GCCTGGGAATAC---GTGTCACTCTTGCCCAGACCATGT-CTTCTAGTGCTGGTGA-TTTTTTGCCCTTATCTGTTTTAG
TCC
>Homo_sapiens_1_10x.supernova.msHG00512
CCTCCAGCTCTGAGAGGAAACAACAGCAGGGCCACTGCGGGGCCAAGACTGCAGA----GTCATCTTTGTTGTCATGACC
ATTCCCAGGAAGCCCT-GGGAACATGGGTGTGGAAGGCCTCTAG------GCAGCAGTCGTGCCC-TGTGT---------
------CCCTAGGCATGCCAGAATGTAGAAATGCCAATGTTTAGGAGTAAAAA---------------------------
--------------------------------------------------------------------------------
--------------------------------------------------------------------------------
--------------------------------------------------------------------------------
----------------------------TTAAAGAGAA--ATCGTCATTGAGCACAGCCTCCTTGAGTGGTCAGAGTCCT
GTGTTGAATTCACCCACACGCACCCCTTTTGTGCTTC-GCAGGACATCGCTGCCGGCTCCCATGTTCAGCAGAAGCGACT
TCAGCGTGTGGACCATCCTGAAGAAGTGTGTTGGCCTGGTGAGTCCGGGG-----GCCCGTGTTCA-CACATGGGGCTGC
ACCACTGACTCCTGGGAAGGTATTGCAGTGCTGGTGGTTTAAG---AAAATGCGCTCTT---GGCCGGGCGCGGTGGCTC
ACGCCTATAATCTCAGCACTTTGGGAGGCCGAGGTGGGCGGATCAC----GAGGTC-A-GGAG-A-TCGAGACCA-T-CC
TG-G-C-T-AACA-C-AG-T-GAAA-CCCCGTCTCTACTAAAAATTCCAAAAATTAGCTGGGCGTGGTGGAG-G-GCGCC
TGTA-G-TCCCAGCTACTCGGGAGGCTGAGGCAGGAGAAT-G-GC-G-TGAACCCAGGAGGCGGAG-G-TTGC-A-GTGA
GCCGAGATCGTGCCATTGCACTCCAGGCTGGGT-G-ACAAGAGTGAGATTCCATCTCAAAAAAAAAAAAA----------
AAGAAAA----AAAATGCACTCTC---ATGTTTATAAACAGCATGAGATTAAGACAATAAA-------------------
--------------------------------------------------------------------------------
--------------------------------------------------------------------------------
--------------------------------------------------------------------------------
-------------------------------------------------ACA--GGAAAAGAACAAGCAAGTCAGGGGAA
GAGGTGTTCTGTAGGTGAAACGGGACATAAGAACCATCCTGCAAGCACCCATCCAGCCCTGTGGCCTGCGT---------
---------------------------------------------GAGGTGGGTGGG-GCTTCCGTGGCACCCTCCCTGG
CC--ACATGCTGAGCTGCAGGA---GGGGTGTC---AGCCTTTGTCAGGTGCTCAGGGTTTGGGACAGAAAAACCAGCTG
GG-AATGA--GCACCCAGAAGTTACAGACTTTCCCTTTCATGATCTTTCCTGACTGTGAGAACCCAAGCTGTGCCTCACA
GGGGCGGGGAGTGTCCCGTGCCTCCTGTACCGTGCTGGTTCCTGGGCCAGCGCTTGATGCCTGAAAACTC-----ACATG
GCCTGGGAATAC---GTGTCACTCTTGCCCAGACCATGT-CTTCTAGTGCTGGTGA-TTTTTTGCCCTTATCTGTTTTAG
TCC
>Homo_sapiens_2_10x.supernova.msHG00512
CCTCCAGCTCTGAGAGGAAACAACAGCAGGGCCACTGCGGGGCCAAGACTGCAGA----GTCATCTTTGTTGTCATGACC
ATTCCCAGGAAGCCCT-GGGAACATGGGTGTGGAAGGCCTCTAG------GCAGCAGTCGTGCCC-TGTGT---------
------CCCTAGGCATGCCAGAATGTAGAAATGCCAATGTTTAGGAGTAAAAA---------------------------
--------------------------------------------------------------------------------
--------------------------------------------------------------------------------
--------------------------------------------------------------------------------
----------------------------TTAAAGAGAA--ATCGTCATTGAGCACAGCCTCCTTGAGTGGTCAGAGTCCT
GTGTTGAATTCACCCACACGCACCCCTTTTGTGCTTC-GCAGGACATCGCTGCCGGCTCCCATGTTCAGCAGAAGCGACT
TCAGCGTGTGGACCATCCTGAAGAAGTGTGTTGGCCTGGTGAGTCCGGGG-----GCCCGTGTTCA-CACATGGGGCTGC
ACCACTGACTCCTGGGAAGGTATTGCAGTGCTGGTGGTTTAAG---AAAATGCGCTCTT---GGCCGGGCGCGGTGGCTC
ACGCCTATAATCTCAGCACTTTGGGAGGCCGAGGTGGGCGGATCAC----GAGGTC-A-GGAG-A-TCGAGACCA-T-CC
TG-G-C-T-AACA-C-AG-T-GAAA-CCCCGTCTCTACTAAAAATTCCAAAAATTAGCTGGGCGTGGTGGAG-G-GCGCC
TGTA-G-TCCCAGCTACTCGGGAGGCTGAGGCAGGAGAAT-G-GC-G-TGAACCCAGGAGGCGGAG-G-TTGC-A-GTGA
GCCGAGATCGTGCCATTGCACTCCAGGCTGGGT-G-ACAAGAGTGAGATTCCATCTCAAAAAAAAAAAAA----------
AAGAAAA----AAAATGCACTCTC---ATGTTTATAAACAGCATGAGATTAAGACAATAAA-------------------
--------------------------------------------------------------------------------
--------------------------------------------------------------------------------
--------------------------------------------------------------------------------
-------------------------------------------------ACA--GGAAAAGAACAAGCAAGTCAGGGGAA
GAGGTGTTCTGTAGGTGAAACGGGACATAAGAACCATCCTGCAAGCACCCATCCAGCCCTGTGGCCTGCGT---------
---------------------------------------------GAGGTGGGTGGG-GCTTCCGTGGCACCCTCCCTGG
CC--ACATGCTGAGCTGCAGGA---GGGGTGTC---AGCCTTTGTCAGGTGCTCAGGGTTTGGGACAGAAAAACCAGCTG
GG-AATGA--GCACCCAGAAGTTACAGACTTTCCCTTTCATGATCTTTCCTGACTGTGAGAACCCAAGCTGTGCCTCACA
GGGGCGGGGAGTGTCCCGTGCCTCCTGTACCGTGCTGGTTCCTGGGCCAGCGCTTGATGCCTGAAAACTC-----ACATG
GCCTGGGAATAC---GTGTCACTCTTGCCCAGACCATGT-CTTCTAGTGCTGGTGA-TTTTTTGCCCTTATCTGTTTTAG
TCC
>Homo_sapiens_1_10x.supernova.msNA19238
CCTCCAGCTCTGAGAGGAAACAACAGCAGGGCCACTGCGGGGCCAAGACTGCAGA----GTCATCTTTGTTGTCATGACC
ATTCCCAGGAAGCCCT-GGGAACATGGGTGTGGAAGGCCTCTAG------GCAGCAGTTGTGCCC-TGTGT---------
------CCCTAGGCATGCCAGAATGTAGAAATGCCAATGTTTAGGAGTAAAAA---------------------------
--------------------------------------------------------------------------------
--------------------------------------------------------------------------------
--------------------------------------------------------------------------------
----------------------------TTAAAGAGAA--ATCGTCATTGAGCACAGCCTCCTTGAGTGGTCAGAGTCCT
GTGTTGAATTCACCCACACGCACCCCTTTTGTGCTTC-GCAGGACATCGCTGCCGGCTCCCATGTTCAGCAGAAGCGACT
TCAGCGTGTGGACCATCCTGAAGAAGTGTGTTGGCCTGGTGAGTCCGGGG-----GCCCGTGTTCA-CACATGGGGCTGC
ACCACTGACTCCTGGGAAGGTATTGCAGTGCTGGTGGTTTAAG---AAAATGCGCTCTT---GGCCGGGCGCGGTGGCTC
ACGCCTATAATCTCAGCACTTTGGGAGGCCGAGGTGGGCGGATCAC----GAGGTC-A-GGAG-A-TCGAGACCA-T-CC
TG-G-C-T-AACA-C-AG-T-GAAA-CCCCGTCTCTACTAAAAATTCCAAAAATTAGCTGGGCGTGGTGGAG-G-GCGCC
TGTA-G-TCCCAGCTACTCGGGAGGCTGAGGCAGGAGAAT-G-GC-G-TGAACCCAGGAGGCGGAG-G-TTGC-A-GTGA
GCCGAGATCGTGCCATTGCACTCCAGGCTGGGT-G-ACAAGAGTGAGATTCCATCTCAAAAAAAAAAAAAA---------
AAGAAAA----AAAATGCACTCTC---ATGTTTATAAACAGCATGAGATTAAGACAATAAA-------------------
--------------------------------------------------------------------------------
--------------------------------------------------------------------------------
--------------------------------------------------------------------------------
-------------------------------------------------ACA--GGAAAAGAACAAGCAAGTCAGGGGAA
GAGGTGTTCTGTAGGTGAAACGGGACATAAGAACCATCCTGCAAGCACCCATCCAGCCCTGTGGCCTGCGT---------
---------------------------------------------GAGGTGGGTGGG-GCTTCCGTGGCACCCTCCCTGG
CC--ACATGCTGAGCTGCAGGA---GGGGTGTC---AGCCTTTGTCAGGTGCTCAGGGTTTGGGACAGAAAAACCAGCTG
GG-AATGA--GCACCCAGAAGTTACAGACTTTCCCTTTCATGATCTTTCCTGACTGTGAGAACCCAAGCTGTGCCTCACA
GGGGCGGGGAGTGTCCCGTGCCTCCTGTACCGTGCTGGTTCCTGGGCCAGCGCTTGATGCCTGAAAACTC-----ACATG
GCCTGGGAATAC---GTGTCACTCTTGCCCAGACCATGT-CTTCTAGTGCTGGTGA-TTTTTTGCCCTTATCTGTTTTAG
TCC
>Homo_sapiens_2_10x.supernova.msNA19238
CCTCCAGCTCTGAGAGGAAACAACAGCAGGGCCACTGCGGGGCCAAGACTGCAGA----GTCATCTTTGTTGTCATGACC
ATTCCCAGGAAGCCCT-GGGAACATGGGTGTGGAAGGCCTCTAG------GCAGCAGTCGTGCCC-TGTGT---------
------CCCTAGGCATGCCAGAATGTAGAAATGCCAATGTTTAGGAGTAAAAA---------------------------
--------------------------------------------------------------------------------
--------------------------------------------------------------------------------
--------------------------------------------------------------------------------
----------------------------TTAAAGAGAA--ATCGTCATTGAGCACAGCCTCCTTGAGTGGTCAGAGTCCT
GTGTTGAATTCACCCACACGCACCCCTTTTGTGCTTC-GCAGGACATCGCTGCCGGCTCCCATGTTCAGCAGAAGCGACT
TCAGCGTGTGGACCATCCTGAAGAAGTGTGTTGGCCTGGTGAGTCCGGGG-----GCCCGTGTTCA-CACATGGGGCTGC
ACCACTGACTCCTGGGAAGGTATTGCAGTGCTGGTGGTTTAAG---AAAATGCGCTCTT---GGCCGGGCGCGGTGGCTC
ACGCCTATAATCTCAGCACTTTGGGAGGCCGAGGTGGGCGGATCAC----GAGGTC-A-GGAG-A-TCGAGACCA-T-CC
TG-G-C-T-AACA-C-AG-T-GAAA-CCCCGTCTCTACTAAAAATTCCAAAAATTAGCTGGGCGTGGTGGAG-G-GCGCC
TGTA-G-TCCCAGCTACTCGGGAGGCTGAGGCAGGAGAAT-G-GC-G-TGAACCCAGGAGGCGGAG-G-TTGC-A-GTGA
GCCGAGATCGTGCCATTGCACTCCAGGCTGGGT-G-ACAAGAGTGAGATTCCATCTCAAAAAAAAAAAAA----------
AAGAAAA----AAAATGCACTCTC---ATGTTTATAAACAGCATGAGATTAAGACAATAAA-------------------
--------------------------------------------------------------------------------
--------------------------------------------------------------------------------
--------------------------------------------------------------------------------
-------------------------------------------------ACA--GGAAAAGAACAAGCAAGTCAGGGGAA
GAGGTGTTCTGTAGGTGAAACGGGACATAAGAACCATCCTGCAAGCACCCATCCAGCCCTGTGGCCTGCGT---------
---------------------------------------------GAGGTGGGTGGG-GCTTCCGTGGCACCCTCCCTGG
CC--ACATGCTGAGCTGCAGGA---GGGGTGTC---AGCCTTTGTCAGGTGCTCAGGGTTTGGGACAGAAAAACCAGCTG
GG-AATGA--GCACCCAGAAGTTACAGACTTTCCCTTTCATGATCTTTCCTGACTGTGAGAACCCAAGCTGTGCCTCACA
GGGGCGGGGAGTGTCCCGTGCCTCCTGTACCGTGCTGGTTCCTGGGCCAGCGCTTGATGCCTGAAAACTC-----ACATG
GCCTGGGAATAC---GTGTCACTCTTGCCCAGACCATGT-CTTCTAGTGCTGGTGA-TTTTTTGCCCTTATCTGTTTTAG
TCC
>Homo_sapiens_1_10x.supernova.msHGP
CCTCCAGCTCTGAGAGGAAACAACAGCAGGGCCACTGCGGGGCCAAGACTGCAGA----GTCATCTTTGTTGTCATGACC
ATTCCCAGGAAGCCCT-GGGAACATGGGTGTGGAAGGCCTCTAG------GCAGCAGTCGTGCCC-TGTGT---------
------CCCTAGGCATGCCAGAATGTAGAAATGCCAATGTTTAGGAGTAAAAA---------------------------
--------------------------------------------------------------------------------
--------------------------------------------------------------------------------
--------------------------------------------------------------------------------
----------------------------TTAAAGAGAA--ATCGTCATTGAGCACAGCCTCCTTGAGTGGTCAGAGTCCT
GTGTTGAATTCACCCACACGCACCCCTTTTGTGCTTC-GCAGGACATCGCTGCCGGCTCCCATGTTCAGCAGAAGCGACT
TCAGCGTGTGGACCATCCTGAAGAAGTGTGTTGGCCTGGTGAGTCCGGGG-----GCCCGTGTTCA-CACATGGGGCTGC
ACCACTGACTCCTGGGAAGGTATTGCAGTGCTGGTGGTTTAAG---AAAATGCGCTCTT---GGCCGGGCGCGGTGGCTC
ACGCCTATAATCTCAGCACTTTGGGAGGCCGAGGTGGGCGGATCAC----GAGGTC-A-GGAG-A-TCGAGACCA-T-CC
TG-G-C-T-AACA-C-AG-T-GAAA-CCCCGTCTCTACTAAAAATTCCAAAAATTAGCTGGGCGTGGTGGAG-G-GCGCC
TGTA-G-TCCCAGCTACTCGGGAGGCTGAGGCAGGAGAAT-G-GC-G-TGAACCCAGGAGGCGGAG-G-TTGC-A-GTGA
GCCGAGATCGTGCCATTGCACTCCAGGCTGGGT-G-ACAAGAGTGAGATTCCATCTCAAAAAAAAAAAAA----------
AAGAAAA----AAAATGCACTCTC---ATGTTTATAAACAGCATGAGATTAAGACAATAAA-------------------
--------------------------------------------------------------------------------
--------------------------------------------------------------------------------
--------------------------------------------------------------------------------
-------------------------------------------------ACA--GGAAAAGAACAAGCAAGTCAGGGGAA
GAGGTGTTCTGTAGGTGAAACGGGACATAAGAACCATCCTGCAAGCACCCATCCAGCCCTGTGGCCTGCGT---------
---------------------------------------------GAGGTGGGTGGG-GCTTCCGTGGCACCCTCCCTGG
CC--ACATGCTGAGCTGCAGGA---GGGGTGTC---AGCCTTTGTCAGGTGCTCAGGGTTTGGGACAGAAAAACCAGCTG
GG-AATGA--GCACCCAGAAGTTACAGACTTTCCCTTTCATGATCTTTCCTGACTGTGAGAACCCAAGCTGTGCCTCACA
GGGGCGGGGAGTGTCCCGTGCCTCCTGTACCGTGCTGGTTCCTGGGCCAGCGCTTGATGCCTGAAAACTC-----ACATG
GCCTGGGAATAC---GTGTCACTCTTGCCCAGACCATGT-CTTCTAGTGCTGGTGA-TTTTTTGCCCTTATCTGTTTTAG
TCC
>Homo_sapiens_2_10x.supernova.msHGP
CCTCCAGCTCTGAGAGGAAACAACAGCAGGGCCACTGCGGGGCCAAGACTGCAGA----GTCATCTTTGTTGTCATGACC
ATTCCCAGGAAGCCCT-GGGAACATGGGTGTGGAAGGCCTCTAG------GCAGCAGTCGTGCCC-TGTGT---------
------CCCTAGGCATGCCAGAATGTAGAAATGCCAATGTTTAGGAGTAAAAA---------------------------
--------------------------------------------------------------------------------
--------------------------------------------------------------------------------
--------------------------------------------------------------------------------
----------------------------TTAAAGAGAA--ATCGTCATTGAGCACAGCCTCCTTGAGTGGTCAGAGTCCT
GTGTTGAATTCACCCACACGCACCCCTTTTGTGCTTC-GCAGGACATCGCTGCCGGCTCCCATGTTCAGCAGAAGCGACT
TCAGCGTGTGGACCATCCTGAAGAAGTGTGTTGGCCTGGTGAGTCCGGGG-----GCCCGTGTTCA-CACATGGGGCTGC
ACCACTGACTCCTGGGAAGGTATTGCAGTGCTGGTGGTTTAAG---AAAATGCGCTCTT---GGCCGGGCGCGGTGGCTC
ACGCCTATAATCTCAGCACTTTGGGAGGCCGAGGTGGGCGGATCAC----GAGGTC-A-GGAG-A-TCGAGACCA-T-CC
TG-G-C-T-AACA-C-AG-T-GAAA-CCCCGTCTCTACTAAAAATTCCAAAAATTAGCTGGGCGTGGTGGAG-G-GCGCC
TGTA-G-TCCCAGCTACTCGGGAGGCTGAGGCAGGAGAAT-G-GC-G-TGAACCCAGGAGGCGGAG-G-TTGC-A-GTGA
GCCGAGATCGTGCCATTGCACTCCAGGCTGGGT-G-ACAAGAGTGAGATTCCATCTCAAAAAAAAAAAAA----------
AAGAAAA----AAAATGCACTCTC---ATGTTTATAAACAGCATGAGATTAAGACAATAAA-------------------
--------------------------------------------------------------------------------
--------------------------------------------------------------------------------
--------------------------------------------------------------------------------
-------------------------------------------------ACA--GGAAAAGAACAAGCAAGTCAGGGGAA
GAGGTGTTCTGTAGGTGAAACGGGACATAAGAACCATCCTGCAAGCACCCATCCAGCCCTGTGGCCTGCGT---------
---------------------------------------------GAGGTGGGTGGG-GCTTCCGTGGCACCCTCCCTGG
CC--ACATGCTGAGCTGCAGGA---GGGGTGTC---AGCCTTTGTCAGGTGCTCAGGGTTTGGGACAGAAAAACCAGCTG
GG-AATGA--GCACCCAGAAGTTACAGACTTTCCCTTTCATGATCTTTCCTGACTGTGAGAACCCAAGCTGTGCCTCACA
GGGGCGGGGAGTGTCCCGTGCCTCCTGTACCGTGCTGGTTCCTGGGCCAGCGCTTGATGCCTGAAAACTC-----ACATG
GCCTGGGAATAC---GTGTCACTCTTGCCCAGACCATGT-CTTCTAGTGCTGGTGA-TTTTTTGCCCTTATCTGTTTTAG
TCC
>Homo_sapiens_ASM311281v1
CCTCCAGCTCTGAGAGGAAACAACAGCAGGGCCACTGCGGGGCCAAGACTGCAGA----GTCATCTTTGTTGTCATGACC
ATTCCCAGGAAGCCCT-GGGAACATGGGTGTGGAAGGCCTCTAG------GCAGCAGTCGTGCCC-TGTGT---------
------CCCTAGGCATGCCAGAATGTAGAAATGCCAATGTTTAGGAGTAAAAA---------------------------
--------------------------------------------------------------------------------
--------------------------------------------------------------------------------
--------------------------------------------------------------------------------
----------------------------TTAAAGAGAA--ATCGTCATTGAGCACAGCCTCCTTGAGTGGTCAGAGTCCT
GTGTTGAATTCACCCACACGCACCCCTTTTGTGCTTC-GCAGGACATCGCTGCCGGCTCCCATGTTCAGCAGAAGCGACT
TCAGCGTGTGGACCATCCTGAAGAAGTGTGTTGGCCTGGTGAGTCCGGGG-----GCCCGTGTTCA-CACATGGGGCTGC
ACCACTGACTCCTGGGAAGGTATTGCAGTGCTGGTGGTTTAAG---AAAATGCGCTCTT---GGCCGGGCGCGGTGGCTC
ACGCCTATAATCTCAGCACTTTGGGAGGCCGAGGTGGGCGGATCAC----GAGGTC-A-GGAG-A-TCGAGACCA-T-CC
TG-G-C-T-AACA-C-AG-T-GAAA-CCCCGTCTCTACTAAAAATTCCAAAAATTAGCTGGGCGTGGTGGAG-G-GCGCC
TGTA-G-TCCCAGCTACTCGGGAGGCTGAGGCAGGAGAAT-G-GC-G-TGAACCCAGGAGGCGGAG-G-TTGC-A-GTGA
GCCGAGATCGTGCCATTGCACTCCAGGCTGGGT-G-ACAAGAGTGAGATTCCATCTCAAAAAAAAAAAAA----------
AAGAAAA----AAAATGCACTCTC---ATGTTTATAAACAGCATGAGATTAAGACAATAAA-------------------
--------------------------------------------------------------------------------
--------------------------------------------------------------------------------
--------------------------------------------------------------------------------
-------------------------------------------------ACA--GGAAAAGAACAAGCAAGTCAGGGGAA
GAGGTGTTCTGTAGGTGAAACGGGACATAAGAACCATCCTGCAAGCACCCATCCAGCCCTGTGGCCTGCGT---------
---------------------------------------------GAGGTGGGTGGG-GCTTCCGTGGCACCCTCCCTGG
CC--ACATGCTGAGCTGCAGGA---GGGGTGTC---AGCCTTTGTCAGGTGCTCAGGGTTTGGGACAGAAAAACCAGCTG
GG-AATGA--GCACCCAGAAGTTACAGACTTTCCCTTTCATGATCTTTCCTGACTGTGAGAACCCAAGCTGTGCCTCACA
GGGGCGGGGAGTGTCCCGTGCCTCCTGTACCGTGCTGGTTCCTGGGCCAGCGCTTGATGCCTGAAAACTC-----ACATG
GCCTGGGAATAC---GTGTCACTCTTGCCCAGACCATGT-CTTCTAGTGCTGGTGA-TTTTTTGCCCTTATCTGTTTTAG
TCC
>Homo_sapiens_ASM311283v1
CCTCCAGCTCTGAGAGGAAACAACAGCAGGGCCACTGCGGGGCCAAGACTGCAGA----GTCATCTTTGTTGTCATGACC
ATTCCCAGGAAGCCCT-GGGAACATGGGTGTGGAAGGCCTCTAG------GCAGCAGTCGTGCCC-TGTGT---------
------CCCTAGGCATGCCAGAATGTAGAAATGCCAATGTTTAGGAGTAAAAA---------------------------
--------------------------------------------------------------------------------
--------------------------------------------------------------------------------
--------------------------------------------------------------------------------
----------------------------TTAAAGAGAA--ATCGTCATTGAGCACAGCCTCCTTGAGTGGTCAGAGTCCT
GTGTTGAATTCACCCACACGCACCCCTTTTGTGCTTC-GCAGGACATCGCTGCCGGCTCCCATGTTCAGCAGAAGCGACT
TCAGCGTGTGGACCATCCTGAAGAAGTGTGTTGGCCTGGTGAGTCCGGGG-----GCCCGTGTTCA-CACATGGGGCTGC
ACCACTGACTCCTGGGAAGGTATTGCAGTGCTGGTGGTTTAAG---AAAATGCGCTCTT---GGCCGGGCGCGGTGGCTC
ACGCCTATAATCTCAGCACTTTGGGAGGCCGAGGTGGGCGGATCAC----GAGGTC-A-GGAG-A-TCGAGACCA-T-CC
TG-G-C-T-AACA-C-AG-T-GAAA-CCCCGTCTCTACTAAAAATTCCAAAAATTAGCTGGGCGTGGTGGAG-G-GCGCC
TGTA-G-TCCCAGCTACTCGGGAGGCTGAGGCAGGAGAAT-G-GC-G-TGAACCCAGGAGGCGGAG-G-TTGC-A-GTGA
GCCGAGATCGTGCCATTGCACTCCAGGCTGGGT-G-ACAAGAGTGAGATTCCATCTCAAAAAAAAAAAAA----------
AAGAAAA----AAAATGCACTCTC---ATGTTTATAAACAGCATGAGATTAAGACAATAAA-------------------
--------------------------------------------------------------------------------
--------------------------------------------------------------------------------
--------------------------------------------------------------------------------
-------------------------------------------------ACA--GGAAAAGAACAAGCAAGTCAGGGGAA
GAGGTGTTCTGTAGGTGAAACGGGACATAAGAACCATCCTGCAAGCACCCATCCAGCCCTGTGGCCTGCGT---------
---------------------------------------------GAGGTGGGTGGG-GCTTCCGTGGCACCCTCCCTGG
CC--ACATGCTGAGCTGCAGGA---GGGGTGTC---AGCCTTTGTCAGGTGCTCAGGGTTTGGGACAGAAAAACCAGCTG
GG-AATGA--GCACCCAGAAGTTACAGACTTTCCCTTTCATGATCTTTCCTGACTGTGAGAACCCAAGCTGTGCCTCACA
GGGGCGGGGAGTGTCCCGTGCCTCCTGTACCGTGCTGGTTCCTGGGCCAGCGCTTGATGCCTGAAAACTC-----ACATG
GCCTGGGAATAC---GTGTCACTCTTGCCCAGACCATGT-CTTCTAGTGCTGGTGA-TTTTTTGCCCTTATCTGTTTTAG
TCC
>Homo_sapiens_ASM311285v1
CCTCCAGCTCTGAGAGGAAACAACAGCAGGGCCACTGCGGGGCCAAGACTGCAGA----GTCATCTTTGTTGTCATGACC
ATTCCCAGGAAGCCCT-GGGAACATGGGTGTGGAAGGCCTCTAG------GCAGCAGTCGTGCCC-TGTGT---------
------CCCTAGGCATGCCAGAATGTAGAAATGCCAATGTTTAGGAGTAAAAA---------------------------
--------------------------------------------------------------------------------
--------------------------------------------------------------------------------
--------------------------------------------------------------------------------
----------------------------TTAAAGAGAA--ATCGTCATTGAGCACAGCCTCCTTGAGTGGTCAGAGTCCT
GTGTTGAATTCACCCACACGCACCCCTTTTGTGCTTC-GCAGGACATCGCTGCCGGCTCCCATGTTCAGCAGAAGCGACT
TCAGCGTGTGGACCATCCTGAAGAAGTGTGTTGGCCTGGTGAGTCCGGGG-----GCCCGTGTTCA-CACATGGGGCTGC
ACCACTGACTCCTGGGAAGGTATTGCAGTGCTGGTGGTTTAAG---AAAATGCGCTCTT---GGCCGGGCGCGGTGGCTC
ACGCCTATAATCTCAGCACTTTGGGAGGCCGAGGTGGGCGGATCAC----GAGGTC-A-GGAG-A-TCGAGACCA-T-CC
TG-G-C-T-AACA-C-AG-T-GAAA-CCCCGTCTCTACTAAAAATTCCAAAAATTAGCTGGGCGTGGTGGAG-G-GCGCC
TGTA-G-TCCCAGCTACTCGGGAGGCTGAGGCAGGAGAAT-G-GC-G-TGAACCCAGGAGGCGGAG-G-TTGC-A-GTGA
GCCGAGATCGTGCCATTGCACTCCAGGCTGGGT-G-ACAAGAGTGAGATTCCATCTCAAAAAAAAAAAAAA---------
AAGAAAA----AAAATGCACTCTC---ATGTTTATAAACAGCATGAGATTAAGACAATAAA-------------------
--------------------------------------------------------------------------------
--------------------------------------------------------------------------------
--------------------------------------------------------------------------------
-------------------------------------------------ACA--GGAAAAGAACAAGCAAGTCAGGGGAA
GAGGTGTTCTGTAGGTGAAACGGGACATAAGAACCATCCTGCAAGCACCCATCCAGCCCTGTGGCCTGCGT---------
---------------------------------------------GAGGTGGGTGGG-GCTTCCGTGGCACCCTCCCTGG
CC--ACATGCTGAGCTGCAGGA---GGGGTGTC---AGCCTTTGTCAGGTGCTCAGGGTTTGGGACAGAAAAACCAGCTG
GG-AATGA--GCACCCAGAAGTTACAGACTTTCCCTTTCATGATCTTTCCTGACTGTGAGAACCCAAGCTGTGCCTCACA
GGGGCGGGGAGTGTCCCGTGCCTCCTGTACCGTGCTGGTTCCTGGGCCAGCGCTTGATGCCTGAAAACTC-----ACATG
GCCTGGGAATAC---GTGTCACTCTTGCCCAGACCATGT-CTTCTAGTGCTGGTGA-TTTTTTGCCCTTATCTGTTTTAG
TCC
>Homo_sapiens_ASM311287v1
CCTCCAGCTCTGAGAGGAAACAACAGCAGGGCCACTGCGGGGCCAAGACTGCAGA----GTCATCTTTGTTGTCATGACC
ATTCCCAGGAAGCCCT-GGGAACATGGGTGTGGAAGGCCTCTAG------GCAGCAGTCGTGCCC-TGTGT---------
------CCCTAGGCATGCCAGAATGTAGAAATGCCAATGTTTAGGAGTAAAAA---------------------------
--------------------------------------------------------------------------------
--------------------------------------------------------------------------------
--------------------------------------------------------------------------------
----------------------------TTAAAGAGAA--ATCGTCATTGAGCACAGCCTCCTTGAGTGGTCAGAGTCCT
GTGTTGAATTCACCCACACGCACCCCTTTTGTGCTTC-GCAGGACATCGCTGCCGGCTCCCATGTTCAGCAGAAGCGACT
TCAGCGTGTGGACCATCCTGAAGAAGTGTGTTGGCCTGGTGAGTCCGGGG-----GCCCGTGTTCA-CACATGGGGCTGC
ACCACTGACTCCTGGGAAGGTATTGCAGTGCTGGTGGTTTAAG---AAAATGCGCTCTT---GGCCGGGCGCGGTGGCTC
ACGCCTATAATCTCAGCACTTTGGGAGGCCGAGGTGGGCGGATCAC----GAGGTC-A-GGAG-A-TCGAGACCA-T-CC
TG-G-C-T-AACA-C-AG-T-GAAA-CCCCGTCTCTACTAAAAATTCCAAAAATTAGCTGGGCGTGGTGGAG-G-GCGCC
TGTA-G-TCCCAGCTACTCGGGAGGCTGAGGCAGGAGAAT-G-GC-G-TGAACCCAGGAGGCGGAG-G-TTGC-A-GTGA
GCCGAGATCGTGCCATTGCACTCCAGGCTGGGT-G-ACAAGAGTGAGATTCCATCTCAAAAAAAAAAAAA----------
AAGAAAA----AAAATGCACTCTC---ATGTTTATAAACAGCATGAGATTAAGACAATAAA-------------------
--------------------------------------------------------------------------------
--------------------------------------------------------------------------------
--------------------------------------------------------------------------------
-------------------------------------------------ACA--GGAAAAGAACAAGCAAGTCAGGGGAA
GAGGTGTTCTGTAGGTGAAACGGGACATAAGAACCATCCTGCAAGCACCCATCCAGCCCTGTGGCCTGCGT---------
---------------------------------------------GAGGTGGGTGGG-GCTTCCGTGGCACCCTCCCTGG
CC--ACATGCTGAGCTGCAGGA---GGGGTGTC---AGCCTTTGTCAGGTGCTCAGGGTTTGGGACAGAAAAACCAGCTG
GG-AATGA--GCACCCAGAAGTTACAGACTTTCCCTTTCATGATCTTTCCTGACTGTGAGAACCCAAGCTGTGCCTCACA
GGGGCGGGGAGTGTCCCGTGCCTCCTGTACCGTGCTGGTTCCTGGGCCAGCGCTTGATGCCTGAAAACTC-----ACATG
GCCTGGGAATAC---GTGTCACTCTTGCCCAGACCATGT-CTTCTAGTGCTGGTGA-TTTTTTGCCCTTATCTGTTTTAG
TCC
>Homo_sapiens_ASM311289v1
CCTCCAGCTCTGAGAGGAAACAACAGCAGGGCCACTGCGGGGCCAAGACTGCAGA----GTCATCTTTGTTGTCATGACC
ATTCCCAGGAAGCCCT-GGGAACATGGGTGTGGAAGGCCTCTAG------GCAGCAGTCGTGCCC-TGTGT---------
------CCCTAGGCATGCCAGAATGTAGAAATGCCAATGTTTAGGAGTAAAAA---------------------------
--------------------------------------------------------------------------------
--------------------------------------------------------------------------------
--------------------------------------------------------------------------------
----------------------------TTAAAGAGAA--ATCGTCATTGAGCACAGCCTCCTTGAGTGGTCAGAGTCCT
GTGTTGAATTCACCCACACGCACCCCTTTTGTGCTTC-GCAGGACATCGCTGCCGGCTCCCATGTTCAGCAGAAGCGACT
TCAGCGTGTGGACCATCCTGAAGAAGTGTGTTGGCCTGGTGAGTCCGGGG-----GCCCGTGTTCA-CACATGGGGCTGC
ACCACTGACTCCTGGGAAGGTATTGCAGTGCTGGTGGTTTAAG---AAAATGCGCTCTT---GGCCGGGCGCGGTGGCTC
ACGCCTATAATCTCAGCACTTTGGGAGGCCGAGGTGGGCGGATCAC----GAGGTC-A-GGAG-A-TCGAGACCA-T-CC
TG-G-C-T-AACA-C-AG-T-GAAA-CCCCGTCTCTACTAAAAATTCCAAAAATTAGCTGGGCGTGGTGGAG-G-GCGCC
TGTA-G-TCCCAGCTACTCGGGAGGCTGAGGCAGGAGAAT-G-GC-G-TGAACCCAGGAGGCGGAG-G-TTGC-A-GTGA
GCCGAGATCGTGCCATTGCACTCCAGGCTGGGT-G-ACAAGAGTGAGATTCCATCTAAAAAAAAAAAAAA----------
AAGAAAA----AAAATGCACTCTC---ATGTTTATAAACAGCATGAGATTAAGACAATAAA-------------------
--------------------------------------------------------------------------------
--------------------------------------------------------------------------------
--------------------------------------------------------------------------------
-------------------------------------------------ACA--GGAAAAGAACAAGCAAGTCAGGGGAA
GAGGTGTTCTGTAGGTGAAACGGGACATAAGAACCATCCTGCAAGCACCCATCCAGCCCTGTGGCCTGCGT---------
---------------------------------------------GAGGTGGGTGGG-GCTTCCGTGGCACCCTCCCTGG
CC--ACATGCTGAGCTGCAGGA---GGGGTGTC---AGCCTTTGTCAGGTGCTCAGGGTTTGGGACAGAAAAACCAGCTG
GG-AATGA--GCACCCAGAAGTTACAGACTTTCCCTTTCATGATCTTTCCTGACTGTGAGAACCCAAGCTGTGCCTCACA
GGGGCGGGGAGTGTCCCGTGCCTCCTGTACCGTGCTGGTTCCTGGGCCAGCGCTTGATGCCTGAAAACTC-----ACATG
GCCTGGGAATAC---GTGTCACTCTTGCCCAGACCATGT-CTTCTAGTGCTGGTGA-TTTTTTGCCCTTATCTGTTTTAG
TCC
>Homo_sapiens_ASM311291v1
CCTCCAGCTCTGAGAGGAAACAACAGCAGGGCCACTGCGGGGCCAAGACTGCAGA----GTCATCTTTGTTGTCATGACC
ATTCCCAGGAAGCCCT-GGGAACATGGGTGTGGAAGGCCTCTAG------GCAGCAGTCGTGCCC-TGTGT---------
------CCCTAGGCATGCCAGAATGTAGAAATGCCAATGTTTAGGAGTAAAAA---------------------------
--------------------------------------------------------------------------------
--------------------------------------------------------------------------------
--------------------------------------------------------------------------------
----------------------------TTAAAGAGAA--ATCGTCATTGAGCACAGCCTCCTTGAGTGGTCAGAGTCCT
GTGTTGAATTCACCCACACGCACCCCTTTTGTGCTTC-GCAGGACATCGCTGCCGGCTCCCATGTTCAGCAGAAGCGACT
TCAGCGTGTGGACCATCCTGAAGAAGTGTGTTGGCCTGGTGAGTCCGGGG-----GCCCGTGTTCA-CACATGGGGCTGC
ACCACTGACTCCTGGGAAGGTATTGCAGTGCTGGTGGTTTAAG---AAAATGCGCTCTT---GGCCGGGCGCGGTGGCTC
ACGCCTATAATCTCAGCACTTTGGGAGGCCGAGGTGGGCGGATCAC----GAGGTC-A-GGAG-A-TCGAGACCA-T-CC
TG-G-C-T-AACA-C-AG-T-GAAA-CCCCGTCTCTACTAAAAATTCCAAAAATTAGCTGGGCGTGGTGGAG-G-GCGCC
TGTA-G-TCCCAGCTACTCGGGAGGCTGAGGCAGGAGAAT-G-GC-G-TGAACCCAGGAGGCGGAG-G-TTGC-A-GTGA
GCCGAGATCGTGCCATTGCACTCCAGGCTGGGT-G-ACAAGAGTGAGATTCCATCTCAAAAAAAAAAAAA----------
AAGAAAA----AAAATGCACTCTC---ATGTTTATAAACAGCATGAGATTAAGACAATAAA-------------------
--------------------------------------------------------------------------------
--------------------------------------------------------------------------------
--------------------------------------------------------------------------------
-------------------------------------------------ACA--GGAAAAGAACAAGCAAGTCAGGGGAA
GAGGTGTTCTGTAGGTGAAACGGGACATAAGAACCATCCTGCAAGCACCCATCCAGCCCTGTGGCCTGCGT---------
---------------------------------------------GAGGTGGGTGGG-GCTTCCGTGGCACCCTCCCTGG
CC--ACATGCTGAGCTGCAGGA---GGGGTGTC---AGCCTTTGTCAGGTGCTCAGGGTTTGGGACAGAAAAACCAGCTG
GG-AATGA--GCACCCAGAAGTTACAGACTTTCCCTTTCATGATCTTTCCTGACTGTGAGAACCCAAGCTGTGCCTCACA
GGGGCGGGGAGTGTCCCGTGCCTCCTGTACCGTGCTGGTTCCTGGGCCAGCGCTTGATGCCTGAAAACTC-----ACATG
GCCTGGGAATAC---GTGTCACTCTTGCCCAGACCATGT-CTTCTAGTGCTGGTGA-TTTTTTGCCCTTATCTGTTTTAG
TCC
>Homo_sapiens_ASM311293v1
CCTCCAGCTCTGAGAGGAAACAACAGCAGGGCCACTGCGGGGCCAAGACTGCAGA----GTCATCTTTGTTGTCATGACC
ATTCCCAGGAAGCCCT-GGGAACATGGGTGTGGAAGGCCTCTAG------GCAGCAGTCGTGCCC-TGTGT---------
------CCCTAGGCATGCCAGAATGTAGAAATGCCAATGTTTAGGAGTAAAAA---------------------------
--------------------------------------------------------------------------------
--------------------------------------------------------------------------------
--------------------------------------------------------------------------------
----------------------------TTAAAGAGAA--ATCGTCATTGAGCACAGCCTCCTTGAGTGGTCAGAGTCCT
GTGTTGAATTCACCCACACGCACCCCTTTTGTGCTTC-GCAGGACATCGCTGCCGGCTCCCATGTTCAGCAGAAGCGACT
TCAGCGTGTGGACCATCCTGAAGAAGTGTGTTGGCCTGGTGAGTCCGGGG-----GCCCGTGTTCA-CACATGGGGCTGC
ACCACTGACTCCTGGGAAGGTATTGCAGTGCTGGTGGTTTAAG---AAAATGCGCTCTT---GGCCGGGCGCGGTGGCTC
ACGCCTATAATCTCAGCACTTTGGGAGGCCGAGGTGGGCGGATCAC----GAGGTC-A-GGAG-A-TCGAGACCA-T-CC
TG-G-C-T-AACA-C-AG-T-GAAA-CCCCGTCTCTACTAAAAATTCCAAAAATTAGCTGGGCGTGGTGGAG-G-GCGCC
TGTA-G-TCCCAGCTACTCGGGAGGCTGAGGCAGGAGAAT-G-GC-G-TGAACCCAGGAGGCGGAG-G-TTGC-A-GTGA
GCCGAGATCGTGCCATTGCACTCCAGGCTGGGT-G-ACAAGAGTGAGATTCCATCTCAAAAAAAAAAAAA----------
AAGAAAA----AAAATGCACTCTC---ATGTTTATAAACAGCATGAGATTAAGACAATAAA-------------------
--------------------------------------------------------------------------------
--------------------------------------------------------------------------------
--------------------------------------------------------------------------------
-------------------------------------------------ACA--GGAAAAGAACAAGCAAGTCAGGGGAA
GAGGTGTTCTGTAGGTGAAACGGGACATAAGAACCATCCTGCAAGCACCCATCCAGCCCTGTGGCCTGCGT---------
---------------------------------------------GAGGTGGGTGGG-GCTTCCGTGGCACCCTCCCTGG
CC--ACATGCTGAGCTGCAGGA---GGGGTGTC---AGCCTTTGTCAGGTGCTCAGGGTTTGGGACAGAAAAACCAGCTG
GG-AATGA--GCACCCAGAAGTTACAGACTTTCCCTTTCATGATCTTTCCTGACTGTGAGAACCCAAGCTGTGCCTCACA
GGGGCGGGGAGTGTCCCGTGCCTCCTGTACCGTGCTGGTTCCTGGGCCAGCGCTTGATGCCTGAAAACTC-----ACATG
GCCTGGGAATAC---GTGTCACTCTTGCCCAGACCATGT-CTTCTAGTGCTGGTGA-TTTTTTGCCCTTATCTGTTTTAG
TCC
>Homo_sapiens_ASM311295v1
CCTCCAGCTCTGAGAGGAAACAACAGCAGGGCCACTGCGGGGCCAAGACTGCAGA----GTCATCTTTGTTGTCATGACC
ATTCCCAGGAAGCCCT-GGGAACATGGGTGTGGAAGGCCTCTAG------GCAGCAGTCGTGCCC-TGTGT---------
------CCCTAGGCATGCCAGAATGTAGAAATGCCAATGTTTAGGAGTAAAAA---------------------------
--------------------------------------------------------------------------------
--------------------------------------------------------------------------------
--------------------------------------------------------------------------------
----------------------------TTAAAGAGAA--ATCGTCATTGAGCACAGCCTCCTTGAGTGGTCAGAGTCCT
GTGTTGAATTCACCCACACGCACCCCTTTTGTGCTTC-GCAGGACATCGCTGCCGGCTCCCATGTTCAGCAGAAGCGACT
TCAGCGTGTGGACCATCCTGAAGAAGTGTGTTGGCCTGGTGAGTCCGGGG-----GCCCGTGTTCA-CACATGGGGCTGC
ACCACTGACTCCTGGGAAGGTATTGCAGTGCTGGTGGTTTAAG---AAAATGCGCTCTT---GGCCGGGCGCGGTGGCTC
ACGCCTATAATCTCAGCACTTTGGGAGGCCGAGGTGGGCGGATCAC----GAGGTC-A-GGAG-A-TCGAGACCA-T-CC
TG-G-C-T-AACA-C-AG-T-GAAA-CCCCGTCTCTACTAAAAATTCCAAAAATTAGCTGGGCGTGGTGGCG-G-GCGCC
TGTA-G-TCCCAGCTACTCGGGAGGCTGAGGCAGGAGAAT-G-GC-G-TGAACCCAGGAGGCGGAG-G-TTGC-A-GTGA
GCCGAGATCGTGCCATTGCACTCCAGGCTGGGT-G-ACAAGAGTGAGATTCCATCTCAAAAAAAAAAAA-----------
AAGAAAA----AAAATGGGCTCTC---ATGTTTATAAACAGCATGAGATTAAGACAATAAA-------------------
--------------------------------------------------------------------------------
--------------------------------------------------------------------------------
--------------------------------------------------------------------------------
-------------------------------------------------ACA--GGAAAAGAACAAGCAAGTCAGGGGAA
GAGGTGTTCTGTAGGTGAAACGGGACATAAGAACCATCCTGCAAGCACCCATCCAGCCCTGTGGCCTGCGT---------
---------------------------------------------GAGGTGGGTGGG-GCTTCCGTGGCACCCTCCCTGG
CC--ACATGCTGAGCTGCAGGA---GGGGTGTC---AGCCTTTGTCAGGTGCTCAGGGTTTGGGACAGAAAAACCAGCTG
GG-AATGA--GCACCCAGAAGTTACAGACTTTCCCTTTCATGATCTTTCCTGACTGTGAGAACCCAAGCTGTGCCTCACA
GGGGCGGGGAGTGTCCCGTGCCTCCTGTACCGTGCTGGTTCCTGGGCCAGCGCTTGATGCCTGAAAACTC-----ACATG
GCCTGGGAATAC---GTGTCACTCTTGCCCAGACCATGT-CTTCTAGTGCTGGTGA-TTTTTTGCCCTTATCTGTTTTAG
TCC
>Homo_sapiens_ASM311297v1
CCTCCAGCTCTGAGAGGAAACAACAGCAGGGCCACTGCGGGGCCAAGACTGCAGA----GTCATCTTTGTTGTCATGACC
ATTCCCAGGAAGCCCT-GGGAACATGGGTGTGGAAGGCCTCTAG------GCAGCAGTCGTGCCC-TGTGT---------
------CCCTAGGCATGCCAGAATGTAGAAATGCCAATGTTTAGGAGTAAAAA---------------------------
--------------------------------------------------------------------------------
--------------------------------------------------------------------------------
--------------------------------------------------------------------------------
----------------------------TTAAAGAGAA--ATCGTCATTGAGCACAGCCTCCTTGAGTGGTCAGAGTCCT
GTGTTGAATTCACCCACACGCACCCCTTTTGTGCTTC-GCAGGACATCGCTGCCGGCTCCCATGTTCAGCAGAAGCGACT
TCAGCGTGTGGACCATCCTGAAGAAGTGTGTTGGCCTGGTGAGTCCGGGG-----GCCCGTGTTCA-CACATGGGGCTGC
ACCACTGACTCCTGGGAAGGTATTGCAGTGCTGGTGGTTTAAG---AAAATGCGCTCTT---GGCCGGGCGCGGTGGCTC
ACGCCTATAATCTCAGCACTTTGGGAGGCCGAGGTGGGCGGATCAC----GAGGTC-A-GGAG-A-TCGAGACCA-T-CC
TG-G-C-T-AACA-C-AG-T-GAAA-CCCCGTCTCTACTAAAAATTCCAAAAATTAGCTGGGCGTGGTGGAG-G-GCGCC
TGTA-G-TCCCAGCTACTCGGGAGGCTGAGGCAGGAGAAT-G-GC-G-TGAACCCAGGAGGCGGAG-G-TTGC-A-GTGA
GCCGAGATCGTGCCATTGCACTCCAGGCTGGGT-G-ACAAGAGTGAGATTCCATCTCAAAAAAAAAAAAA----------
AAGAAAA----AAAATGCACTCTC---ATGTTTATAAACAGCATGAGATTAAGACAATAAA-------------------
--------------------------------------------------------------------------------
--------------------------------------------------------------------------------
--------------------------------------------------------------------------------
-------------------------------------------------ACA--GGAAAAGAACAAGCAAGTCAGGGGAA
GAGGTGTTCTGTAGGTGAAACGGGACATAAGAACCATCCTGCAAGCACCCATCCAGCCCTGTGGCCTGCGT---------
---------------------------------------------GAGGTGGGTGGG-GCTTCCGTGGCACCCTCCCTGG
CC--ACATGCTGAGCTGCAGGA---GGGGTGTC---AGCCTTTGTCAGGTGCTCAGGGTTTGGGACAGAAAAACCAGCTG
GG-AATGA--GCACCCAGAAGTTACAGACTTTCCCTTTCATGATCTTTCCTGACTGTGAGAACCCAAGCTGTGCCTCACA
GGGGCGGGGAGTGTCCCGTGCCTCCTGTACCGTGCTGGTTCCTGGGCCAGCGCTTGATGCCTGAAAACTC-----ACATG
GCCTGGGAATAC---GTGTCACTCTTGCCCAGACCATGT-CTTCTAGTGCTGGTGA-TTTTTTGCCCTTATCTGTTTTAG
TCC
>Homo_sapiens_ASM311311v1
CCTCCAGCTCTGAGAGGAAACAACAGCAGGGCCACTGCGGGGCCAAGACTGCAGA----GTCATCTTTGTTGTCATGACC
ATTCCCAGGAAGCCCT-GGGAACATGGGTGTGGAAGGCCTCTAG------GCAGCAGTCGTGCCC-TGTGT---------
------CCCTAGGCATGCCAGAATGTAGAAATGCCAATGTTTAGGAGTAAAAA---------------------------
--------------------------------------------------------------------------------
--------------------------------------------------------------------------------
--------------------------------------------------------------------------------
----------------------------TTAAAGAGAA--ATCGTCATTGAGCACAGCCTCCTTGAGTGGTCAGAGTCCT
GTGTTGAATTCACCCACACGCACCCCTTTTGTGCTTC-GCAGGACATCGCTGCCGGCTCCCATGTTCAGCAGAAGCGACT
TCAGCGTGTGGACCATCCTGAAGAAGTGTGTTGGCCTGGTGAGTCCGGGG-----GCCCGTGTTCA-CACATGGGGCTGC
ACCACTGACTCCTGGGAAGGTATTGCAGTGCTGGTGGTTTAAG---AAAATGCGCTCTT---GGCCGGGCGCGGTGGCTC
ACGCCTATAATCTCAGCACTTTGGGAGGCCGAGGTGGGCGGATCAC----GAGGTC-A-GGAG-A-TCGAGACCA-T-CC
TG-G-C-T-AACA-C-AG-T-GAAA-CCCCGTCTCTACTAAAAATTCCAAAAATTAGCTGGGCGTGGTGGAG-G-GCGCC
TGTA-G-TCCCAGCTACTCGGGAGGCTGAGGCAGGAGAAT-G-GC-G-TGAACCCAGGAGGCGGAG-G-TTGC-A-GTGA
GCCGAGATCGTGCCATTGCACTCCAGGCTGGGT-G-ACAAGAGTGAGATTCCATCTCAAAAAAAAAAAAA----------
AAGAAAA----AAAATGCACTCTC---ATGTTTATAAACAGCATGAGATTAAGACAATAAA-------------------
--------------------------------------------------------------------------------
--------------------------------------------------------------------------------
--------------------------------------------------------------------------------
-------------------------------------------------ACA--GGAAAAGAACAAGCAAGTCAGGGGAA
GAGGTGTTCTGTAGGTGAAACGGGACATAAGAACCATCCTGCAAGCACCCATCCAGCCCTGTGGCCTGCGT---------
---------------------------------------------GAGGTGGGTGGG-GCTTCCGTGGCACCCTCCCTGG
CC--ACATGCTGAGCTGCAGGA---GGGGTGTC---AGCCTTTGTCAGGTGCTCAGGGTTTGGGACAGAAAAACCAGCTG
GG-AATGA--GCACCCAGAAGTTACAGACTTTCCCTTTCATGATCTTTCCTGACTGTGAGAACCCAAGCTGTGCCTCACA
GGGGCGGGGAGTGTCCCGTGCCTCCTGTACCGTGCTGGTTCCTGGGCCAGCGCTTGATGCCTGAAAACTC-----ACATG
GCCTGGGAATAC---GTGTCACTCTTGCCCAGACCATGT-CTTCTAGTGCTGGTGA-TTTTTTGCCCTTATCTGTTTTAG
TCC
>Homo_sapiens_ASM311317v1
CCTCCAGCTCTGAGAGGAAACAACAGCAGGGCCACTGCGGGGCCAAGACTGCAGA----GTCATCTTTGTTGTCATGACC
ATTCCCAGGAAGCCCT-GGGAACATGGGTGTGGAAGGCCTCTAG------GCAGCAGTCGTGCCC-TGTGT---------
------CCCTAGGCATGCCAGAATGTAGAAATGCCAATGTTTAGGAGTAAAAA---------------------------
--------------------------------------------------------------------------------
--------------------------------------------------------------------------------
--------------------------------------------------------------------------------
----------------------------TTAAAGAGAA--ATCGTCATTGAGCACAGCCTCCTTGAGTGGTCAGAGTCCT
GTGTTGAATTCACCCACACGCACCCCTTTTGTGCTTC-GCAGGACATCGCTGCCGGCTCCCATGTTCAGCAGAAGCGACT
TCAGCGTGTGGACCATCCTGAAGAAGTGTGTTGGCCTGGTGAGTCCGGGG-----GCCCGTGTTCA-CACATGGGGCTGC
ACCACTGACTCCTGGGAAGGTATTGCAGTGCTGGTGGTTTAAG---AAAATGCGCTCTT---GGCCGGGCGCGGTGGCTC
ACGCCTATAATCTCAGCACTTTGGGAGGCCGAGGTGGGCGGATCAC----GAGGTC-A-GGAG-A-TCGAGACCA-T-CC
TG-G-C-T-AACA-C-AG-T-GAAA-CCCCGTCTCTACTAAAAATTCCAAAAATTAGCTGGGCGTGGTGGAG-G-GCGCC
TGTA-G-TCCCAGCTACTCGGGAGGCTGAGGCAGGAGAAT-G-GC-G-TGAACCCAGGAGGCGGAG-G-TTGC-A-GTGA
GCCGAGATCGTGCCATTGCACTCCAGGCTGGGT-G-ACAAGAGTGAGATTCCATCTCAAAAAAAAAAAAA----------
AAGAAAA----AAAATGCACTCTC---ATGTTTATAAACAGCATGAGATTAAGACAATAAA-------------------
--------------------------------------------------------------------------------
--------------------------------------------------------------------------------
--------------------------------------------------------------------------------
-------------------------------------------------ACA--GGAAAAGAACAAGCAAGTCAGGGGAA
GAGGTGTTCTGTAGGTGAAACGGGACATAAGAACCATCCTGCAAGCACCCATCCAGCCCTGTGGCCTGCGT---------
---------------------------------------------GAGGTGGGTGGG-GCTTCCGTGGCACCCTCCCTGG
CC--ACATGCTGAGCTGCAGGA---GGGGTGTC---AGCCTTTGTCAGGTGCTCAGGGTTTGGGACAGAAAAACCAGCTG
GG-AATGA--GCACCCAGAAGTTACAGACTTTCCCTTTCATGATCTTTCCTGACTGTGAGAACCCAAGCTGTGCCTCACA
GGGGCGGGGAGTGTCCCGTGCCTCCTGTACCGTGCTGGTTCCTGGGCCAGCGCTTGATGCCTGAAAACTC-----ACATG
GCCTGGGAATAC---GTGTCACTCTTGCCCAGACCATGT-CTTCTAGTGCTGGTGA-TTTTTTGCCCTTATCTGTTTTAG
TCC
>Homo_sapiens_ASM311321v1
CCTCCAGCTCTGAGAGGAAACAACAGCAGGGCCACTGCGGGGCCAAGACTGCAGA----GTCATCTTTGTTGTCATGACC
ATTCCCAGGAAGCCCT-GGGAACATGGGTGTGGAAGGCCTCTAG------GCAGCAGTCGTGCCC-TGTGT---------
------CCCTAGGCATGCCAGAATGTAGAAATGCCAATGTTTAGGAGTAAAAA---------------------------
--------------------------------------------------------------------------------
--------------------------------------------------------------------------------
--------------------------------------------------------------------------------
----------------------------TTAAAGAGAA--ATCGTCATTGAGCACAGCCTCCTTGAGTGGTCAGAGTCCT
GTGTTGAATTCACCCACACGCACCCCTTTTGTGCTTC-GCAGGACATCGCTGCCGGCTCCCATGTTCAGCAGAAGCGACT
TCAGCGTGTGGACCATCCTGAAGAAGTGTGTTGGCCTGGTGAGTCCGGGG-----GCCCGTGTTCA-CACATGGGGCTGC
ACCACTGACTCCTGGGAAGGTATTGCAGTGCTGGTGGTTTAAG---AAAATGCGCTCTT---GGCCGGGCGCGGTGGCTC
ACGCCTATAATCTCAGCACTTTGGGAGGCCGAGGTGGGCGGATCAC----GAGGTC-A-GGAG-A-TCGAGACCA-T-CC
TG-G-C-T-AACA-C-AG-T-GAAA-CCCCGTCTCTACTAAAAATTCCAAAAATTAGCTGGGCGTGGTGGAG-G-GCGCC
TGTA-G-TCCCAGCTACTCGGGAGGCTGAGGCAGGAGAAT-G-GC-G-TGAACCCAGGAGGCGGAG-G-TTGC-A-GTGA
GCCGAGATCGTGCCATTGCACTCCAGGCTGGGT-G-ACAAGAGTGAGATTCCATCTCAAAAAAAAAAAAAAA--------
AAGAAAA----AAAATGCACTCTC---ATGTTTATAAACAGCATGAGATTAAGACAATAAA-------------------
--------------------------------------------------------------------------------
--------------------------------------------------------------------------------
--------------------------------------------------------------------------------
-------------------------------------------------ACA--GGAAAAGAACAAGCAAGTCAGGGGAA
GAGGTGTTCTGTAGGTGAAACGGGACATAAGAACCATCCTGCAAGCACCCATCCAGCCCTGTGGCCTGCGT---------
---------------------------------------------GAGGTGGGTGGG-GCTTCCGTGGCACCCTCCCTGG
CC--ACATGCTGAGCTGCAGGA---GGGGTGTC---AGCCTTTGTCAGGTGCTCAGGGTTTGGGACAGAAAAACCAGCTG
GG-AATGA--GCACCCAGAAGTTACAGACTTTCCCTTTCATGATCTTTCCTGACTGTGAGAACCCAAGCTGTGCCTCACA
GGGGCGGGGAGTGTCCCGTGCCTCCTGTACCGTGCTGGTTCCTGGGCCAGCGCTTGATGCCTGAAAACTC-----ACATG
GCCTGGGAATAC---GTGTCACTCTTGCCCAGACCATGT-CTTCTAGTGCTGGTGA-TTTTTTGCCCTTATCTGTTTTAG
TCC
>Homo_sapiens_ASM311323v1
CCTCCAGCTCTGAGAGGAAACAACAGCAGGGCCACTGCGGGGCCAAGACTGCAGA----GTCATCTTTGTTGTCATGACC
ATTCCCAGGAAGCCCT-GGGAACATGGGTGTGGAAGGCCTCTAG------GCAGCAGTCGTGCCC-TGTGT---------
------CCCTAGGCATGCCAGAATGTAGAAATGCCAATGTTTAGGAGTAAAAA---------------------------
--------------------------------------------------------------------------------
--------------------------------------------------------------------------------
--------------------------------------------------------------------------------
----------------------------TTAAAGAGAA--ATCGTCATTGAGCACAGCCTCCTTGAGTGGTCAGAGTCCT
GTGTTGAATTCACCCACACGCACCCCTTTTGTGCTTC-GCAGGACATCGCTGCCGGCTCCCATGTTCAGCAGAAGCGACT
TCAGCGTGTGGACCATCCTGAAGAAGTGTGTTGGCCTGGTGAGTCCGGGG-----GCCCGTGTTCA-CACATGGGGCTGC
ACCACTGACTCCTGGGAAGGTATTGCAGTGCTGGTGGTTTAAG---AAAATGCGCTCTT---GGCCGGGCGCGGTGGCTC
ACGCCTATAATCTCAGCACTTTGGGAGGCCGAGGTGGGCGGATCAC----GAGGTC-A-GGAG-A-TCGAGACCA-T-CC
TG-G-C-T-AACA-C-AG-T-GAAA-CCCCGTCTCTACTAAAAATTCCAAAAATTAGCTGGGCGTGGTGGAG-G-GCGCC
TGTA-G-TCCCAGCTACTCGGGAGGCTGAGGCAGGAGAAT-G-GC-G-TGAACCCAGGAGGCGGAG-G-TTGC-A-GTGA
GCCGAGATCGTGCCATTGCACTCCAGGCTGGGT-G-ACAAGAGTGAGATTCCATCTCAAAAAAAAAAAAA----------
AAGAAAA----AAAATGCACTCTC---ATGTTTATAAACAGCATGAGATTAAGACAATAAA-------------------
--------------------------------------------------------------------------------
--------------------------------------------------------------------------------
--------------------------------------------------------------------------------
-------------------------------------------------ACA--GGAAAAGAACAAGCAAGTCAGGGGAA
GAGGTGTTCTGTAGGTGAAACGGGACATAAGAACCATCCTGCAAGCACCCATCCAGCCCTGTGGCCTGCGT---------
---------------------------------------------GAGGTGGGTGGG-GCTTCCGTGGCACCCTCCCTGG
CC--ACATGCTGAGCTGCAGGA---GGGGTGTC---AGCCTTTGTCAGGTGCTCAGGGTTTGGGACAGAAAAACCAGCTG
GG-AATGA--GCACCCAGAAGTTACAGACTTTCCCTTTCATGATCTTTCCTGACTGTGAGAACCCAAGCTGTGCCTCACA
GGGGCGGGGAGTGTCCCGTGCCTCCTGTACCGTGCTGGTTCCTGGGCCAGCGCTTGATGCCTGAAAACTC-----ACATG
GCCTGGGAATAC---GTGTCACTCTTGCCCAGACCATGT-CTTCTAGTGCTGGTGA-TTTTTTGCCCTTATCTGTTTTAG
TCC
>Homo_sapiens_1_ASM339146v1
CCTCCAGCTCTGAGAGGAAACAACAGCAGGGCCACTGCGGGGCCAAGACTGCAGA----GTCATCTTTGTTGTCATGACC
ATTCCCAGGAAGCCCT-GGGAACATGGGTGTGGAAGGCCTCTAG------GCAGCAGTCGTGCCC-TGTGT---------
------CCCTAGGCATGCCAGAATGTAGAAATGCCAATGTTTAGGAGTAAAAA---------------------------
--------------------------------------------------------------------------------
--------------------------------------------------------------------------------
--------------------------------------------------------------------------------
----------------------------TTAAAGAGAA--ATCGTCATTGAGCACAGCCTCCTTGAGTGGTCAGAGTCCT
GTGTTGAATTCACCCACACGCACCCCTTTTGTGCTTC-GCAGGACATCGCTGCCGGCTCCCATGTTCAGCAGAAGCGACT
TCAGCGTGTGGACCATCCTGAAGAAGTGTGTTGGCCTGGTGAGTCCGGGG-----GCCCGTGTTCA-CACATGGGGCTGC
ACCACTGACTCCTGGGAAGGTATTGCAGTGCTGGTGGTTTAAG---AAAATGCGCTCTT---GGCCGGGCGCGGTGGCTC
ACGCCTATAATCTCAGCACTTTGGGAGGCCGAGGTGGGCGGATCAC----GAGGTC-A-GGAG-A-TCGAGACCA-T-CC
TG-G-C-T-AACA-C-AG-T-GAAA-CCCCGTCTCTACTAAAAATTCCAAAAATTAGCTGGGCGTGGTGGAG-G-GCGCC
TGTA-G-TCCCAGCTACTCGGGAGGCTGAGGCAGGAGAAT-G-GC-G-TGAACCCAGGAGGCGGAG-G-TTGC-A-GTGA
GCCGAGATCGTGCCATTGCACTCCAGGCTGGGT-G-ACAAGAGTGAGATTCCATCTCAAAAAAAAAAAAA----------
AAGAAAA----AAAATGCACTCTC---ATGTTTATAAACAGCATGAGATTAAGACAATAAA-------------------
--------------------------------------------------------------------------------
--------------------------------------------------------------------------------
--------------------------------------------------------------------------------
-------------------------------------------------ACA--GGAAAAGAACAAGCAAGTCAGGGGAA
GAGGTGTTCTGTAGGTGAAACGGGACATAAGAACCATCCTGCAAGCACCCATCCAGCCCTGTGGCCTGCGT---------
---------------------------------------------GAGGTGGGTGGG-GCTTCCGTGGCACCCTCCCTGG
CC--ACATGCTGAGCTGCAGGA---GGGGTGTC---AGCCTTTGTCAGGTGCTCAGGGTTTGGGACAGAAAAACCAGCTG
GG-AATGA--GCACCCAGAAGTTACAGACTTTCCCTTTCATGATCTTTCCTGACTGTGAGAACCCAAGCTGTGCCTCACA
GGGGCGGGGAGTGTCCCGTGCCTCCTGTACCGTGCTGGTTCCTGGGCCAGCGCTTGATGCCTGAAAACTC-----ACATG
GCCTGGGAATAC---GTGTCACTCTTGCCCAGACCATGT-CTTCTAGTGCTGGTGA-TTTTTTGCCCTTATCTGTTTTAG
TCC
>Homo_sapiens_2_ASM339146v1
CCTCCAGCTCTGAGAGGAAACAACAGCAGGGCCACTGCGGGGCCAAGACTGCAGA----GTCATCTTTGTTGTCATGACC
ATTCCCAGGAAGCCCT-GGGAACATGGGTGTGGAAGGCCTCTAG------GCAGCAGTCGTGCCC-TGTGT---------
------CCCTAGGCATGCCAGAATGTAGAAATGCCAATGTTTAGGAGTAAAAA---------------------------
--------------------------------------------------------------------------------
--------------------------------------------------------------------------------
--------------------------------------------------------------------------------
----------------------------TTAAAGAGAA--ATCGTCATTGAGCACAGCCTCCTTGAGTGGTCAGAGTCCT
GTGTTGAATTCACCCACACGCACCCCTTTTGTGCTTC-GCAGGACATCGCTGCCGGCTCCCATGTTCAGCAGAAGCGACT
TCAGCGTGTGGACCATCCTGAAGAAGTGTGTTGGCCTGGTGAGTCCGGGG-----GCCCGTGTTCA-CACATGGGGCTGC
ACCACTGACTCCTGGGAAGGTATTGCAGTGCTGGTGGTTTAAG---AAAATGCGCTCTT---GGCCGGGCGCGGTGGCTC
ACGCCTATAATCTCAGCACTTTGGGAGGCCGAGGTGGGCGGATCAC----GAGGTC-A-GGAG-A-TCGAGACCA-T-CC
TG-G-C-T-AACA-C-AG-T-GAAA-CCCCGTCTCTACTAAAAATTCCAAAAATTAGCTGGGCGTGGTGGAG-G-GCGCC
TGTA-G-TCCCAGCTACTCGGGAGGCTGAGGCAGGAGAAT-G-GC-G-TGAACCCAGGAGGCGGAG-G-TTGC-A-GTGA
GCCGAGATCGTGCCATTGCACTCCAGGCTGGGT-G-ACAAGAGTGAGATTCCATCTCAAAAAAAAAAAAA----------
AAGAAAA----AAAATGCACTCTC---ATGTTTATAAACAGCATGAGATTAAGACAATAAA-------------------
--------------------------------------------------------------------------------
--------------------------------------------------------------------------------
--------------------------------------------------------------------------------
-------------------------------------------------ACA--GGAAAAGAACAAGCAAGTCAGGGGAA
GAGGTGTTCTGTAGGTGAAACGGGACATAAGAACCATCCTGCAAGCACCCATCCAGCCCTGTGGCCTGCGT---------
---------------------------------------------GAGGTGGGTGGG-GCTTCCGTGGCACCCTCCCTGG
CC--ACATGCTGAGCTGCAGGA---GGGGTGTC---AGCCTTTGTCAGGTGCTCAGGGTTTGGGACAGAAAAACCAGCTG
GG-AATGA--GCACCCAGAAGTTACAGACTTTCCCTTTCATGATCTTTCCTGACTGTGAGAACCCAAGCTGTGCCTCACA
GGGGCGGGGAGTGTCCCGTGCCTCCTGTACCGTGCTGGTTCCTGGGCCAGCGCTTGATGCCTGAAAACTC-----ACATG
GCCTGGGAATAC---GTGTCACTCTTGCCCAGACCATGT-CTTCTAGTGCTGGTGA-TTTTTTGCCCTTATCTGTTTTAG
TCC
>Pan_troglodytes
CCCCCAGCTCTGAGAGGAAACAACAGCAGGGCTACTGCGGGGCCAAGACTGCAGA----GTCATCTTTGTTGTCATGAAC
ATTCCCAGGAAGCCCT-GGGAACATGGGTGTGGAAGGCCTCTAG------GCAGCAGTCGTGCCC-TGTGT---------
------CCCTAGGCATGCCAGAATGTAGAAATGCCAATGTTTAGGTGTAAAAA---------------------------
--------------------------------------------------------------------------------
--------------------------------------------------------------------------------
--------------------------------------------------------------------------------
----------------------------TTAAAGAGAA--ATGGTCATTGAGCACAGCCGCCTTGAGTAGTCAGAGTCCT
GTGTTGAATTCACCCACACGTACCCCTTTTGTGCTTC-GCAGGACATCGCTGCCGGCTCCCATGTTCAGCAGAAGCGACT
TCAGCGTGTGGACCATCCTGAAGAAGTGTGTTGGCCTGGTGAGTCCGGGG-----GCCCGTGTTCA-CACATGGGGCTGC
ACCACTGACTCCTGGGAAGGTATTGCAGTGCTGGTGGTTTAAG---AAAATGCGCTCTT----GCCAGGTGCGGCAGCTC
AGGCCTGTAATCCCAGCACTTTGGGGGGCCGAGGTGGG-GGATCAC-CT-GAGGTC-A-GGAG-T-TCGAGACCA-G-CC
TG-G-C-C-AACA-T-GG-A-GAAA-CACCATCTCTACTAAAAATGC--AAAATGAGCCAGGCATGGTGGCA-C-ATGCC
TGTA-A-TCCCAGCTACTCGGGAGGCTGAGGCAGGAGAAT-T-GC-T-TGAACCCAGGAGGCGGAG-G-TTGC-A-GTGA
GCCGAGATCGTGCCATTGCACTCCAGGCTGGGT-G-ATAAGAGTGAGATTCCATCTCAAAAACAAAAAAAA-----GGAA
AAGAA------AAAATGCACTCTT---ACGTTTATAAACAGCATGAGATTAAGACAATAAA-------------------
--------------------------------------------------------------------------------
--------------------------------------------------------------------------------
--------------------------------------------------------------------------------
-------------------------------------------------ACA--GGAAAAGAACAAGCAAGTCAGGGGAA
GAGGTGTTCTGTAGGTGAAACGGGACATAAGAACCATCCTGCAAGCACCTATCCAGCCCTGTGGCCTGCGT---------
---------------------------------------------GAGGTGGGTGGG-GCTTCCGTGGCACCCTCCCTGG
CC--ACGTGCTGAGCTGCAGGA---GGGGTGTC---AGCCTTTGTCAGGTGCTCAGGGTTTGGGACAGAAAAACCAGCTG
GG-AATGA--GCACCCAGAAGTTACAGACTTTCCCTTTCATGATCTTTCCTGACTGTGAGAACCCAAGCTGTGCCTCACA
GGGGCGGGGAGTGTCCCGTGCCTTCTGTACCGTGCTGGTTCCTGGGCCAGCGCTTGATGACTGAAAACTC-----AAATG
GCCTGGGAATAC---GTGTCACTCTTGCTCAGACCATGT-CTTCTAGTGCTGGTGA-TTTTTTGCCCTTATCTGTTTTAG
TCC
>Pan_paniscus
CCCCCAGCTCTGAGAGGAAACAACAGCAGGGCTACTGCGGGGCCAAGACTGCAGA----GTCATCTTTGTTGTCATGAAC
ATTCCCAGGAAGCCCT-GGGAACATGGGTGTGGAAGGCGTCTAG------GCAGCAGTCGTGCCC-TGTGT---------
------CCCTAGGCATGCCAGAATGTAGAAATGCCAATGTTTAGGTGTAAAAA---------------------------
--------------------------------------------------------------------------------
--------------------------------------------------------------------------------
--------------------------------------------------------------------------------
----------------------------TTAAAGAGAA--ATGGTCATTGAGCACAGCCGCCTTGAGTAGTCAGAGTCCT
GTGTTGAATTCACCCACACGTACCCCTTTTGTGCTTC-GCAGGACATCGCTGCCGGCTCCCATGTTCAGCAGAAGCGACT
TCAGCGTGTGGACCATCCTGAAGAAGTGTGTTGGCCTGGTGAGTCCGGGG-----GCCCGTGTTCA-CACATGGGGCTGC
ACCACTGACTCCTGGGAAGGTATTGCAGTGCTGGTGGTTTAAG---AAAATGCGCTCTT----GCCAGGTGCGGCAGCTC
AGGCCTGTAATCCCAGCACTTTGGGGGGCCGAGGTGGG-GGATCAC-CT-GAGGTC-A-GGAG-T-TCGAGACCA-G-CC
TG-G-C-C-AACA-T-GG-A-GAAA-CACCATCTCTACTAAAAATGC--AAAATGAGCCGGGCATGGTGGCA-C-ATGCC
TGTA-A-TCCCAGCTACTCGGGAGGCTGAGGCAGGAGAAT-T-GC-T-TGAACCCAGGAGGCGGAG-G-TTGC-A-GTGA
GCCGAGATCGTGCCATTGCACTCCAGGCTGGGT-G-ATAAGAGTGAGATTCCATCTCAAAAACAAAAAAA------GGAA
AAGAA------AAAATGCACTCTT---ACGTTTATAAACAGCATGAGATTAAGACAATAAA-------------------
--------------------------------------------------------------------------------
--------------------------------------------------------------------------------
--------------------------------------------------------------------------------
-------------------------------------------------ACA--GGAAAAGAACAAGCAAGTCAGGGGAA
GAGGTGTTCTGTAGGTGAAACGGGACATAAGAACCATCCTGCAAGCACCCATCCAGCCCTGTGGCCTGCGT---------
---------------------------------------------GAGGTGGGTGGG-GCTTCCGTGGCACCCTCCCTGG
CC--ACGTGCTGAGCTGCAGGA---GGGGTGTC---AGCCTTTGTCAGGTGCTCAGGGTTTGGGACAGAAAAACCAGCTG
GG-AATGG--GCACCCAGAAGTTACAGACTTTCCCTTTCATGATCTTTCCTGACTGTGAGAACCCAAGCTGTGCCTCACA
GGGGCGGGGAGTGTCCCGTGCCTTCTGTACCGTGCTGGTTCCTGGGCCAGCGCTTGATGACTGAAAACTC-----AAATG
GCCTGGGAATAC---GTGTCACTCTTGCTCAGACCATGT-CTTCTAGTGCTGGTGA-TTTTTTGCCCTTATCTGTTTTAG
TCC
>Gorilla_gorilla
CCCCCAGCTCTGAGAGGAAACAACAGCAGGGCTACTGCAGGGCCAAGACTGCAGA----GTCATCTTTGTTGTCTTGAAC
ATTCCCAGGAAGCCCT-GGGAACATGGGTGTGGAAGGCCTCTAG------GCAGCAGTCGTGCCC-TGTGT---------
------CCCTAGGCATGCCAGAATGTAGAAATGCCAATGTTTAGGTATAAAAA---------------------------
--------------------------------------------------------------------------------
--------------------------------------------------------------------------------
--------------------------------------------------------------------------------
----------------------------TTAAAGAGAA--ATGGTCATTGGGCACAGCCGCCTTGAGTGGTCAGAGTCCT
GTGGTGAATTCACCCACACGTACCGCTTTTGTGCTTC-ACAGGACATCGCTGCCGGCTCCCATGTTCAGCAGAAGCGACT
TCAGCGTGTGGACCATCCTGAAGAAGTGTGTTGGCCTGGTGAGTCCAGGG-----GCCCGTGTTCA-CACATGGGGCTGC
ACCACTGACTCCTGGGAAGGTATTGCAGTGCTGGTGGTTTAAG---AAAATGCGCTCTT----GCCAGGTGCGGCGGCTC
AGGCCTGTAATCCCAGCACTTTGGGGGGCCAAGGTGGGCGGATCAC-CT-GAGGTC-A-GGAG-T-TCGAGACCA-G-CC
TG-G-C-C-AACA-T-GG-A-GAAACCCCCATCTCTACTAAAAATAC--AAAATGAGCTGGGCATGGTGGCA-C-ATGCC
TGTA-A-TCCCAGCTACTCGGGAGGCTGAGGCAGGAGAAT-T-GC-T-TGAACCCAGGAGGCGGAG-G-TTGC-A-GTGA
GCCGAGATCGTGCCATTGCACTCCAGGCTGGGT-G-ATAAGAGTGAGATTCCATCTCAAAAAAAAAAAAAAA----GGAA
AAGAA------AAAATGCACTCTC---ATGTTTATAAACAGCATGAGATTAAGACAATAAA-------------------
--------------------------------------------------------------------------------
--------------------------------------------------------------------------------
--------------------------------------------------------------------------------
-------------------------------------------------ACA--GGAAAAGAACAAGCAAGTCAGGGGAA
GAGGTGTTCTGTAGGTGAAACGGGACATAAGAACCATCCTGCAAGCACCCATCCAGCCCTGTGGCCTGCGT---------
---------------------------------------------GAGGTGGGTGGG-GCTTCCGTGGCACCCTCCCTGG
CC--ACATGCTGAGCTGCAGGA---GGGGTGTC---AGCCTTTGTCAGGTGCTCAGGGTTTGGGACAGAAAAACCAGCTG
GG-AATGA--GCACCCAGAAGTTACAGACTTTCCTTTTCATGATCTTTCCTGACTGTGAGAACCCAAGCTGTGCCTCACA
GGGGCGGGGAGTGTCCCATGCCTTCTGTACCGTGCTGGTTCCTGGGCCAGCGCTTGATGACTGAAAACTC-----AAATG
GCCTGGGAATAC---ATGTCACTCTTGCTCAGACCATGT-CTTCTAGTGCTGGTGA-TTTTTTGCCCTTATCTGTTTTAG
TCC
>Gorilla_gorilla_gorGor5
CCCCCAGCTCTGAGAGGAAACAACAGCAGGGCTACTGCAGGGCCAAGACTGCAGA----GTCATCTTTGTTGTCTTGAAC
ATTCCCAGGAAGCCCT-GGGAACATGGGTGTGGAAGGCCTCTAG------GCAGCAGTCGTGCCC-TGTGT---------
------CTCTAGGCATGCC-GAATGTAGAAATGCCAATGTTTAGGTGTAAAAA---------------------------
--------------------------------------------------------------------------------
--------------------------------------------------------------------------------
--------------------------------------------------------------------------------
----------------------------TTAAAGAGAA--ATGGTCATTGGGCACAGCCGCCTTGAGTGGTCAGAGTCCT
GTGGTGAATTCACCCACACGTACCGCTTTTGTGCTTC-ACAGGACATCGCTGCCGGCTCCCATGTTCAGCAGAAGCGACT
TCAGCGTGTGGACCATCCTGAAGAAGTGTGTTGGCCTGGTGAGTCCAGGG-----GCCCGTGTTCA-CACATGGGGCTGC
ACCACTGACTCCTGGGAAGGTATTGCAGTGCTGGTGGTTTAAG---AAAATGCGCTCTT----GCCAGGTGCGGCGGCTC
AGGCCTGTAGTCCCAGCACTTTGGGGGGCCAAGGTGGGCGGATCAC-CT-GAGGTC-A-GGAG-T-TCGAGACCA-G-CC
TG-G-C-C-AACA-T-GG-A-GAAACCCCCATCTCTACTAAAAATAC--AAAATGAGCTGGGCATGGTGGCA-C-ATGCC
TGTA-A-TCCCAGCTACTCGGGAGGCTGAGGCAGGAGAAT-T-GC-T-TGAACCCAGGAGGCGGAG-G-TTGC-A-GTGA
GCCGAGATCGTGCCATTGCACTCCAGGCTGGGT-G-ATAAGAGTGAGATTCCATCTCAAAAAAAAAAAAAAA----GGAA
AAGAA------AAAATGCACTCTC---ATGTTTATAAACAGCATGAGATTAAGACAATAAA-------------------
--------------------------------------------------------------------------------
--------------------------------------------------------------------------------
--------------------------------------------------------------------------------
-------------------------------------------------ACA--GGAAAAGAACAAGCAAGTCAGGGGAA
GAGGTGTTCTGTAGGTGAAACGGGACATAAGAACCATCCTGCAAGCACCCATCCAGCCCTGTGGCCTGCGT---------
---------------------------------------------GAGGTGGGTGGG-GTTTCCGTGGCACCCTCCCTGG
CC--ACATGCTGAGCTGCAGGA---GGGGTGTC---AGCCTTTGTCAGGTGCTCAGGGTTTGGGACAGAAAAACCAGCTG
GG-AATGA--GCACCCAGAAGTTACAGACTTTCCTTTTCATGATCTTTCCTGACTGTGAGAACCCAAGCTGTGCCTCACA
GGGGCGGGGAGTGTCCCATGCCTTCTGTACCGTGCTGGTTCCTGGGCCAGCGCTTGATGACTGAAAACTC-----AAATG
GCCTGGGAATAC---ATGTCACTCTTGCTCAGACCATGT-CTTCTAGTGCTGGTGA-TTTTTTGCCCTTATCTGTTTTAG
TCC
>Pongo_abelii
CCCCCAGCTCTGGGAGGAAACAACAGCAGGGCCACTGTGGGGCCAAGACTGCAGA----GTCATCTTTGTTGTCATGACC
ATTCCCAGGAGGCCCT-GGGAACATGGGTGTGGAAGGCCTCTAG------GCAGCAGTTGTGTCC-TGTGT---------
------CCCTAGGCATGCCAGAATGCAGAAATGCCAATGTTTAGGGGTAAAAA---------------------------
--------------------------------------------------------------------------------
--------------------------------------------------------------------------------
--------------------------------------------------------------------------------
----------------------------TTAAAGAGAA--ACGGTCATTGAGCACAGCCGCCTTGAGTGGTCAGAGTCCC
GTGTTGAATTCACCCACATGCACCCCTTTTGTGCTTC-GCAGGACATCGCTGCCGGCTCCCATGTTCAGCAGAAGCGACT
TCAGCGTGTGGACCATCCTGAAGAAGTGTGTTGGCCTGGTGAGTCCGGGG-----GCCCGTGTTCA-CACATGGGGCTGC
ACCACTGACTCCTGGGAAGGTATTGCAGTGCTGGTGGTTTAAG---AAAATGCGTTCTT----GCCAGGTGTGGCGGCTC
ACCCCTGTAATCCCAGCACTTTGGGGGGCCGAGGTGGGTGGATCAC-CT-GAGGTC-A-GGAG-T-TCGAGACCA-G-CC
TG-G-C-C-AACA-T-GG-A-GAAA-CCCCATCTCTACTAAAAATAC--AAAATGAGCCGGGCATGGTGGTG-C-ATGCC
TGTA-A-TCCCAGCTACTCGGGAGGCTGAGGCAGGAGAAT-T-GC-T-TGAACCCAGGAGGCGGAG-G-TTGC-A-GTGA
GCCGAGATCGTGCCATTGCACTCCAGGCTGGGT-G-ATAAGAGTGAGATTCCATCTCAAAAAAAAAAAAAAAAAGAAAGA
AAGAA------AAAATGCACTCTC---ATGTTTATAAGCAGCATGAGATTAAGACAATAAA-------------------
--------------------------------------------------------------------------------
--------------------------------------------------------------------------------
--------------------------------------------------------------------------------
-------------------------------------------------ACA--GGAAAAGAACAAGCAAGTCAGGGGAA
GGGGTGTTCTGTAGGTGAAACGGGACATAAGAACCATCCTGCAGGCACCCATCCAGCCCTGTGTCCTGCGT---------
---------------------------------------------GAGGTGGGTGGG-GCTTCCGTGGCACCCTCCCCGG
CC--ACATGCTGAGCTGCAGGA---GGGGTGTC---AGCCTTTGTCAGGTGCTCAGGGTTTGGGACAGAAAAACCAGCTG
GG-AATGA--GTGCCCAGAAGTTACAGAGTTTCCCTTTCATGATCTTTCCGGACTGTGAGAACCCAAGCTGTGCCTCACA
GGGGCGGGGAGTGTGCCGCACCTTCTGTACTGTGCTGGTTCCTGGGCCAGCGCTTGATGACTGAAAACTC-----AAATG
GCCTGGGAATAC---GCATCACTCTTGCTCAGACCATGT-CTTCTAGTGCTGGCGA-TTTTTTGTCCTTATCTGTTTTAG
TCC
>Nomascus_leucogenys
CCCCCAGCTCTGGGAGGAAACAACAGCAGGGCCACTGCGGGGCTAAGACTGCA------GTCATCTTTGTTGTCATGACC
ATTCACAGGAGGCCCT-GGGAACATGGATGTGGAAGGCCTCTAG------GCAGCAGTCGTGCCC-TGTGTGT-------
------CCCCAGGCATGCCAGAATGCAGAAATGCCAATGTTTAGGTGTGAAAA---------------------------
--------------------------------------------------------------------------------
--------------------------------------------------------------------------------
--------------------------------------------------------------------------------
----------------------------TTAAAGAGAA--ATGGTCATTGAGCACAGCCGCCTTGAGTGGTCAGAGTCCC
GTGTTGAATTCACCCACACGCACCCCTTTTGTGCTTC-GCAGGACATCGCTGCCGGCTCCCATGTTCAGCAGAAGCGACT
TCAGCGTGTGGACCATCCTGAAGAAGTGTGTTGGCCTGGTGAGTCCGGGG-----GCCCGTGTTCA-CACATGGGGCTGC
ACCACTGACTCCTTGGAAGGTATTGCAGTGCTGGTGGTTTAAG---AAAATGCACTCCT----GCC-GGTGCGGCGGCTC
ACGCCTGTAATCCCAGCACTTTGGGGGGTCGAGGTGGGTGGATCAC-CT-GAGGTC-A-GGAG-T-TCGAGACCA-G-CC
TG-G-C-C-AACA-T-GG-A-GAAA-CCCCATCTCTACTAAAAATAC--AAAATGAGCCGGGCATGGTGGCA-C-ATGCC
TGTA-A-CCCCAGCTACTCAGGAGGCTGAGGCAGGAGAAT-T-GC-T-TGAACCCAGGAGGCGGAG-G-TTGC-A-GTGA
GCCGAGATCATGCCATTGCACTCCAGGCTGGGT-G-ATAAGAGTGAGATTCCATTTCAAAAAAAAAAAAA-----AAAAA
AAGAA------AAAATGCACTCTC---ATGTTTATAAACAGCATGAGATTCAGGCAATAAA-------------------
--------------------------------------------------------------------------------
--------------------------------------------------------------------------------
--------------------------------------------------------------------------------
-------------------------------------------------ACAGGAGAAAAGAACAAGCAAGTC-GGGGAA
GAGGTGTTCTATAGGTGAAATGGGACATAAGAACCATCCGGCAGGCACCCATCCAGCCCTGTGTCCTGCGT---------
---------------------------------------------GAGGTGGGGGGGCGCTTCTGGGGCACCCTCCCCGG
CCACACATGCTGAGCTGCAGGA---GGGGTGTC---AGCCTTTGTCAGGTGCTCAGGGTTTGGGACAGAAAAACCAGCTG
GG-AATGA--GTGCCCAGGAGTTATAGACTTTCCCTTTCATGATCTTTCCTGACTGTGAGAACCCAAGCTGTGCCTCACA
GGGGCAGGGAGTGTCCCGTGCCTTCTGTACCGTACTGGTTCCTGGGCCAGCGCTTGATGACTGAAAGCTC-----AAATG
GCCTGGGAATAC---GCGTCACTCTTGCTCAGACCATGT-CTTCTAGCGCTGGTGA-TTTTTTGCCCTTATCTGTTGTAG
TCC
>Macaca_mulatta
CTCCCAGCTCTGGGAGGAAACAACATCACGGCCACTGTGGGGCCAAGACTGCAGAGCCAGCCATCTTTGTTGTCATGACC
ATTCCTGGGAGGTCCT-GGGAACATGGGTGTGGAAGGCCTCTC-------GCAGCAGCCATATCCGTGTGT---------
------CCCTAGGCATGCCAGAATGCAGAAATGCCAATGTTTAAGTGTCAGAA---------------------------
--------------------------------------------------------------------------------
--------------------------------------------------------------------------------
--------------------------------------------------------------------------------
----------------------------TTAAAGAGAA--ATGGTCATTGAGTGCAGCCACCTTGAGTGGTCGGAGTCCT
GTGTTGAATTCACCCACACACACCCCTTTCATGCCCC-ACAGGACGTCACTGCCGGCTCCCATGTTCAGCAGAAGTGATT
TCAGCGTGTGGACCATTCTAAAGAAGTGTGTCGGCCTGGTGAGTCCGGGG-----GCCCATGCTCA-TGCGTGGGGCTGC
ACCACTGACTCCTGGGAAGGTATTGCAGTGCTAGTGATTTAAG---AAAATGCGCTCTT----GCCGGGCA--------C
ATGCCTGTAATCCCAGCACTTTGGGAAGCTGAGGTGGGTGGATCAC-CT-GAGGTC-G-GGAG-T-TTAAGACTG-G-CC
TG-G-C-C-AACA-T-GG-A-GAAA-CCCCGTCTCTACCAAAAATAC--AAAATTAGCCGGGCATGGTGGCG-C-ACGCC
TGTA-A-TCCCATTTACTTGGGGGGCTGAGGCAGGAGAAT-T-GC-T-TGAACCTGAGAGACGGAG-G-TTAC-A-GTGA
GCCGAGATTGCGCCATTGTACTCCAGGCTGAGT-G-ACAAGAGTGAGATTCCGTCTCAAAAAAAAAAAAA----------
--GAA------AAAATGCACTCTC---ATGTTTATAAACAGTGTGAGATTAAGACAGTAAA-------------------
--------------------------------------------------------------------------------
--------------------------------------------------------------------------------
--------------------------------------------------------------------------------
-------------------------------------------------ACA--GGCAGAGAACAAGCACGTCAGGGGAA
GAGGCGTTCTGTAGGTGAAACGGGACATGAGAACCATCCTGCAGGTACCCGTCCAGCTCTGTGTCCTGTGT---------
---------------------------------------------GAGGTGGGTGGG-GCTTCCGTGGCACCCCCCACGG
CC--ACATGCTGAGCTGCAGGA---GGGGCGTC---AGCCTTTGTCAGGGGCTCAGGGTTTGGGACAGAAAAACTAGCTG
GGTAATGA--GGGCCCAGAAGTTACAGACTTTCCCTTTCATGATCCTTCCTGACTGTGAGAA--CAAGCGGTGCCTCACG
GGGGCGGGGAGTGTCCTGTGCCTTCTGTACCTTACTGGGTCCTGGGCCAGCACTCAATGACTGAAAACTC-----AGATG
GCCTGGGGATACACGACGTCACTCTTGCTCAGACCATGT-CTTCTAGTGCCGATGA-TTTTTTGCCCTTAT--GTTTTAG
TCC
>Chlorocebus_sabaeus
CTCCCAGCTCTGGGAGGAAAC--------GGCCACTGCGGGGCCAAGACTGCAGAGCCAGCCGTCTTTGTTGTCATGACC
ATTCCTGGGAGGCGCT-GGGAACATGGGTGTGGAAGGCCTCC--------GCAGCAGCCATATCCGTGTGT---------
------CCCTAGGCATGCCAGAATGCAGAAATGCCAATGTTTAAGTGTCAGAA---------------------------
--------------------------------------------------------------------------------
--------------------------------------------------------------------------------
--------------------------------------------------------------------------------
----------------------------TTAAAGAGAA--ATGGTCATTGAGTGCAGCCACCTTGAGTGGTCGGAGTCCT
GTGTTGAATTCACCCACACGCACCCCTTTCGTGCCCC-ACAGGACGTCACTGCCGGCTCCCATGTTCAGCAGAAGCGACT
TCAGCGTGTGGACCATTCTAAAGAAGTGTGTCGGCCTGGTGAGTCCGGGG-----GCCCATGCTCA-CGCGTGGGGCTGC
ACCACTGACTCCTGGGAAGGTATTGCAGTGCTAGTGATTTAAG---AAAATGCGCTCTT----GCCGGGCA--------C
ATGCCTGTAATCCCAGCACTTTGGGAAGCTGAGGTGGGTGGATCAC-CT-GAGGTC-G-GGAG-T-TTAAGACTG-G-CC
TG-G-C-C-AACA-T-GG-A-GAAA-CCTCGTCTCTACCAAAAATAC--AAAATTAGCCGAGCATGGTGGTG-C-ATGCC
TGTC-A-TCCCATTTACTTGGGGGGCTGAGGCAGGAGAAT-T-GC-T-TGAACCTGAGAGGTGGAG-G-TTAC-A-GTGA
GCCGAGATTACACCATTGTACTCCAGGCTGAGT-G-ACAAGAGTGAGATTCCGTCTCAAAAAAAAAAAAA--------GA
AAGAA------AAAATGCACTC-----ATGTTTATAAACAGCATGAGATTAAGACAGTAAA-------------------
--------------------------------------------------------------------------------
--------------------------------------------------------------------------------
--------------------------------------------------------------------------------
-------------------------------------------------ACA--GGCAAAGAACAAGCACATCGGGGGAA
GAGGCGTTCTGTAGGTGAGATGGGACATAAGAACCATCCTGCAGGTACCCGTCCAACCCTGTGTGCTGTGTGAGCTGGGT
GGGGCTTCCGTGGCACCCTCCACGGCCACATGCTGTGTCCTGTGTGAGGTGGGTGGG-GCTTCCGTGGCACCCTCCACGG
CT--ACATGTTGAGCTGCAGGA---CGGGCGTC---AGCCTTTGTCAGGGGCTCAGGGTTTGGGACAGAAAAACTAGCTG
GGTAATGA--GGGCCCAGAAGTTATAGACTTTCCCTTTCATGATCTTTCCTGACTGTGAGAA--CAAGCTGTGCCTCACG
GGGGCGGGGAGTGTCCTGCACCTTCTGTACCTTACTGGGTCCTGGGCCAGCGCTCAATGGCTGAAAACTC-----AAATG
GCCTGGGGATACTCGACGTCACTCTTGCTCAGACCATGT-CTTCTAGTGCCGGTGA-TTTTTTGCCCTTAT--GTTTTAG
TCC
>Nasalis_larvatus
CCCCCAGCTCTGGGAGGAAACAACAGCACGGCCACTGTGGGGCCAAGACTGCAGAGCTGGCCGTCTTTGTTGTCATGACC
ATTCCTGGGAGGCCCT-GGGAACATGGGTGTGGAAGGCTTCGC-------GCAGCAGCTGTGTCCGTGTGT---------
------CCTTAGGCATGCCAGAATGCAGAAATGCCAATGTTTAAGTGTCAGAA---------------------------
--------------------------------------------------------------------------------
--------------------------------------------------------------------------------
--------------------------------------------------------------------------------
----------------------------TTAAAGAGAA--ATGGTCATTGAGTGCAGCCACCTTGAGTGGTCGGAGTCCT
GTGTTGAATTCACCCACATGCACCCCTTTCGTGCCCC-GCAGGACGTCGCTGCCAGCTCCCATGTTCAGCAGAAGCGACT
TCAGCGTGTGGACCATTCTAAAGAAGTGTGTCGGCCTGGTGAGTCCGGGG-----GCCCATGCTTA-CGTGTGGGGCTGC
ACCACTGACTCCTGGGAAGGTATTGCAGTGCTAGTGATTTAAG---AAAATGCGCTCTT----GCCGGGCA--------C
ATGCCTGTAATCCCAGCACTTTGGGAAGCTGAGGTGGGCGGATCAC-CT-GAGGTC-G-GGAG-T-TTAAGACTG-G-CC
TG-G-C-C-AACG-T-GG-A-GAAA-CCCCGTCTCTACCAAAAATAC--AAAATTAGCCGGGCATGGTGGTG-C-ATGCT
TGTA-A-TCCCATTTACTCGGGGGGCTGAGACAGGAGAAT-T-GC-T-TGAACCTGAGAGGCGGAG-G-TTAC-A-GTGA
GCCGAGATTGCGCCATTGTACTCCAGGCTGGGT-G-ACAAGAGTGAGATTCTGTCTCAAAAAAAAAAAAA-------AGA
AAGAA------AAAATGCACTCTC---ATGTTTATAAACAGCATGAGATTAAGACAGTAAA-------------------
--------------------------------------------------------------------------------
--------------------------------------------------------------------------------
--------------------------------------------------------------------------------
-------------------------------------------------ACA--GGCAAAGAACAAGCATGTCAGGGGAA
GAGGTGTTCTGTAGGTGAAACGGGACATAAGAACCATCCTGCAGGTACCCGTCCAGCCCTGTGTCCTGCGT---------
---------------------------------------------GAGGTGGGTGGG-GCTTCCGTGGCACCCTCCCCGG
CC--ACATGCTGAGCTGCAGGA---GGGGCGTC---AGCCTTCGTCAGGGGCTCAGGGTTTGGGACAGAAAAACTAGCTG
GGTAATGA--GGGCCCAGAAGTTACAGACTTTCCCTTTCATGATCTTTCCTGACTGTGAGAA--CAAGCTGTGCCTCACA
GGGGCGGGGAGTGTCCTGTGCCTTCTGTACCATACTGGTTCCTGGGCCAGCGCTCAATGACTGAAAACTC-----AAATG
GCCTGGGGACACACGACGTCACTGTTGCTCAGACCATGT-CTTCTAGTGCCGGTGA-TTTTTTGCCCTTAT--GTTTTAG
TTT
>Rhinopithecus_roxellana
CCCCCAGCTCTGGGAGGAAACAACAGCACGGCCACTGTGGGGCCAAGACTGCAGAGCTGGCCGTCTTTGTTGTCATGACC
ATTCCTGGGAGGCCCT-GGGAACATGGGTGTGGAAGGCTTCTC-------GCAGCAGCTGTGTCCATGTGT---------
------CCCTAGGCATGCCAGAATGCAGAAATGCCAATGTTTAAGTGTCAGAA---------------------------
--------------------------------------------------------------------------------
--------------------------------------------------------------------------------
--------------------------------------------------------------------------------
----------------------------TTAACGAGAA--ATGGTCATTGAGTGCAGCCACCTTGAGTGGTCGGAGTCCT
GTGTTGAATTCACCCACACGCACCCCTTTCGTGCCCC-GCAGGACGTCACTGCCGGCTCCCATGTTCAGCAGAAGCGACT
TCAGCGTGTGGACCATTCTAAAGAAGTGTGTCGGCCTGGTGAGTCCGGGG-----GCCCATGCTCA-CGCGTGGGGCTGC
ACCACTGACTCCTGGGAAGGTATTGCAGTGCTAGTGATTTAAG---AAAATGCGCTCTT----GCCGGGGA--------C
ATGCCTGTAATCCCAGCACTTTGGGAAGCTGAGGTGGGCAGATCAC-CT-GAGGTC-G-GGAG-T-TTAAGACTG-G-CC
TG-G-C-C-AACG-T-GG-A-GAAA-CCCCGTCTCTACCAAAAATAC--AAAATTAGCCGGGCATGGTGGCG-C-ATGCT
TGTA-A-TCCCATTTACTCGGGGGGCTGAGGCAGGAGAAT-T-GC-T-TGAACCTGAGAGGCGGAG-G-TTAC-A-GTGA
GCCGAGATTGCGCCATTGTACTCCAGGCTGGGT-G-ACAAGAGTGAGATTCCGTCTCAAAAAAAAAAAAG-----AAAGA
AAGAA------AAAATGCACTCTC---ATGTTTATAAACAGCGTGAGATTAAGACAGTAAA-------------------
--------------------------------------------------------------------------------
--------------------------------------------------------------------------------
--------------------------------------------------------------------------------
-------------------------------------------------ACA--AACAAAGAACAAGCATGTCAGGGGAA
GAGGTGTTCTGTAGGTGAAACGGGACATAAGAACCATCCTGCAGGTACCCGTCCAGCCCTGTGTCCTGCGT---------
---------------------------------------------GAGGTGGGTGGG-GCTTCCGAGGCACCCTCCCCGG
CC--ACATGCTGAGCTGCAGGA---GGGGCGTC---AGCCTTCGTCAGGGGCTCAGGGTTTGGGACAGAAAAACTAGCTG
GGTAATGA--GGGCCCAGAAGTTACAGACTTTCCCTTTCATGATCTTTCCTGACTGTGAGAA--CAAGCTGTGCCTCACA
GGGGCGGGGAGTGTCCTGTGCCTTCTGTACCCTACTGGTTCCTGGGCCAGCGCTCAATGACTGAAAACTC-----AAATG
GCCTGGGGACACACGACGTCACTGTTGCTCAGACCATGT-CTTCTAGTGCCGGTGA-TTTTTTGCCCTTAT--GTTTTAG
TTT
>Callithrix_jacchus
CCCCCAGCTCTGGGAGGAAACCAAAGTGCAGCCACTGA-GGGCCAAGACTGCAGA----GTCGTCTTTGTTGTCACGGCC
ACTCCCAGGAGGCCCTCCAGAGTGCTG-TGTGGAAGCCCGCTAG-----------------GCCCCCGTGA---------
------CCCAAGGCATGCTGGATTGCAGAAATGCCGGGGTTGAGGCATTAAAA---------------------------
--------------------------------------------------------------------------------
--------------------------------------------------------------------------------
--------------------------------------------------------------------------------
----------------------------TTTAAGGGAA--ATGGTCATTGAGCAAAGCCGCCTTGAGAGGTCCAAGTCCC
ATGCTGAATTCACCCACATGTACCCCTTTGGTGCTCCCGCAGGACGTCACTGCCAGCCCCCATGTTCAGCAGAAGCGACT
TCAGCGTGTGGACCATCCTGAAGAAGTGTGTCGGCCTGGTGAGTCCGGG------GCCTGTGCTCA--------------
--------CTCGTGGGAATGTCCTGCAATGCTGGTGGTTTAGG---AAA--GTGCTC-----------------------
--------------------------------------------------------------------------------
--------------------------------------------------------------------------------
--------------------------------------------------------------------------------
--------------------------------------------------------------------------------
---------------------------ATGTTTACAAACAGCATGAGATTAAGACAGTAAG-------------------
--------------------------------------------------------------------------------
--------------------------------------------------------------------------------
--------------------------------------------------------------------------------
-------------------------------------------------ACA----GAAAGAACAAAC--GTCCCGGGGC
AAGGTGCTGTGT--GAAACAGGGGACGTGAGAACTGTCCTGGGGGCACCCGTCTAGCCC-GTGTCCTGTGTA--------
-------------------------------------------GCAAGGTGGGTGGG-GCTTCCCTGGTGTCCTCCCCGG
CC--ACATGCTGAGCTGCAGGTGG-GGGGCGTC---AGCCTTTGTCAGTTGCTCAGGGTTTGGGACAGAAAATCCAGCTG
GGTAATGA--GGGCCCGGAATTTGTAAGCCTTCCCTTTCATGGTCTTTCTTGACTG--AGAACCCAAGCTGTGCCTCACA
AGGGAGGGG-TTGTCCTGCGCCACCT-CACCGCCCGGCCGACC-GTTCAGCGCTC-ATGACTGAACACTCAAGTTAAACT
GCCTGCGGATTC---GCGTCACCGTTGCTCAGCCCACGT-CTCCTAGTGCTGGTGATTTTTTTGCCCTTACCCATTTTAG
TCC
>Cebus_capucinus_imitator
CCGCCAGCTCTGGGAGGAAACCAAAGTGCAGCCACTGA-GGGCCAAGACCGCAGA----GTCGTCTTCGTTGTCACGGCC
GTTCCCAGGAGGCCCTCTGGAGCGCTGGTGTGGAAGCCTGCTAGGCCCAGGCAGCAGTCGGGCCCCCATGG---------
------CCCTAGGCATGCTGGATTGCAGAAATGCTGCTGTTTAGCCATTAAAA---------------------------
--------------------------------------------------------------------------------
--------------------------------------------------------------------------------
--------------------------------------------------------------------------------
----------------------------TTTAAGGGAA--GTGGTCATTGAGCAAAGCCACCTTGAGTGGTCTGAATCCC
GTGCTGAATTCACCCACATGCACCCCTTTGGTGCTCCCACAGGACGTCACTGCCGGCCCCCATGTTCAGCAGAAGCGACT
TCAGCGTGTGGACCATCCTGAAGAAGTGTGTCGGCCTGGTGAGTCCGGG------GCCCGTGCTCA-TGCGTGGGGCTGC
ACCTCTGACGCTTGGGAATGTCTTGCAGTGCTGGTGGTTTAAG---AAA--GTGCTCTC---------------------
--------------------------------------------------------------------------------
--------------------------------------------------------------------------------
--------------------------------------------------------------------------------
--------------------------------------------------------------------------------
---------------------------ATGTTTACAAACAGCATGAGATTAAGACAGCAAA-------------------
--------------------------------------------------------------------------------
--------------------------------------------------------------------------------
--------------------------------------------------------------------------------
-------------------------------------------------GCG----GAAAGAACAAACACATCCGGGGGC
GAGGTGCTGTGT--GAAACACGGGACGTAAGAGCCATCCTGGGGGCACCCGTCTAGCCCGGTGTCCTGTGTA--------
-------------------------------------------GCCAGGTGGGTGGG-GTTTCCCTGGTGCCCTCCGTGG
CC--ACATGCTGAGCTGCAGGTCG-GGGGCGTC---AGCCGTTGTCAGTTGCTCAGGGTTTGGGACAGAAAATCCAGCTG
GGTAATGA--GGGCCCAGAAGTTATGGGCCTTCCCTTTCAAGATCTTTCCTGACTG--AGAACCCAAGCTGTGCCTTGCA
AGGGAGGGG-GTGTCCTGCGCCACCAGCACCGTCTTGTTGACC-GTTGAGCGCTC-ATGACTGAAAACTCAAGTTAAATG
GCCTGCGAATTC---GCGTCGCTGTTGCTCAGCCCACGT-CTCCTAGTGCTGGTGA-TTTTTTGCCCTTACCCGTTTTAG
TCC
>Cebus_albifrons
CCGCCAGCTCTGGGAGGAAACCAAAGTGCAGCCACTGA-GGGCCAAGACCGCAGA----GTCGTCTTCGTTGTCACGGCC
GTTCCCAGGAGGCCCTCTGGAGCGCTGGTGTGGAAGCCTGCTAGGCCCAGGCAGCAGTCGGGCCCCCATGG---------
------CCCTAGGCATGCTGGATTGCAGAAATGCTGCTGTTTAGCCATTAAAA---------------------------
--------------------------------------------------------------------------------
--------------------------------------------------------------------------------
--------------------------------------------------------------------------------
----------------------------TTTAAGGGAA--GTGGTCATTGAGCAAAGCCACCTTGAGTGGTCTGAATCCC
GTGCTGAATTCACCCACATGCACCCCTTTGGTGCTCCCACAGGACGTCACTGCCGGCCCCCATGTTCAGCAGAAGCGACT
TCAGCGTGTGGACCATCCTGAAGAAGTGTGTCGGCCTGGTGAGTCCGGG------GCCCGTGCTCA-TGCGTGGGGCTGC
ACCTCTGACGCTTGGGAATGTCTTGCAGTGCTGGTGGTTTAAG---AAA--GTGCTCTC---------------------
--------------------------------------------------------------------------------
--------------------------------------------------------------------------------
--------------------------------------------------------------------------------
--------------------------------------------------------------------------------
---------------------------ATGTTTACAAACAGCATGAGATTAAGACAGCAAA-------------------
--------------------------------------------------------------------------------
--------------------------------------------------------------------------------
--------------------------------------------------------------------------------
-----------------------------------------------------GCGGAAAGAACAAACACATCCGGGGGC
GAGGTGCTGTGT--GAAACACGGGACGTAAGAGCCGTCCTGGGGGCACCCGTCTAGCCCGGTGTCCTGTGTA--------
-------------------------------------------GCCAGGTGGGTGGG-GTTTCCCTGGTGCCCTCCGTGG
CC--ACATGCTGAGCTGCAGGTCG-GGGGCGTC---AGCCGTTGTCAGTTGCTCAGGGTTTGGGACAGAAAATCCAGCTG
GGTAATGA--GGGCCCAGAAGTTATGGGCCTTCCCTTTCAAGATCTTTCCTGACTG--AGAACCCAAGCTGTGCCTTGCA
AGGGAGGGG-GTGTCCTGCGCCACCAGCACCGTCTTGTTGACC-GTTGAGCGCTC-ATGACTGAAAACTCAAGTTAAATG
GCCTGCGAATTC---GCGTCGCGGTTGCTCAGCCCACGT-CTCCTAGTGCTGGTGA-TTTTTTGCCCTTACCCGTTTTAG
TCC
>Aotus_nancymaae
CCCCCAGCTCTGGGAGGAAGCCAAAGTGCAGCCACTGA-GGGCCAAGACTGCA------GTCGTCTTTGTTGTCACAGCC
ATTCCCAGGAGGCCCTCCAGAGCGCTGGTGTGGAAGCCTGCTAGGCCCAGGCAGCAGTCGGGCCCCCGTGG---------
------CCCTAGGCATGCCGGATTGCAGAAATGCTGGTGTTTAGGCTTGAAAA---------------------------
--------------------------------------------------------------------------------
--------------------------------------------------------------------------------
--------------------------------------------------------------------------------
----------------------------TTTAAGGGAA--GTGGTCATTGAGCAAAGCCACCTTGAGTGGTCTGAGACCC
GTGCTGAATTCACCCACACGCACGCCTTTGGTCCTCCCACAGGACGTCACTGCCGGCCCCCATGTTCAGCAGAAGCGACT
TCAGCGTGTGGACCATCCTGAAGAAGTGTGTCGGCCTGGTGAGTCCGGG------GCCCGTGCTCA-TGTGTGGGGCTGC
ACCCCTGATGCCTGGGAATGCCTTGCAGTGCTGGTGGTTTAAG---AAG--GTGCTCTG---------------------
--------------------------------------------------------------------------------
--------------------------------------------------------------------------------
--------------------------------------------------------------------------------
--------------------------------------------------------------------------------
---------------------------ATGTTTACAAATGGCAGGAGATGAAGACGGTGAA-------------------
--------------------------------------------------------------------------------
--------------------------------------------------------------------------------
--------------------------------------------------------------------------------
-------------------------------------------------ATG----GAAAGGACAAACACGTCCGGGGGT
GAGGTGCTGTGT--GAAACGTGGGACGTGAGAACCGTCCTGGGGGCACCCGTCTAGCCCGGTGTCCGGTGTA--------
-------------------------------------------GCGAGGTGGGTGGG--CTTCCCTGGTGCCCTCCCCGG
CC--ACGTGCTGAGCTGCAGGTGG-GGGGCGTC---AGCCTTTGTCAGTTGCTCGGGGTTTGGGACAGAAAATCCAGCTG
GGTAATGA--GGGCCTGGAAGTTATAGGTCTTCCCTTTCGTGATCTTTCCTGACTG--AGAACCCAAGCTGTGCCTGGCA
AGGGAGGGGGGTGTCCTGTGCCACCGGCACTGTCCTGTTGACC-ATTCAGCGCTC-ATCACTGAAAACTCAA--------
--------------------------------------------------------------------------------
---
>Ateles_geoffroyi
CCCCCAGCTCTGGGAGGAAACCAAAGTGCAGCCACTGAGGGGCCAAGACTGCAGA-------GTCTTTGTCATCACAGCC
ATTCCCAGGAGGCCCTCCAGAGCGTTGGTGTGGAAGCCTGCTAGGCCCAGGCAGCAGTCGGGCCCCCGTGG---------
------CCCTAGGCAGGCCGGAATGCAGAAATGCCGGTGTTTAGGCATTACAA---------------------------
--------------------------------------------------------------------------------
--------------------------------------------------------------------------------
--------------------------------------------------------------------------------
----------------------------TTTAAGGGAG--GTGGTCATTGAGCAAAGCCACCTTGAGTGGTCCGAGTCCT
GTGCTGAATTCACCCACACGCACCCCTTTCGTGCTCCCGCAGGACGGCACTGCCGGCCCCCATGTTCAGCAGAAGCGACT
TCAGCGTGTGGACCATCCTGAAGAAATGTGTTGGCCTGGTGAGTCCGGG------GCGCGTGCTCA-TGCGTGGGGCTGC
ACCCCTGACGCCTGGGAATGTCTTGCAGTGCTGGTGCTTTAAG---AAA--ATGCCCTC---------------------
--------------------------------------------------------------------------------
--------------------------------------------------------------------------------
--------------------------------------------------------------------------------
--------------------------------------------------------------------------------
---------------------------ATGTTTACAAACAGCATGAGATTAAGACAGTAAA-------------------
--------------------------------------------------------------------------------
--------------------------------------------------------------------------------
--------------------------------------------------------------------------------
-------------------------------------------------ACG----GAAAGAACAAACACGTCCGGGGA-
GAAGTGTTGTGT--GAAACACGGGACTTAAGAACCATCCTGGGGGCACCCGTCTATCC--GTGTCCTGTGTA--------
-------------------------------------------GCGAGGTAGGTGGG-GCGTCCCCGGTGCCCTCCCCGG
CC--ACATACTGAGCTGCAGGTG--GGGGCGTC---AGACTTTGTCAGTTGCTCGGGGTTTGGGACAGAAGATCCAGCTG
GGTAATGA--GGGCCCAGAAGTTACAGGCGTTCCCTTTCATGATCTTTCCTGACTG--AGAACCCAGGCTGTGCCTCGCA
ACGGAGGGGGGTGTCCTGTGCCACCGGCACTGTCCTGTTGACC-GTTCAGCGCTC-ATGACTGAAAACTC-----AAACG
GCCTGCAAATTC---GCGTCACTGTTGCTCAGCCTACGT-CTCCTAGTGCTGGTGA-TGTTTTGCCCTTACCCATTTTAG
TCC
>Saguinus_imperator
CCCCCAGCTCTGGGAGGAAACCAAAGTGCAGCCACTGA-AGGCCAAGACTGCAGA----GTAGTCTTTGTTGTCATGGCC
ACTCCCAGGAGGGCCTCCAGAGCGCTG-TGTGGAAGACTGCTAG-----------------ACCCCCGTGG---------
------CTCGAGGCATGCTGGATTGCAGAAGTGCCAGGGTTGAGGCATTAAAAATTTTTTTTTTTTTTCCTTTTGAGACG
GAGTTTCGCTCTTGTTACCCAGGCGCGAGTGCAGTGGCGCAATCTCGGCTCACTGCAACCTCTGCCTCCTGGGTTCAGGC
AATTCTCCTGCCTCAGCCTCCCAAGTAGCTGGGATTACAGGCATGCACCACCATGCCTAGCTAATTTTTTTGTATTTTTA
GTAGAGACGGAGTTTCACCATGTTGACCAGGATGGTCTCGATCTTTTGACCTCGTGATCCACCCACCTCGGCCTCCCAAA
GTGCTGGTATTACAGGCTTGAGCCACCGCTTAAGGGAA--GTGGTCATTGAGCAAAGCTGCCTTGAGTGGTCCGAGTCCC
GTGCTGAACTCACCCACACATACCCCTTTGGTGCTCCCGCAGGACGTCACTGCCGGCCCCCATGTTCAGCAGAAGCGACT
TCAGCGTATGGACCATCCTGAAGAAGTGTGTCGGCCTGGTGAGTCCGGG------GCCTGTGCTCA--------------
--------CTCATGGGAATGTCCTGCAGTGCTGGTGGTTTAGG---AAA--GTGCTCTC---------------------
--------------------------------------------------------------------------------
--------------------------------------------------------------------------------
--------------------------------------------------------------------------------
--------------------------------------------------------------------------------
---------------------------ATGTTTACAAACAGCATGAGATTAAGACAGTAAG-------------------
--------------------------------------------------------------------------------
--------------------------------------------------------------------------------
--------------------------------------------------------------------------------
-------------------------------------------------ACA----GAAAGAACAAATACGTCCGGGGGC
GAGGTGCTGTGT--GAAACATGGGACGTGAGAACCGTCTTG-GGGCACCCGTCTAGCCC-GTTCCCTGTGTA--------
-------------------------------------------GCGAGGTGGGTGGG-GCTTCCCTGGTGCCCTCCCCGG
CC--ACATGCTGAGCTGCAGGTGG-GGGGCATC---AGCCTTTGTCAGTTGCTCAGGGTTTGGGACAGAAAATCCAGCTG
GGTAATGA--GGGCCCAGAAGTTGTAGGCCTTCCCTTTCATGGTCTTTCCTGACTG--AGAACCCAAGCTGTGTCTCACG
AGGGAGGGGGGTGTCCTGTGCCACCGGCACCACCCTGCCGACC-GTTCAGCGCTC-CTGACTGAACACTCAAGTTAAACT
GCCTGCAGATTC---GTGTCACTGTTGCTCAGCCCACGT-CTCCTAGTGCTGGTGA-TTTTTTGCCCTTACCCATTTTAG
TCC
>Pithecia_pithecia
CCCCCAGCTCTGGGAGGAAACCAAAGTGCAGCCACTGAGGGGACAAGACTGCAGA----GTCGTCTTTGTTGTCATGACC
ATTCCCAGGAGACCCTCCAGAGCATTGGTGTGGAAGCCTGCTAGGCCCAGGCACCAGTCGGGCCCCCGTGG---------
------CCCTAGGCGTGCTGGAATGCAGAAATGCTGGTGTTTAGGCATTAAAA---------------------------
--------------------------------------------------------------------------------
--------------------------------------------------------------------------------
--------------------------------------------------------------------------------
----------------------------TTTAAGGGAA--GTGGTCATTGAGCCAAGCTGCCTTTAGTGGTCCGAGTCCC
ATGCTGAGTTCACGCACACGCACCCCTTTCATGCTCCCGCAGGACGTCACTGCCGGCTCCCATGTTCAGCAGAAGCGACT
TCAGTGTGTGGACCATCCTGAAGAAGTGTGTCGGCCTGGTGAGTCCGGG------GCCCGTGCTCA-CGCATGGGGCTGT
ACCCCTGATGCCTGGGAATGTCTTGCAGTGCTGGTGGTTTAAG---AAA--ATGCTCTC---------------------
--------------------------------------------------------------------------------
--------------------------------------------------------------------------------
--------------------------------------------------------------------------------
--------------------------------------------------------------------------------
---------------------------ACGTTTACAAACAGCATGAGATTAAGACGGTAAA-------------------
--------------------------------------------------------------------------------
--------------------------------------------------------------------------------
--------------------------------------------------------------------------------
-------------------------------------------------ACA--GGGAAAGAACAAACACGTCAGGGGA-
GAGGTGTTGTGT--GAAACACGGGACGTAAGAACCGTCCTG-GGGCACCCGTCTAGCCCAGTGTCCTAGGTA--------
-------------------------------------------GCGAGGCGGGTGGG-GCTTCCCTGGTGCCCTCCCCGG
CC--ACATGCTGAGCTGCAGGTGGGGGGGCGTC---AGCCTTTGTCAGTTGCTGAGGGTTTGAGACAGAAAATCCAGTTG
GGTAATGA--GGACCCAGAAGTTATAGGCCTTCCCTTTCATGATCTTTCCTGACTG--AGAACCCAAGCTGTGCCTCGCA
AGGGAGGGGAGCGTCCTGTGCCACCGGCACTGTCCTGTTGACT-GTTCAGCGCTC-ATGACTGAAAACTCGAGTTAAACG
GCCTGCGAATTC---GCGTCACTGTTGCTCAGCCCATGT-CTCCTAGTGCTGGCGA-TTTTCTGCCCTTATCCGTTTTAG
TCC
>Plecturocebus_donacophilus
CCCCCAGCTCTGGGAGGAAACCAAAGTGCAGCCACTGAGAGGCCAAGACTGCAGA----GTTGTCTTTGTTGTCATGACC
ATTCCCAGGAGGCCCTCCAGAGCACTGGTGTGGAAGCCTGCTAGGCCTAGGCAGCAGTCGGCCCC-CGTGG---------
------CCCTAGGCATGCCGGAATGCGGAAATACCGGTATTTAGGCATTAAAA---------------------------
--------------------------------------------------------------------------------
--------------------------------------------------------------------------------
--------------------------------------------------------------------------------
----------------------------TTTAAGGGAA--GTGGTCATTGAGCAAAGCCACCTTGAGTGGTCCAAGTCCC
TTGCTGAATTCACCCACATGCACCCCTTTCATGCTCCTGCAGGACGTCACTGCCAGCCCCCATGTTCAGCAGAAGCGACT
TCAGCGTGTGGACCATCCTGAAGAAGTGTGTCGGCCTGGTGAGTCCGGG------GCCCGTGCTCA-CGCATGAGGCTGT
ACCCCTGACGCCTGGGAATGTCTGGCAGTGCTGGTGGTTTAAG---AAA--ATGCTCAC---------------------
--------------------------------------------------------------------------------
--------------------------------------------------------------------------------
--------------------------------------------------------------------------------
--------------------------------------------------------------------------------
---------------------------ATGTTTACAAAGAGCATGAGATTAAGACGGTGAA-------------------
--------------------------------------------------------------------------------
--------------------------------------------------------------------------------
--------------------------------------------------------------------------------
-------------------------------------------------ACA--GGGAAAGAACCAACACGTCCGGGGGA
GAGGTGTTGTGT--GAAACATGGGACGTAAGAACCATCCTGGGAGCACCCGTCTAGCCCAGTGTCCTGTGTA--------
-------------------------------------------GCGAGGTGGGTGGG-GCTTCCCTGGTGCTCTCTCCGG
CC--ACATGTTGAGCTGCAGGTGG-GGGGCATC---AGCCTTTGTCAGTTGCTCAGGGTTTGGGACAGAAAATCCAGCTG
GGTAATGA--GGACCCAGAAGTTACAGGCCTTCCCTTTCATGATCTTTCCTGACTG--AGAACCCAAGCTGTGCCTCGCC
AGGGAGGAGAGTGTCCTGTGCCACCGGCACTGTCCTGCTGACT-GTTCAGCGCTC-ATGACTGAAAACTCAAGTTAAATG
GCCTGCGAATTC---ACGTCACTGTTGCTCAGTCCATAT-CTCCTAGCGCTGGTGA-TTTTTGGCCCTTATCCGTTTTAG
TAC
>Alouatta_palliata
CCCCCAGCTCTGGGAGGAAACCAAAGCGCAGCCACTGAGGGGCCAAGATTGCAGA-------GTCTTTGTTGTCACAGCC
ATTCCCAGGAGGCCCTCCAGAGCACTGGTGTGGAAGCCTACCAGGCCCAGGCAGCAGTCGGGCCCCTGTGG---------
------CCCTAGGCATGCCGGAATTCAGAAATGCCGGTGTTTAGGCATTAAAA---------------------------
--------------------------------------------------------------------------------
--------------------------------------------------------------------------------
--------------------------------------------------------------------------------
----------------------------TTTAAGGGAA--GTGGTCATTGAGCAAAGCCACCTTGAGTGGTCCGAGTCCC
GTGCTGAATTCACCCACACGCACCCCTTTCATGCTCCCACAGGACGTCACTGCCGGCCCCCATGTTCAGCAGAAGCGACT
TCAGCGTGTGGACCATCCTGAAGAAGTGCGTTGGCCTGGTGAGTCCGGG------GCC-GTGCTCG-TGTGTGGGGCTGT
ACCCCTCACGCCTGGGAATGGCTTGCAGTGCTGGTGGTTTAAG---AAA--ATGCTCTC---------------------
--------------------------------------------------------------------------------
--------------------------------------------------------------------------------
--------------------------------------------------------------------------------
--------------------------------------------------------------------------------
---------------------------CTGTTTACAGACAGCATGAGATTAAGACAGTAAA-------------------
--------------------------------------------------------------------------------
--------------------------------------------------------------------------------
--------------------------------------------------------------------------------
-------------------------------------------------ACA----GAAAGAGCAGACACGTCGGGGGA-
GAGGTGTTGTGT--GAAACACGGGACTTAAGAACCGTCCTGGGGGCACCTGTCTATCCCGGTGTCCTGTGTA--------
-------------------------------------------GCTGGGTGGGCGGG-GCGTCCCCGGTGCCCTCCCTGG
CC--ACGTGCTGAACTGCAGGTA--GGGGCGTC---ACACTTTGTCAGTTGCTCGGGGTTTGGGACAGAAAATCCAGCTG
GGTAATGA--GGGCCCAGAAGTTACAGGCCTTTCCTTTCATGATCTTTCCTGACTG--AGAACCCAAGCTGTGCCTCGCA
AGGGAGGGGGGTGTCCTGCGCCACCGGCACTGTCCTGTTGACC-GTTCAGCGCTC-ATGACTGAAAACTC-----AAACA
GCCTGCGAATTC---ACGTCACCATCACTCAGCCCACGT-CTCCTAGTGCTGGTGA-TGTTTTGCCCTTACCCGTTTTAG
TCT
>Tarsius_syrichta
CCCCCAGCTCTGGGAGAATGCCACGGCGCAGCCACTGTGGGCCCCAGACCCCAAG----GTCACCTT----GTCCTGGGC
GTTCCCAGGAAGCCTT--------------------TCTTTGAGACTTGAACAGCAGTCAGGTCTCCGCCTATGCCCACC
CTTCCCCCCCCCACACACCAGAATGTAGACATGCCCACGTTTAGATGCACAAA---------------------------
--------------------------------------------------------------------------------
--------------------------------------------------------------------------------
--------------------------------------------------------------------------------
-----------------------------TACAGAGACGTGTGGTTACTGAGCA-----------------------TCC
ACGGTGACTCCA---ACACTGCTGCCCTTGCTGCTCCTGCAGGACATCACTACCGGCCCCCATGTTCACCAGAAGTGACT
TCAGCGTGTGGACCATCCTGAAGAAGTGTGTTGGCCTGGTGAGTCCTGTGGCTCAGCCCATGTTGAGCGCTTGTGGGT--
-----TAATTCCCATGAGCTTACTGCTGCTCTGGTAATTTTAG---AAA-CGTGCTCTGC--------------------
--------------------------------------------------------------------------------
--------------------------------------------------------------------------------
--------------------------------------------------------------------------------
--------------------------------------------------------------------------------
---------------------------ATGTTTATGGACAGCATGAAGTTGAGACAATAAATGGAAGGGCCAGGGATGGT
GGCTCAGCCTGTAATCCCAGCACTTTGGGAGGCCGAGGTGAGTGGATTGCCTGAGCCCACAAGTTCGAGACCAGCCTGAG
CAACTTGGTGAGACCTTGTCTCTACAATAAATAAAAAAATTAGCCAGACATGGTAGCGCACGCCTGTAGTTCTGGCTACT
TGGAAGGTTGAGGCAGAAAGATTGCTGGAGCCCAGCAGGTAGACGCTGGGGTGGCCGTGAGTATACCACTGCAATCCAAC
CTGGGCAACAGAATGAGACTCCAACTCAAAAAATAAAAAATTAAAAAAAATAAATGGAAAGAATAGACATGCCAGGGAA-
-GGGTACT-TGTGGGT--------------------------------CCGCT---CCTGGTGTTCTGT-----------
-----------------------------------------------GGGGTCTGGGGACTTCTGTGAGACC--CCTCGG
TC--ACATGCAGGACT-CGGGACAAGAGCAGCCCTGGGCCTTTGTCAGACACT-GGGGTTGGTGACAGAAGAGCCAGCTG
GC-TGTGAGTGTGCCTGGCAGCCCCTGGCTTGCCC---CACGGTCCTTCCTGCCTG------TCCACTCTGTGCCCTGCT
GAGAGTGCAGGGCATCTGCATAAGTGTCCCCATGCTGTTCACG-GTTCTGCG-----TGGCAAGGACTCCTCCGTTAGAC
GTCTGTGAACAC---ACG--GCTCTTTCCCAGACCACTTACTTCTAAGCCTTTTG--TGTTTTGCTTTTATCTGTTTCAC
TTC

H_AluS152

>AluY
--------------------------------------------------------------------------------
--------------------------------------------------------------------------------
--------------------------------------------------------------------------------
--------------------------------------------------------------------------------
--------------------------------------------------------------------------------
--------------------------------------------------------------------------------
------------------GGCCGGGCGCGGTGGCTCACGCCTGTAATCCCAGCACTT-----TGGGAGGCCGAGGCGGGC
GGATCACGAGGTCAGGAGATCGAGACCATCCTGGCTAACACGGTGAAACCCCGTCTCTACTAAAAATACAAAAAATTAGC
CGGGCGTGGTGGC-GG-GCGCCTGTAGTCCCAGCTACTC-GGGAGGCTGAGGCAGGAGAAT-G-GC-G-TGAACCCGGGA
GGCGGAG-C-TTGCAGTGAGCCGAGATCGCGCCACTGCACTCCAGCCTGGGCGACAGAGCGAGACTCCGTCTCAAAAAAA
AAAAAAAAAAAAAAAAAAAAAAA---------------------------------------------------------
--------------------------------------------------------------------------------
--------------------------------------------------------------------------------
--------------------------------------------------------------------------------
--------------------------------------------------------------------------------
--------------------------------------------------------------------------------
---------------------------------------------------------------
>AluSc8
--------------------------------------------------------------------------------
--------------------------------------------------------------------------------
--------------------------------------------------------------------------------
--------------------------------------------------------------------------------
--------------------------------------------------------------------------------
--------------------------------------------------------------------------------
------------------GGCCGGGCGCGGTGGCTCACGCCTGTAATCCCAGCACTT-----TGGGAGGCCGAGGCGGGC
GGATCACGAGGTCAGGAGATCGAGACCATCCTGGCTAACACGGTGAAACCCCGTCTCTACTAAAAATACAAAAAATTAGC
CGGGCGTGGTGGC-AC-GCGCCTGTAGTCCCAGCTACTC-GGGAGGCTGAGGCAGGAGAAT-C-GC-T-TGAACCCGGGA
GGCGGAG-G-TTGCAGTGAGCCGAGATCGCGCCACTGCACTCCAGCCTGGGCGACAGAGCGAGACTCCGTCTCAAAAAAA
AAAAAAAAAAAAAAAAAAAAAAA---------------------------------------------------------
--------------------------------------------------------------------------------
--------------------------------------------------------------------------------
--------------------------------------------------------------------------------
--------------------------------------------------------------------------------
--------------------------------------------------------------------------------
---------------------------------------------------------------
>Homo_sapiens
CCGTCAGTATGAGATGGGAGAATGCACACGAGGCGGCTTCTGCAACTTCATGCATTTGAAGCCCATTTCCAGAGAGCTGC
GGCGGGAGCTGTGTGGGCAGCGTCGCAAGAAGCATAGATCAAGATCCCGATCCCGGGAGCGTCATTCTCGGTCTGGAGAC
CGTGGTCATGGCGATGGCGGTGGCGGTGGCGGTGGCGGTGGCCCAGGCGGCGGCGGCGGACGGGAGCGTGACAGGAGGCG
GTTGAGAGATCGTGAAAGATCTGGGCGATTCTGAGCCATGCCATTTTTACCTTACGTCTGCTAGAAAGTGTTGTAGTTGA
TTGACCAAACCAGTTCATAAGGGGATTTTTTTAA-----ACAACAACAACAACAACAACAACAACAAAAA----------
--------------CACAAAGATCGGTTTCTGAACAAAATTTGTAGTGATAACAGTT------------AAAAAAAAAAA
GATTCTCCATAAATA---GGTCGGGCGCGGTGCCTCACGCCTGTAATCCCAGCACTT-----TGGGAGGCCGAGGCGGGC
GGATCACAAGGTCAGGAGATGGAGACTATTCTGGCTAACACGGTGAAACCCCGTCTCTACTAAAAATACAAAAAATTAGC
TGGGCGTGGTGGC-AC-ACGCCTGTAGTCCCAGCTACTC-AAGAGGCTGAGGCAGGAGAAT-C-GC-T-TGAACCTGGGA
GGCGGAG-G-TTGCAGTGAGCCAAGATCACACCACTGCACTCCAGCCTGGGCGACAAAGAGAGACTCTGTCTC--AAAAA
AAAACAAAAAACAA------------AAAACAACAACAACCCTCCATAAATA---GTGGAGGGATGGCTCACCTTTTGAT
GCCAGATCAAAAAGATGCTCTGAGTGGTGGGAGGGTGGGAGGAGAGTGAGGGACCAGAAATTGCTTAGTATGTACAAGGT
ACACTATTCGGATGATGGCTATGCTAAAAGCCCAGACCTCATCACTATGCAATATATCCATGTAACAAAACTGTCTTTAT
ACCCACTAAATCTAGAATTT-AAAAAAAGCTCTGAGGAGATAAGTAGACTTGACCTCTCTAACTCAAGATGCGGAAACAG
AGCTACCACAGTCTTGCTTCCATTCCTTATGGCTCAAACCTTCAAATGTCTTTTGCAAAGGCAAGCAACTGATTCTTCTC
CTGCCAGGCTTAAGTTATTAAACTCCCATTACATTTAGACAAAATGCAATTCTCAAAATAGGATGCTAACACAAGTGCCA
ATGTGCCTAG-TAAACT--------GAAGGAAGGAAGAATGATTGAAAGTACAAAGATCTTTC
>Pan_troglodytes
CCGTCAGTATGAGATGGGAGAATGCACACGAGGCGGCTTCTGCAACTTCATGCATTTGAAGCCCATTTCCAGAGAGCTGC
GGCGGGAGCTGTGTGGGCAGCGTCCCAAGAAGCATAGATCAAGATCCCGATCCCGGGAGCGTCGTTCTCGGTCTGGAGAC
CGTGGTC------ATGGCGATGGCGGTGGCGGTGGCGGTGGCCCAGGCGGCGGCGGCCGACGGGAGCGTGACAGGAGGCG
GTTGAGAGATCGTGAAAGATCTGGGCGATTCTGAGCCATGCCATTTTTACCTTATGTCTGCTAGAAAGTGTTGTAGTTGA
TTGACCAAACCAGTTCATAAGGGGATTTTTTTAA-----------ACAACAACAACAGCAACAACAAAAA----------
--------------CACAAAGATCGGTTTCTGAATAAAATTTGTAGTGATAACA-TT------------AAAAAAAAAAA
GATTCTTCATAAATA---GGCCGGGCGCGGTGCCTCACGCCTGTAATCCCAGCACTT-----TGGGAGGCCGAGGCGGGC
AGATCACAAGGTCAGGAGATGGAGACTATTCTGGCTAACACGGTGAAACCCCGTCTCTACTAAAAATACAAAAAATTAGC
TGCGCGTGGTGGC-AC-ACGCCTGTAGTCCCAGCTACTC-AAGAGGCTGAGGCAGGAGAAT-C-GC-T-TGAACCTGGGA
GGCGGAG-G-TTGCAGTGAGCCGAGATTACGCCACTGCACCCCAGCCTGGGCGACAAAGAGAGACTCTGTCTCAAAACAA
AAAACAAAAAACAA------------AAAACAACAACAACCCTCCATAAATA---GTGGAGGGATGGCTCACCTTTTGAT
GCCAGATCAAAAAGATGCTCTGAGTGGTGGCAGGGTGGGAGGAGAGTGAGGGACCAGAAATTGCTTAGTATGTACAAGGT
ACACTATTCGGATGATGGCTATGCTAAAAGCCCAGACCTCACCACTATGCAATATATCCATGTAACAAAACTGTCTTTAT
ACCCACTAAATCTAGAATTT-AAAAAAAGCTCTGAGGAGATAAGTAGACTTGACCTCTCTAACTCAAGATGCGGAAACAG
AGCTACCACAGTCTTGCTTCCATTCTTTATGGCTCAAACCTTCAAATGCCTTTTGCAAAGGCAAGCAACTGATTCTTCTC
CTGCCAGGCTTGAGTTATTAAACTCTCATTACATTTAGACAAAATGAAATTCTCAAAATAGGATGCAAACCCAAGCGCCA
ATGTGCCTAG-TAAACT--------GAAGGAAGGAAGAATGATTGAAAGTACAAAGATCTTTC
>Pan_paniscus
CCGTCAGTATGAGATGGGAGAATGCACACGAGGCGGCTTCTGCAACTTCATGCATTTGAAGCCCATTTCCAGAGAGCTGC
GGCGGGAGCTGTGTGGGCAGCGTCGCAAGAAGCATAGATCAAGATCCCGATCCCGGGAGCGTCGTTCTCGGTCTGGAGAC
CGTGGTC------ATGGCGATGGCGGTGGCGGTGGCGGTGGCCCAGGCGGCGGCGGCCGACGGGAGCGTGACAGGAGGCG
GTTGAGAGATCGTGAAAGATCTGGGCGATTCTGAGCCATGCCATTTTTACCTTATGTCTGCTAGAAAGTGTTGTAGTTGA
TTGACCAAACCAGTTCATAAGGGGATTTTTTTAA-----------ACAACAACAACAGCAACAACAAAAA----------
--------------CACAAAGATCGGTTTCTGAATAAAATTTGTAGTGATAACA-TT--------------AAAAAAAAA
AATTCGTCATAAATA---GGCCGGGCGCGGTGCCTCACGCCTGTAATCCCAGCACTT-----TGGGAGGCCGAGGCGGGC
AGATCACAAGGTCAGGAGATGGAGACTATTCTGGCTAACACGGTGAAACCCCGTCTCTACTAAAAATACAAAAAATTAGC
TGCGCATGGTGGC-AC-ACGCCTGTAGTCTCAGCTACTC-AAGAGGCTGAGGCAGGAGAAT-C-GC-T-TGAACCTGGGA
GGCGGAG-G-TTGCAGTGAGCCGAGATCACGCCACTGCACTCCAGCCTGGGCGACAAAGAGAGACTCTGTCTC--AAAAA
AAAACAAAAAACAA------------AAAACAACAACAACCCTCCATAAATA---GTGGAGGGGTGGCTTACCTTTTGAT
GCCAGATCAAAAAGATGCTCTGAGTGGTGGCAGGGTGGGAGGAGAGTGAGGGACCAGAAATTGCTTAGTATGTACAAGGT
ACACTATTCGGATGATGGCTATGCTAAAAGCCCAGACCTCACCACTATGCAATATATCCATGTAACAAAACTGTCTTTAT
ACCCACTAAATCTAGAATTT-AAAAAAAGCTCTGAGGAGATAAGTAGACTTGACCTCTCTAACTCAAGATGCGGAAACAG
AGCTACCACAGTCTTGCTTCCATTCTTTATGGCTCAAACCTTCAAATGCCTTTTGCAAAGGCAAGCAACTGATTCTTCTC
CTGCCAGGCTTGAGTTATTAAACTCTCATTACATTTAGACAAAATGAAATTCTCAAAATAGGATGCAAACCCAAGCGCCA
ATGTGCCTAG-TAAACT--------GAAGGAAGGAAGAATGATTGAAAGTACAAAGATCTTTC
>Gorilla_gorilla
CCGTCAGTATGAGATGGGAGAATGCACACGAGGCGGCTTCTGCAACTTCATGCATTTGAAGCCCATTTCCAGAGAGCTGC
GGCGGGAGCTGTGTGGGCAGCGTCGCAAGAAGCATAGATCAAGATCCCGATCCCGGGAGCGTCGTTCTCGGTCTGGAGAC
CGTGGTC------------GTGGCGGTGGCGGTGGCGGTGGCCCAGGCGGCGGCGGCCGACGGGAGCGTGACAGGAGGCG
GTTGAGAGATAGTGAAAGATCTGGGCGATTCTGAGCCATGCCATTTTTACCTTATGTCTGCTAGAAAGTGTTGTAGTTGA
TTGACCAAACCAGTTCATAAGGGGATTTTTTTAA-----------------ACAACAACAACAACAAAAA----------
--------------CACAAAGATCGGTTTCTGAATAAAATTTGTAGTGATAACAGTT---------AAAAAAAAAAAAAA
GATTCTCCATAAATA---GGCCGGGCGCGGTGCCTCACGCCTGTAATCCCAGCACTT-----TGGGAGGCCGAGGCGGGC
GGATCACAAGGTCAGGAGATGGAGACTATTCTGGCTAACACGGTGAAACCCCGTCTCTACTAAAAATACAAAAAATTAGC
TGCGCGTGGTGGC-AC-ACGCCTGTAGTCCCAGCTACTC-AAGAGGCTGAGGCACGAGAAT-C-GC-T-TGAACCTGGGA
GGCGGAG-G-TTGCAGTGAGCCGAGATCACACCACTGCACTCCAGCCTGGGCGACAAAGAGAGACTCTGTCTC--AAAAA
AAACAAAAAAACAA------------AAAACAATAACAACCCTCCATAAATA---GTGGAGGGATGGCTCACCTTTTGGT
GCCAGATCAAAAAGATGCTCTGAGTGGTGGGAGGGTGGGAGGAGAGTGAGGGACCAGAAATTGCTTAGTATGTACAAGGT
ACACTATTTGGATGATGGCTATGCTAAAAGCCCAGACCTCACCACTACGCAATATATCCATGTAACAAAACTGTCTTTAC
ACCCACTAAATCTAGAATTT-AAAAAAAGCTCTGAGGAGATAAGTAGACTTGACCTCTCTAACTCAAGATGCGGAAACAG
AGCTACCACAGTCTTGCTTCCATTCCTTATGGCTCAAACCTTCAAATGTCTTTTGCAAAGGCAAGCAACTGATTCTTCTC
CTGCCAGGCTTGAGTTATTAAACTCCCATTACATTTAGACAAAATGCAATTCTCAAAATAGGATGCAAACACAAGCGCCA
ATGTGCCTAG-TAAACT--------GAAGGAAGGAAGAATGATTGAAAGTACAAAGATCTTTC
>Gorilla_gorilla_gorGor5
CCGTCAGTATGAGATGGGAGAATGCACACGAGGCGGCTTCTGCAACTTCATGCATTTGAAGCCCATTTCCAGAGAGCTGC
GGCGGGAGCTGTGTGGGCAGCGTCGCAAGAAGCATAGATCAAGATCCCGATCCCGGGAGCGTCGTTCTCGGTCTGGAGAC
CGTGGTC------------GTGGCGGTGGCGGTGGCGGTGGCCCAGGCGGCGGCGGCCGACGGGAGCGTGACAGGAGGCG
GTTGAGAGATAGTGAAAGATCTGGGCGATTCTGAGCCATGCCATTTTTACCTTATGTCTGCTAGAAAGTGTTGTAGTTGA
TTGACCAAACCAGTTCATAAGGGGATTTTTTTAA-----------------ACAACAACAACAACAAAAA----------
--------------CACAAAGATCGGTTTCTGAATAAAATTTGTAGTGATAACAGTT---------AAAAAAAAAAAAAA
GATTCTCCATAAATA---GGCCGGGCGCGGTGCCTCACG----------------TT-----TGGGAGGCCGAGGCGGGC
GGATCACAAGGTCAGGAGATGGAGACTATTCTGGCTAACACGGTGAAACCCCGTCTCTACTAAAAATACAAAAAATTAGC
TGCGCGTGGTGGC-AC-ACGCCTGTAGTCCCAGCTACTC-AAGAGGCTGAGGCACGAGAAT-C-GC-T-TGAACCTGGGA
GGCGGAG-G-TTGCAGTGAGCCGAGATCACACCACTGCACTCCAGCCTGGGCGACAAAGAGAGACTCTGTCTC---AAAA
AAAACAAAAAACAA------------AAAACAATAACAACCCTCCATAAATA---GTGGAGGGATGGCTCACCTTTTGGT
GCCAGATCAAAAAGATGCTCTGAGTGGTGGGAGGGTGGGAGGAGAGTGAGGGACCAGAAATTGCTTAGTATGTACAAGGT
ACACTATTTGGATGATGGCTATGCTAAAAGCCCAGACCTCACCAGTACGCAATATATCCATGTAACAAAACTGTCTTTAC
ACCCACTAAATCTAGAATTT-AAAAAAAGCTCTGAGGAGATAAGTAGACTTGACCTCTCTAACTCAAGATGCGGAAACAG
AGCTACCACAGTCTTGCTTCCATTCCTTATGGCTCAAACCTTCAAATGTCTTTTGCAAAGGCAAGCAACTGATTCTTCTC
CTGCCAGGCTTGAGTTATTAAACTCCCATTACATTTAGACAAAATGCAATTCTCAAAATAGGATGCAAACACAAGCGCCA
ATGTGCCTAG-TAAACT--------GAAGGAAGGAAGAATGATTGAAAGTACAAAGATCTTTC
>Pongo_abelii
CCGTCAGTATGAGATGGGAGAATGCACACGAGGCGGCTTCTGCAACTTCATGCATTTGAAGCCCATTTCCAGAGAGCTGC
GGCGGGAGCTGTGTGGGCAGCGTCGCAAGAAGCGTAGATGAAGATCCCGATCCCGGGAGCGTCGTTCTCGGTCTAGAGAC
CGTGGTC------------------GTGGCGGCGGCA---------------------GACGGGAGCGTGACAGGAGGCG
GTTGAGAGATCGTGAAAGATCTGGGCGATTCTGAGCCATGCCATTTTTACCTTTTGTCTGCTAGAAAGTGTTGTAGTTGA
TTGACCAAACCAGTTCATAAGGGGATTTTTTTAA--------------------ACAACAACAACAACAA----------
--------------CACAAAGATCGGTTTCTGAATAAAATTTGTAGTGATAACAGTT-------AAAAAAAAAAAAAAAA
GATTCTCCATAAACA---GGCCGGGCGCGGTGCCTCACGCCTGTAATCCTAGCACTTAAAAATGGGAGGCCGAGGCGGGC
AGATCACAAGGTCAGGAGATGGAGACTATTCTGGCTAACACGGTGAAACCCCGTCTCTACTAAAAATACAAAAAATTAGC
TGGGCGTAGTGGC-AC-ACGCCTGTAGTCCCAGCTACTC-AAGAGGCTGAGGCGGGAGAAT-C-GC-T-TGAACCTGGGA
GGCGGAG-G-TTGCAGTGAGCCGAGATCACACCACTGCACTCCAGCCTGGGTGACAAA--GAGACTCTGTCTC-------
-----AAAAAACAA------------AAAACAAAAAAAACCCTCCATAAATA---GTGGAGGGATGGCTCACCTTTTGAT
GCCAGATCAAAAAGATGCTCTGAGTGGTGGGAGGGTGGGAGGAGAGTGAGGGACCAGAAATTGCTTAGTATGTACAAGGT
ACACTATTCGGATGATGGCTATGCTAAAAGCCCAGACCTCACCACTATGCAATATATCCATGTAACAAAACTGTCTTTAT
ACCCACTAAATCTAGAATTT-AAAAAAAGCTCTGAGGAGATGAGTAGACTTGACCTCTCTAACTCAAGATGCAGAAACAG
AGCTACCACAGTCTTGCTTCCATTCCTTATGGCTCAAACCTTCAAACTTCTTTGGCAAAGGCAAGCAACTGATTCTTCTC
CTGCCCGGCTTGAGTTATTAAACTCCCATTACATTTAGACAAAATGCAATTCTCAAAATAGGATGCAAACACAAGCGCCA
ATGTGCCTAGTTAAACT--------GAAGGAAGGAAGAATGATTTAAAGTACAAAGATCTTTC
>Pongo_abelii_ponAbe2
CCGTCAGTATGAGATGGGAGAATGCACACGAGGCGGCTTCTGCAACTTCATGCATTTGAAGCCCATTTCCAGAGAGCTGC
GGCGGGAGCTGTGTGGGCAGCGTCGCAAGAAGCGTAGATGAAGATCCCGATCCCGGGAGCGTCGTTCTCGGTCTAGAGAC
CGTGGTC------------------GTGGCGGCGGCA---------------------GACGGGAGCGTGACAGGAGGCG
GTTGAGAGATCGTGAAAGATCTGGGCGATTCTGAGCCATGCCATTTTTACCTTTTGTCTGCTAGAAAGTGTTGTAGTTGA
TTGACCAAACCAGTTCATAAGGGGATTTTTTTAA--------------------ACAACAACAACAACAA----------
--------------CACAAAGATCGGTTTCTGAATAAAATTTGTAGTGATAACAGTT-------AAAAAAAAAAAAAAAA
GATTCTCCATAAACA---GGCCGGGCGCGGTGCCTCACGCCTGTAATCCTAGCACTT-----TGGGAGGCCGAGGCGGGC
AGATCACAAGGTCAGGAGATGGAGACTATTCTGGCTAACACGGTGAAACCCCGTCTCTACTAAAAATACAAAAAATTAGC
TGGGCGTAGTGGC-AC-ACGCCTGTAGTCCCAGCTACTC-AAGAGGCTGAGGCGGGAGAAT-C-GC-T-TGAACCTGGGA
GGCGGAG-G-TTGCAGTGAGCCGAGATCACACCACTGCACTCCAGCCTGGGTGACAAA--GAGACTCTGTCTC-------
-----AAAAAACAA------------AAAACAAAAAAAACCCTCCATAAATA---GTGGAGGGATGGCTCACCTTTTGAT
GCCAGATCAAAAAGATGCTCTGAGTGGTGGGAGGGTGGGAGGAGAGTGAGGGACCAGAAATTGCTTAGTATGTACAAGGT
ACACTATTCGGATGATGGCTATGCTAAAAGCCCAGACCTCACCACTATGCAATATATCCATGTAACAAAACTGTCTTTAT
ACCCACTAAATCTAGAATTT-AAAAAAAGCTCTGAGGAGATGAGTAGACTTGACCTCTCTAACTCAAGATGCAGAAACAG
AGCTACCACAGTCTTGCTTCCATTCCTTATGGCTCAAACCTTCAAACTTCTTTGGCAAAGGCAAGCAACTGATTCTTCTC
CTGCCCGGCTTGAGTTATTAAACTCCCATTACATTTAGACAAAATGCAATTCTCAAAATAGGATGCAAACACAAGCGCCA
ATGTGCCTAGTTAAACT--------GAAGGAAGGAAGAATGATTTAAAGTACAAAGATCTTTC
>Nomascus_leucogenys
CCGTCAGTATGAGATGGGAGAATGCACACGAGGCGGCTTCTGCAACTTCATGCATTTGAAGCCCATTTCCAGAGAGCTGC
GGCGGAAGCTGTGTGGGCAGCGTCGCAAGAAGCACAGATGAAGATCCCGATCCCGGGAGCGTCGTTCTCGGTCTAGAGAC
CGTGGTT------------GTGGCGGTGGCGGTGGCAGTGGCCCAGGCGGCGGCG---GACGGGAGCGTGACAGGAGGCA
GTTGAGAGATCGTGAAAGATCTGGGCGATTCTGAGCCATGTCATTTTTACCTTATGTCTGCTAGAAAGTGTTGTAGTTGA
TTGACCAAACCAGTTCATAAGGGGATTTTTTAAA--ACAACAACAACAACAACAACAACAACAACAAAAA----------
--------------CACAAAGATCGGTTTCTGAATAAAATTTGTAGTGATAACAGTT-----------AAAAAAAAAAAA
GATTCTTCATAAATA---GGCCGGGCGCGGTGCCTCACGCCTGTAATCCCAGCACTT-----TGGGAGGCCGAGGCGGGC
AGATCACAAGGTCAGGAGATGGAGACTATTCTGGCTAACACGGTGAAACCCCGTCTCTACTAAAAATACAAAAAATTAGC
CGGGCGTGGTGGC-GG-GCGCCTCTAGTCCCAGCTACTTGGAGAGGCTGAGGCAGGAGAAT-G-GC-G-TGAACCCGGGA
GGCGGAG-C-TTGCAGTGAGCCGAGATTGCGCCACTGCACTCCAACCTGGGCGACAGAGCGAGACTCTGTCTC-------
--AAAAACAAACAA------------ACAAATTTAAAAACCCTCCATAAATA---GTGGAGGGATGGCTCACCTTTTGAT
GCCAGATCAAAAAGATGCTCTGAGTGGTGGGAGGGCGGGGGGAGAGTGAGGGACCAGAAATTGCTTAGTATGTACAAGGT
ACACTATTCGGATGATGGCTATGCTAAAAGCCCAGACCTCACCACTATGCAATATATCTATGTAACAAAACTGTCTTTAT
ACCCACTAAATCTAGAATTT-AAAAAAAGCTCTGAGGAGATAAGTAGACTTGACCTCTCTAACTCAAGATGCAGAAACAG
AGCTACCACAGTCTTGCTTCCATTCCTTATGGCTCAAAACTTCAAACTTCTTTTGCAAAGGCAACCAACTCATTCTTCTC
CTGCCGGGCTTGAGTTATTAAACTCCCATTACACTTAGACAAAATGCAATTCTCAAAATAGGATGCAAGCACAAGCGCCA
ATGTGCCTAG-TAAACT--------GAAGGAAGGAAGAATAATTGAAAGTACAAAGATCTTTC
>Nomascus_leucogenys_Asia_NLE_v1
CCGTCAGTATGAGATGGGAGAATGCACACGAGGCGGCTTCTGCAACTTCATGCATTTGAAGCCCATTTCCAGAGAGCTGC
GGCGGAAGCTGTGTGGGCAGCGTCGCAAGAAGCACAGATGAAGATCCCGATCCCGGGAGCGTCGTTCTCGGTCTAGAGAC
CGTGGTT------------GTGGCGGTGGCGGTGGCAGTGGCCCAGGCGGCGGCG---GACGGGAGCGTGACAGGAGGCA
GTTGAGAGATCGTGAAAGATCTGGGCGATTCTGAGCCATGTCATTTTTACCTTATGTCTGCTAGAAAGTGTTGTAGTTGA
TTGACCAAACCAGTTCATAAGGGGATTTTTTAAA--ACAACAACAACAACAACAACAACAACAACAAAAA----------
--------------CACAAAGATCGGTTTCTGAATAAAATTTGTAGTGATAACAGTT----------AAAAAAAAAAAAA
GATTCTTCATAAATA---GGCCGGGCGCGGTGCCTCACGCCTGTAATCCCAGCACTT-----TGGGAGGCCGAGGCGGGC
AGATCACAAGGTCAGGAGATGGAGACTATTCTGGCTAACACGGTGAAACCCCGTCTCTACTAAAAATACAAAAAATTAGC
CGGGCGTGGTGGC-GG-GCGCCTCTAGTCCCAGCTACTTGGAGAGGCTGAGGCAGGAGAAT-G-GC-G-TGAACCCGGGA
GGCGGAG-C-TTGCAGTGAGCCGAGATTGCGCCACTGCACTCCAACGTGGGCGACAGAGCGAGACTCTGTCTC-------
--AAAAACAAACAA------------ACAAATTTAAAAACCCTCCATAAATA---GTGGAGGGATGGCTCACCTTTTGAT
GCCAGATCAAAAAGATGCTCTGAGTGGTGGGAGGGCGGGGGGAGAGTGAGGGACCAGAAATTGCTTAGTATGTACAAGGT
ACACTATTCGGATGATGGCTATGCTAAAAGCCCAGACCTCACCACTATGCAATATATCTATGTAACAAAACTGTCTTTAT
ACCCACTAAATCTAGAATTT-AAAAAAAGCTCTGAGGAGATAAGTAGACTTGACCTCTCTAACTCAAGATGCAGAAACAG
AGCTACCACAGTCTTGCTTCCATTCCTTATGGCTCAAAACTTCAAACTTCTTTTGCAAAGGCAACCAACTCATTCTTCTC
CTGCCGGGCTTGAGTTATTAAACTCCCATTACACTTAGACAAAATGCAATTCTCAAAATAGGATGCAAGCACAAGCGCCA
ATGTGCCTAG-TAAACT--------GAAGGAAGGAAGAATAATTGAAAGTACAAAGATCTTTC
>Hylobates_moloch
CCGTCAGTATGAGATGGGAGAATGCACACGAGGCGGCTTCTGCAACTTCATGCATTTGAAGCCCATTTCCAGAGAGCTGC
GGTGGAAGCTGTGTGGGCAGCGTCGCAAGAAGCACAGATGAAGATCCCGATCCCAGGAGCGTCGTTCTCAGTCTAGAGAC
CGTGGTC------------GTGGCGGTGGTGGTGGCGGTGGCCCAGGCGGCGGCG---GACGGGAGCGTGACAGGAGGCA
GTTGAGAGATCGTGAAAGATCTGGGCGATTCTGAGCCATGCCATTTTTACCTTATGTCTGCTAGAAAGTGTTGTAGTTGA
TTGACCAAACCAGTTCATAAGGGGATTTTTTAAA-----ACAACAACAACAACAACAACAACAACAACAACAACAACAAC
AACAACACCACCACCACCAAGATCGGTTTCTGAATAAAATTTGTAGCGATAACAGTT-------AAAAAAAAAAAAAAAA
GATTCTCCATAAATA---GGCCGGGCGCGGTGCCTCACGCCTGTAATCCCAGCACTT-----TGGGAGGCCGAGGCGGGC
AGATCACAAGGTCAGCAGATGGAGACTATTCTGGCTAACACGGTGAAACCCCATCTCTACTAAAAATACAAAAAATTAGC
TGGGCGTGGTGGC-AC-ACGCCTGTAGTCCCAGC-ACTC-AAGAGGCTGAGGCGGGAGAAT-C-GC-T-TGAACCTGGGA
GGCGGAG-G-TTGCAGTGAGCCGAGATCACACCACTGCACTCCAGCCTGGGCGACAAAGAGAGACTCTGTCTC-AAAAAC
AAACAAACAAACAA------------ACAAATTTAAAAACCCTCCATAAATA---GTGGAGGGATGGCTCACCTTTTGAT
GCCAGATCAAAAAGATGCTCTGAGTGGTGGGAGGGTGGGAGGAGAGTGAGGGACCAGAAATTGCTTAGTATGTACAAGGC
ACACTATTCGGATGATGGCTATGCTAAAAGCCCAGACCTCACCACTATGCAATATATCTATGTAACAAAACTGTCTTTAT
ACCCACTAAATCTAGAATTT-AAAAAAAGCTCTGAGGAGATAAGTAGACGTGACCTCTCTAACTCAAGATGCAGAAACAG
AGCTACCACAGTCTTGCTTCCATTCCTTATGGCTCAAAACTTCAAACTTCTTTTGCAGAGGCAAGCAACTGATTCTTCTC
CTGCCGGGCTTGAGTTATTAAACTCCCATTACATTTAGACAAAATGCAATTCTCAAAATAGGATGCAAGCACAAGCGCCA
ATGTGCCTAG-TAAACT--------GAAGGAAGGAAGAATAATTGAAAGTACAAAGATCTTTC
>Macaca_fascicularis
CCGTCAGGATGAGACCGGAGAACGCTCCCGGGGCGGCTCCTGCGGCTTCGTGCATTTGAAGCCCATTTCCAGAGAGCTGC
GGCGGGAGCTGTACGGGCGGCGTCGCAAGAAGCGTAGATCAAGATGCCGATCTCGGCAGCGTCGTTCTGGGTCTAGAGAC
CGTGGTC------------------GTGGCGGTGGCGGTGGCCCAGGCCGCGGC----GGCGGGAGCGTGACAGGAGGCA
GTCGAGAGGTCGTGAAGGATCTGGGCGATTCTGAGCCATCCCATTTTTACCTTATGTCTGCTAGAAAGTGCTGTAGTTGA
TTGACCATAGCAGTTCATAAGGGGATTTTTTAAACAACCACCACCACCACCACCACAACAACCACAACAA----------
--------------CACAAAGATCGGTTTCTGAATAAAATTTGTAGTGATAACAGTA---AAACAACAACAACAACAAAA
GATTCTCCATAAGTA---GTGGAG----GGTGCCTCAC-----TAATCCCGGCACTT-----TGGGCGGCTGAGGTGGGC
AGATCACGAGGTCAGGAGATCGAGACCATCCTGGCTAACACGGTGAAACCCCGTCTCTACTAAAAATACAAAAAATTAGC
CAGGCGTGGTGGC-GG-GCGCCTGTAGTCCCAGCTACTC-AAGAGGCCGAGGCGGGAGAAT-C-GC-T-TGAACCCGGGA
GGCAGAG-G-TTGCAGTGAGCCAAGATGGCACCACTGCACTCCAGGCTGGGAGACAAAGAGAGACTCTGTCTC-------
----------AAAA------------AAAAAAAAAAAAA-TCTCCACAAATA---G-----GGATGGCTCACCTTTTGAT
GCCAGATCAAAAAGATGCTCTGAGTGTTGGGAGGGTGGGAGGAGAGTGAGGGATGAGAAATTGCTTAGTACCTACAAGGT
ACACTATTTGGGTGATGGCTATGCTAACAGCCCAGCCCTCACCACTATGCAGTATGTCCATGTAACAAAACTGTCCTTAT
ACCCACTAAATCTAGAATTTAAAAAAAAGCTCTGAGGAGATAAGTAGACTTGACCTCTCTAACTCAAGATGCAGAAACAG
AGCTACCACAATTTTGCTTCCATTCCTTATGGCTCAAAACTTCAAACTGCTTTTGCAAAGGCAAGCAACTTATTCTTCTC
CTGCCGGGCTTGAGTTATTAAACTTCCATTACATTTAGACAAAATGCAATTCTCAAAATAGGATGCAAAGACAAGCGCCA
ATGTGCCTAG-GAAACC--------GAAGGAAGAAAGAATGATTGAAAGTACAAAGATCTTTC
>Chlorocebus_sabaeus
CCGTCAGGATGAGACGGGAGAATGCTCCCGGGGCGGCTCCCGCGGCTTCGTGCCTTTGAAGCCCATTTCCAGGGAGCTGC
GGCGGGAGCTGTACGGGTGGCGTCGCAAGAAGCGTAGATCAAGATGCCGATCCCGGGAGCGTGGTTCTGGGTCTAGAGAC
CGTGGTC------------------GTGGCGGTGGCGGTGGCCCAGGCCGCGGC----GGCGGGAGCGTGACAGGAGGCG
GTCGAGAGATCCCGAAGGATCTGGGCGATTCTGAGCCATCCCATTTTTACCTTATGTCTGCTAGAAAGTGTTGCTAGAAA
GTG----TAGCAGTTCATAAGGGGATTTTTTAAACAACAACCACCACCACCACCACCACCACAACCACCACCACCACCAC
AACAACCACACCACCACAAAGATCGGTTTCTGAATAAAATTTGTAGTGATAACAGTA---AAACAACAACAACAACAAAA
GATTCTCCATAAGTA---GTGGAG----GGTGCCTCAC-----TAATCCCGGCACTG-----TGGGCGGCTGAGGTGGGC
GGATCACAAGGTCAGGAGATGGAGACCATCCTGGCTAACACGGTGAAACCCCGTCTCTACTAAAAATAGAAAAAATTAGC
CAGGCGTGGTGGC-GG-GCGCCTGTAATCCCAGCTACTC-AAGAGGCCGAGGCGGGAGAAT-C-GC-T-TGAACCTGGGA
GGCAGAG-G-TTGCAGTGAGCCGAGATCGCACCACTGCACTCCAGCCTGGGAGACAAAGAGAGACTCCGTCTC-------
-----AAAAAAAAA------------AAAAAAAAAAAAA-CCTCCATAAATA---G-----GGATGGCTCACCTTTTGAT
GCCAGATCAAAAAGATGCTCTGAGTGGTGGGAGGGTGGGAGGAGAGTGAGGGATGAGAAATTGCTTAGTACATACAACGT
ACACTATTTGGGTGATGGCTATGCTAACAGCCCAGCCCTCACCACTATGCAGTATGTCCATGTAACAAAACTGTCCTTAT
ACCCACTAAATCTAGAATTTAAAAAAAAGCTCTGAGGAGATAAGTAGACTTGACCTCTCTAACTCAAGATGCAGAAACAG
AGCTACCACAGTTTTGCTTCCATTCCTTATGGCTCAAAACTTCAAACTTCTTTTGCAAAGGCAAGCAACTTATTCTTCTC
CTGCCGGGCTTGAGTTATTAAACTTCCATTACATTTAGACAAAATGCAATTCTCAAAATAGGATGCAAACACAAGCGCCA
ATGTGCCTAG-TAAACC--------GAAGGAAGAAAGAATGATTGAAAGTACAAAGATCTTTC
>Rhinopithecus_roxellana
CCGCCA---TGGGA-GAATATTCGCTCACGAGGCGGCTTCTGCGGCTTCATGCATTTGAAGCCCATTTCCAGAGAGCTGC
GGCGGGAGCTGTATGGGCGGCGTCGCAAGAAGCATAGATCAAGATCCCGATCCCGGGAGCGTCGTTCTGGGTCTAGAGAC
CGTGGTC------------GTGGCGGTGGCGGTGGCGGTGGCCCAGGCGGCGGC----GGCGGGAGCGTGACAGGAGGCG
GTCGAGAGGTCGTGAAGGATCTGGGCGATTCTGAGCCATCCCATTTTTACCTTATGTCTGCTAGAAAGTGTTGTAGTTGA
TTGACCATAGCAGTTCATAAGGGGATTTTTT---------------------CAACAACAACAACAACAA----------
--------------CACAAAGATCGGTTTCTGAATAAAATTTGTAGTGATAACAGTA---------GAAAGACAACAAAA
GATTCTCCACAAATA---TTGCAG----GGTGCCTCAC-----TAATCCCGGCACTT-----TGGGAGGCTGAGGTGGGC
GGATCACAAGGTCAGGAGATGGAGACCATCCTGGCTAACACGGTGAAACCCCGTCTCTACTAAAAATAGAAAAAATTAGC
TGGGCGTGGTAGC-G--GCGCCTATAGTCCCAGTTACTC-AAGAGGCCGAGGCGGGAGAAT-C-GC-T-TGAACCTGGGA
GGCGGAG-G-CTGCAGTGAGCCGAGATGGCGCCACTGCACTCCAGCCTGGGCGACAAAGAGAGACTCCGTCTC-------
-----AAAAAAAAA------------AAAAAAAAAAAAA-TCTCCATAAATA---G-----GGATAGCTCACCTTTTGAT
GCCAGATCAAAAAGATGCTCTCAGTGGTGGGAGGGTGGGAGGAGAGTGAGGGATGACAAATTGCTTAGTACCTACAAGGT
ACACTATTCGGGTGATAGCTATGCTAACAGCCGAGACCTCACCACTATGCAGTATGTCCATGTAACAAAACTGTCTTTAT
ACCCACTAAATCTAGAATTTAAAAAAAAGTTCTGAGGAGATAAGTAGACTTGACCTCTCTAACTCAAGATGCAGAAACAG
AGCTACCACAGTTTTGCTTCCATTCCTTATGGCTCAAAACTTCAAACTTCTTTTGCAAAGGCAAGCAACTGATTCTTCTC
CTGCTGGGCTTGAGTTATTAAACTTCCATTACATTTAGACAAAATGCAATTCTCAAAATAGGATGCAAACACAAGCGCCA
ATGTGCCTAG-TAAACC--------AAAGGAAGAAAGAATGATTGAAAGTACAAAGATCTTTC
>Callithrix_jacchus
--------------------------------------------------------------------------------
--------------------------------------------------------------------------------
--------------------------------------------------------------------------------
--------------------------------------------------------------------------------
--------------------------------------------------------------------------------
------------------------------------------------------------------------------AA
GATTCTCCATAAATA---GGCTGGGTACAGTGGCTCATGGCTGTAATCCCAGCACTT-----TGGGAGGCTGAGGCGGGT
GGATCACAAGGTCAGGAGATTGAGACCAACCTGGCTAACACAGTGAAACCCCGTCTATACTAAAAATACAAAAAATTAGC
CATGTATGGTGGC-AT-GTGCCTGTAGTCCCAGCTACTC-TGGAGGCTGAGGCAGGAGAAT-T-GC-T-TGAATCCAAGA
GGTGGAG-G-TTGCAGTGAGCCAAGATCTCACCACTGTACTCCAGCCTGGGCGATAGAGAGAGATTCTGTTTT-------
---------TTTTT------------AAAAAAAGA----TTCTCCATAAAGA---GTGGAGGGATAGCCCACCTTTTGAT
GCCAGATCAGAAAGATGCTCTGAATGGTGGGAGGGTGGGAGGAGAGCGAGGGATGAGGAATTACTTAGTGGGTATAAGGT
ATACTGTTCAGATGATGGCTACACTAAAAGCCCAGACTTCACCACTATGCAATTTACTCATGTAGCAAAACTGCCTTTAT
ACCCCCTAAATCAGTAATTT-AAAACATGCTCTGAGGAGATAAGTAGACTAGACCTCTCTACCTCAAGATGCAGAAACAG
AGCTACCACAGTCTTGCTTCCATTCCTTGTGGCTCAAAACTTCAAACTTCTTTTGCAAAGGCAGGCAACTGATTCTTCTC
CTGCCTGGCTTGAGTTATTAAACTCCCACTGCATTTGGACAAAATGCGATTCTCAAAATAGGATGCAAACACAAGCGCCA
ATATGCCTAG-TAAACTGAAGGAAGGAAGGAAGGAAGAATGATTGAAAGTACAATGATCTTTC
>Aotus_nancymaae
--------------------------------------------------------------------------------
--------------------------------------------------------------------------------
--------------------------------------------------------------------------------
--------------------------------------------------------------------------------
--------------------------------------------------------------------------------
------------------------------------------------------------------------------AA
GATTCTCCATAAATA---GGCTGGGCACGGTGGCTCATGCCTGCAATCTCAGCATTT-----TGGGAGGCTGAGGCGGGT
GGATCACAAGGTCAGGAGATTGAGACCATCCTGGCTAACACAGTGAAACCCCATCTATACTAAAAATACAAAAAATTAGC
CATGTTTGGTGGC-GT-GTGCCTGTAGTCCCAGTTACTC-TGGAGGCTGAGGCAGGAGAAT-C-AC-T-TAAACCTAAGA
GATGGAG-G-TTGCAGTGAGCCAAGATCTCGCCACTGTACTCCAGCCTGGGTGACAGAGAGAGATTCTGTTTT-------
-------TTTTTTT------------TTAAAAAGA----TTCTCCATAAATA---GTGGAGGGATAGCCCACCTTTTGAT
GCCAGATCAGAAAGATGCTCTGAATGGTGAGAGGGTGGGAGGAGAGTGAGGGATGAGGAATTACTTAG---GTATAAGGT
ATACTGTTCGGATGATGGCTACACTAAAAGCCCAGACCTCACCACTATGCAATATACTCATGTAGTAAAACTGCCTTTAT
ACCCCCTAAATCAGTAATTT-AAAACATGTTCTGAGGAGATAAGTAGACTTGACCTCTCTAACTCAAGATGCAGAAACAG
--CTGTCACAGTCTTGCTTCCATTCCTTGTGGCTCAAAACTTCAAACTTCTTTTGCAAAGGCAGGCAACTGATTCTTCTC
CTGCCTGGCTTGAGTTATTTAACTCCCACTACATTTGGACAAAATGCGATTCTCAAAATAAGATGCAAACACAAGCGCCA
ATATGCCTAG-TAAACT----GAAGGAAGGAAGGAAGAATGATT-AAAGTACGATGATCTTTC


H_AluS154

>AluY
--------------------------------------------------------------------------------
--------------------------------------------------------------------------------
--------------------------------------------------------------------------------
--------------------------------------------------------------------------------
--------------------------------------------------------------------------------
----------------------------------------------------------------------------GGCC
GGGCGCGGTGGCTCAC-GCCTGTAATCCCAGCACTTTGGGAGGCCGAGGCGGGCGGATCA----CGAGGTCA-G-GAGAT
CGAGACCATCCTGGC-T-AACA-C-GGTGAAACCCCGTCTCTACTAAAAATACAAAAAATTAGCCGGGCGTGGTGGCG-G
-GCGCCTGTAGTCCCAGCTACTCGGGAGGCTGAGGCAGGAGAAT-G-GC-G-TG-AACCCGGGAGGCGGAG-C-TTGCAG
TGAGCCGAGATCGCGCCACTGCACTCCAGCCTG---GGCGACAGAGCGAGACTCCGTCTCAAAAAAAAAAAAAAAAAAAA
AAAAAAAAAA----------------------------------------------------------------------
--------------------------------------------------------------------------------
--------------------------------------------------------------------------------
--------------------------------------------------------------------------------
--------------------------------------------------------------------------------
--------------------------------------------------------------------------------
--------------------------------------------------
>AluSc
--------------------------------------------------------------------------------
--------------------------------------------------------------------------------
--------------------------------------------------------------------------------
--------------------------------------------------------------------------------
--------------------------------------------------------------------------------
----------------------------------------------------------------------------GGCC
GGGCGCGGTGGCTCAC-GCCTGTAATCCCAGCACTTTGGGAGGCCGAGGCGGGCGGATCA----CGAGGTCA-A-GAGAT
CGAGACCATCCTGGC-C-AACA-T-GGTGAAACCCCGTCTCTACTAAAAATAC-AAAAATTAGCCGGGCGTGGTGGCG-C
-GCGCCTGTAGTCCCAGCTACTCGGGAGGCTGAGGCAGGAGAAT-C-GC-T-TG-AACCCGGGAGGCGGAG-G-TTGCAG
TGAGCCGAGATCGCGCCACTGCACTCCAGCCT----GGCGACAGAGCGAGACTCCGTCTCAAAAAAAAAAAAAAAAAAAA
AAAAAAAAAA----------------------------------------------------------------------
--------------------------------------------------------------------------------
--------------------------------------------------------------------------------
--------------------------------------------------------------------------------
--------------------------------------------------------------------------------
--------------------------------------------------------------------------------
--------------------------------------------------
>Homo_sapiens
TTGGGGGAAAATACTTACACACGTTAATTTTATGTTTTAATTCAAACCGCAAATGGCACAATGTTACATAGTAACTCAGT
AGTAGAGCAGGGACTAGGGGACAAGAATTGTTCCTTTTCTTTTCTTTTTCTATTTCAGTCTTTACTGATCACCTGACATG
CCAGCGACTACAACTATACAGGGCACACAGAAAAAAAAAATGCAACCCCTGTTCATCATCACCCCATCATTTACAA----
-TCTCTGATGTGATTGTAGCATCATCACTCTGCTTGGTTGGGCCTGTGAGCAGGAGTTACATAACTCAGAGCAGCAGCAA
TCACCAGGGCCCTGGGAGGGTAGATTTGCCTGCATCCTCTACTCACCCAGAGCCATGCAGCAAGGGCTGGATGGCTGCTA
GCCCCAGAAAACCTTAGCAGACTGTGAGGCTCAATCCAGTTTTGAAAAGCGGT---AAAGAATGCACCCATTG---GGCC
GGGCGGGGTGGCTGAC-ACCTGTAATCCCAGCACTTTGGGAGGCCAAGGTGGGCGGATCAAGGCCGAGATCA-A-GAGAT
GGAGACTATCCTGGC-C-AACA-T-GGTGAAACCCCATCTCTACTAAAAATAC-AACAATTAGCTGTGCATGGTGGCG-T
-GCGCCTGTATTCCCAGCTACTTGGGAGGCTGAGGCAGGAGAAT-C-AC-T-TGAAACCCGGGAGGCAGAG-G-TTGCAG
TGAGCCGAGATAGCACCACTGCACTCCAGCCTG---GGCAACAGAGCAAGACTCCATCTCAAAAAAAAA-----------
-------------AAAAAATGCATCCATCA---GGA---ACGTTGTCTTTACCAATCCCTAGCCTCCACCCTTGGTTGCC
CTGGAATTTTCTTCCATCAATCCCTCTGCTTAGTATGAGGTAAAAGGCTGAATGTATTTCAGCTATAATCAGAGGCACTA
GGAAAAC--TGTGTGTGTGTGTCCATGAACACTCCCAGGTACATGTATGTGGGTTGGCAAATGACCTGAGGGAATATCAG
GGAGGGAAGTAAAGCAATTTAAAGTACAGATGAAAGGAACTGAGGATGAGTGCACGGTTCCTGGCTCAAGATATGCTTCT
CAGAAGT---TTTGTAGAGTATTTAAAAGCCCTTCCTGACTTGTCAGGTAACCCACATTTTCCTAATGGTCTGAGCTAGT
GGAAATGGAATGTGCTTTTTCGATAGGCTGCTCAATCTAAATCT------CTGAGTATCTTCTGATTTGTCTGGTAAGCA
AAATGTATG---ACTTCAGAAATCTTAATTGGCATTTAACGAATGACTTT
>Pan_troglodytes
TTGGGGGAAAATACTTACACACGTTAATTTTATGTTTTAATTCAAACTGCAAATGGCACAATGTTACATAGTAACTCAGT
AGTAGAGCAGGGACTAGGGGACAAGAATTGTTCCTTTTCTTTTCTTTTTCTATTGCAGTCTTTACTGATCACCTGACATG
CCAGCGACTACAACTATACAGGGCACACAGAAAAAAAAAATGCAACCCCTGTTCATCATCACCCCATCATTTACAA----
-TCTCTGATGTGATTGTAGCATCATCACTCTGCTTGGTTGGGCCTGTGAGCAGGAGTTACATAACTCAGAGTAGCAGCAA
TCACTAGGGCCCTGGGAGGGTAGATTTGCCTGCATCCTCTACTCAACCAGAGCCATGCAGCAAGGGCTGGATGGCTGCTA
GCCCCAGAAAACCTTAGCAGACTGTGGGGCTCAATCCAGTTTTGAAAAGCGGT---AAAGAATGCACCCATTG---GGCC
GGGCGCGGTGGCTGAC-ACCTGTAATCCCAGCACTTTGGGAGGCCAAGGTGGGCGGATCAAGGCTGAGATCA-A-GAGAT
GGAGACTATCCTGGC-C-AACA-T-GGTGAAACCCCATCTCTACTAAAAATAC-AACAATTAGCTGTGCATGGTGGCG-T
-GTGCCTGTATTCCCAGCTACTTGGGAGGCTGAGGCAGGAGAAT-C-AC-T-TGAAACCCGGGAGGCAGAG-G-TTGCAG
TGAGCCGAGATAGCACCACTGCACTCCAGCCTG---GGCAACAGAGCAAGACTCCATCTCAAAAAAAA------------
-------------AAAAAATGCATCCATCA---GGA---GCGTTGTCTTTACCAATCCCTAGCCTCCACCCTTGGTTGCC
CTGGAATTTTCTTCCATCAATCCCTCTGCTTAGTATGAGGTAAAAGGCTGAATGTATTTCAGCTATAATCAGAGGCACTA
GGAAAAC--TTTGTGTGTGTGTCCATGAACACTCCCAGGTACGTGTATGTGGGTTGGCAAATGACCTGAGGGAATATCAG
GGAGGGAAGTAAAGCAATTTAAAGTACAGATGAAAGGAACTGAGGATGAGTGCACAGTTCCTGGCTCAAGATATGCTTCT
CAGAAGT---TTTGTAGAGTATTTAAAAGCCCTTCCTGACTTGTCAGGTAACCCACATTTTCCTAATGGTCTGAGCTAGT
GGAAATGGAATGTGCTTTTTCGATGGGCTGCTCAATCTAAATCT------CTGAGGATCTTCTGATTTGTCTGGTAAGCA
AAATGTATG---ACTTCAGAAATCTTAATTGGCATATAACGAATGACTTT
>Pan_paniscus
TTGGGGGAAAATACTTACACACGTTAATTTTATGTTTTAATTCAAACCGCAAATGGCACAATGTTACATAGTAACTCAGT
AGTAGAGCAGGGACTAGGGGACAAGAATTGTTCCTTTTCTTTTCTTTTTCTATTGCAGTCTTTACTGATCACCTGACATG
CCAGCGACTACAACTATACAGGGCACACAGA-AAAAAAAATGCAACCCCTGTTCATCATCACCCCATCATTTACAA----
-TCTCTGATGTGATTGTAGCATCATCACTCTGCTTGGTTGGGCCTGTGAGCAGGAGTTACATAACTCAGAGTAGCAGCAA
TCACCAGGGCCCTGGGAGGGTAGATTTGCCTGCATCCTCTACTCAACCAGAGCCATGCAGCAAGGGCTGGATGGCTGCTA
GCCCCAGAAAACCTTAGCAGACTGTGGGGCTCAATCCAGTTTTGAAAAGCGGT---AAAGAATGCACCCATTG---GGCC
GGGCGCGGTGGCTGAC-ACCTGTAATCCCAGCACTTTGGGAGGCCAAGGTGGGCGGATCAAGGCCGAGATCA-A-GAGAT
GGAGACTATCCTGGC-C-AACA-T-GGTGAAACCCCATCTCTACTAAAAATAC-AACAATTAGCTGTGCATGGTGGCG-T
-GTGCCTGTATTCCCAGCTACTTGGGAGGCTGAGGCAGGAGAAT-C-AC-T-TGAAACCCGGGAGGCAGAG-G-TTGCAG
TGAGCCGAGATAGCACCACTGCACTCCAGCCTG---GGCAACAGAGCAAGACTCCATCTCAAAAAA--------------
-------------AAAAAATGCATCCATCA---GGA---GCGTTGTCTTTACCAATCCCTAGCCTCCACCCTTGGTTGCC
CTGGAATTTTCTTCCATCAATCCCTCTGCTTAGTATGAGGTAAAAGGCTGAATGTATTTCAGCTATAATCAGAGGCACTA
GGAAAAC--TTTGTGTGTGTGTCCATGAACACTCCCAGGTACGTGTATGTGGGTTGGCAAATGACCTGAGGGAATATCAG
GGAGGGAAGTAAAGCAATTTAAAGTACAGATGAAAGGAACTGAGGATGAGTGCACGGTTCCTGGCTCAAGATATGCTTCT
CAGAAGT---TTTGTAGAGTATTTAAAAGCCCTTCCTGACTTGTCAGGTAACCCACATTTTCCTAATGGTCTGAGCTAGT
GGAAATGGAATGTGCTTTTTCGATGGGCTGCTCAATCTAAATCT------CTGAGTATCTTCTGATTTGTCTGGTAAGCA
AAATGTATG---ACTTCAGAAATCTTAATTGGCATATAACGAATGACTTT
>Gorilla_gorilla
TTGGGGGAAAATACTTACACACGTTAATTTTATGTTTTAATTCAAACCGCAAATGGCACAATGTTACATAGTAACTCAGT
AGTAGAGCAGGGACTAGGGGACAAGAATTGTTCCTTTTCTTTTCTTTTTCTATTGCAGTCTTTACTGATCACCTGACATG
CCAGCGACTACAACTATACAGGGCACACAGAAAAAAAAAATGCAACCCCTGTTCATCATCACCCCATCATTTACAA----
-TCTCTGATGTGATTGTAGCATCATCACTCTGCTTGGTTGGGCCTGTGAGCAGGAGTTACATAACTCAGAGCAGCAGCAA
TCACCAGGGCCCTGGGAGGGTAGATTTGCCTGCATCCTCTACTCAACCAGAGCCATGCAGCAAGGGCTGGATGGCTGCTA
GCCCCAGAAAACCTTAGCAGACTGTGGGGCTCAATCCAGTTTTGAAAAGCGGT---AAAGAATGCACCCATTG---GGCC
GGGCGCGGTGGCTGAC-ACCTGTAATCCCAGCACTTTGGGAGGCCAAGGTGGGTGGATCAAGGCCGAGATCA-A-GAGAT
GGAGACTATCCTGGC-C-AACA-T-GGTGAAACCCCATCTCTACTAAAAATAC-AACAATTAGCTGTGCATGGTGGCG-T
-GTGCCTGTATTCCCAGCTACTTGGGAGGCTGAGGCAGGAGAAT-C-AC-T-TGAAACCCGGGAGGCAGAG-G-TTGCAG
TGAGCCGAGATAGCACCACTGCACTCCAGCCTG---GGCAACAGAGCAAGACTCCATCTCAAAAAAAAAAAA--------
-------------AAAAAATGCATCCATCA---GGA---GCGTTGTCTTTACCAATCCCTAGCCTCCACCCTTGGTTGCC
CTGGAATTTTCTTCCATCAATCCTTCTGCTTAGTATGAGGTAAAAGGCTGAATGTATTTCAGCTATAATCAGAGGCACTA
GGAAAAC--TGTGTGTGTGTGTCCATGAACACTCCCACGTACTTGTATGTGGGTTGGCAAATGACCTGAGGGAATATCAG
GGAGGGAAGTAAAGCAATTTCAAGTACAGATGAAAGGAACTGAGGATGAGTGCACGGTTCCTGGCTCAAGATATGCTTCT
CAGAAG----TTTGTAGAGTATTTAAAAGCCCTTCCTGACTTGTCAGGTAACCCACATTTTCCTAATGGTCTGAGCTAGT
GGAAATGGAATGTGCTTTTTCGATAGGCTGCTCAATCTAAATCT------CTGAGTATCTTCTGATTTGTCTGGTAAGCA
AAATGTATG---ACTTCAGAAATCTTAATTGGCATTTAACGAATGACTTT
>Pongo_abelii
TTGGGGGAAAATACTTACACACGTTAATTTTATGTTTTAATTCAAACCGCAAATGGCACAATGTTACGTAGCAACTCAGT
AGTAGAGCAGGGACTAGGGGAGAAGAATTGCTCCTTTTCTTTTCTTTTTCTGTTGCAGCCTTTACTGATTACCTGACATG
CCAGCGACTACAACTATACAGGGCACACAGAAAAAAAAAATGCAACCCCTGTTCATCATCACCCGATCATTTTCGGGGCT
TTCTCTGATGTGATTGTAGCATCATCACTCTGCTTGGTTGGGCCAGTGAGCAGGAGTTACATAACTCAGAGCAGCAGTAA
TCACCAGGGCCCTGGGAGGGTAGATTTGCCTGCACCCTCTACTCACCCAGAGCCATGCAGCAAGGGCTGGATGGCTGCTA
GCCCCAGAAAACCTTAGCAGACTGTGGGGCTCAACCCAGTTTTGAAAAGCGGT---AAAGAATGCACCCATTG---GGTC
GGGCGGGGTGGTTGAC-GCCTGTAATCCCAGCACTTTGGGAGGCCGAGATGGGCGGATCAAGGCAGAGGTCA-A-GAGAT
GGAGACTATCCTGGC-C-AACA-C-GGTGAAACCCCGTCTCTACTAAAAATAC-AACAATTAGCTGGGTGTGATGGCG-T
-GCACCTGTATTCCCAGCTACTTGGGAGGCTGAGGTAGGAGAAT-C-AC-T-TGAAACCAGGGAGGCAGAG-G-TTGCAG
TGAGCCGAGATAGCACCATTGCACTCCAGCCTG---GGCAACAGAGCAAGACTCCATCTCAAAAAAAAAAAAA-------
-------------AAAAAATGCATCCATCA---GGA---GCATCGTCTTTACCAATCCCTAGCCTCCACCCTTGGTTGCC
CTAGAATTTTCTTCCATCAATCCCTCTGCTTAGTATGAGGTAAAAGGCTGAATGTATTTCAGCTATAATCAGAGGCACTA
GGAAAAC--TGTGTGTGTGTGTCCATGAACACTCACAGGTATGTGTATGTGGGTTGGCAAATGACCTGAGGGAATATCAG
GGAGGGAAGTAAAGCAATTTAAAGTACAGATGAAAGGAACTGAGGATGAGTGCACGGTTCCTGGCTCAAGATATGCTTCT
CAGAAGT---TTTGTAGAGTATTTAAAAGCCCTTCCTGACTTGTCAGGTAACCCACATTTTCCTAATGGTCTGAGCTAGT
GGAAATGGAATGTGCTTTTTCGATAGGCTGCTCAATCTAAATCT------CTGAGTATCTTCTGATTTGTCTGGTAAGCA
AAATGTATGACCACTTCAGAAATCTTAATTGGCATTTAACGAATGACTTT
>Pongo_abelii_ponAbe2
TTGGGGGAAAATACTTACACACGTTAATTTTATGTTTTAATTCAAACCGCAAATGGCACAATGTTACGTAGCAACTCAGT
AGTAGAGCAGGGACTAGGGGAGAAGAATTGCTCCTTTTCTTTTCTTTTTCTGTTGCAGCC--TACTGATTACCTGACATG
CCAGCGACTACAACTATACAGGGCACACAGAAAAAAAAAATGCAACCTCTGTTCATCATCACCCGATCATTTTCGGGGCT
TTCTCTGATGTGATTGTAGCATCATCACTCTGCTTGGTTGGGCCAGTGAGCAGGAGTTACATAACTCAGAGCAGCAGTAA
TCACCAGGGCCCTGGGAGGGTAGATTTGCCTGCACCCTCTACTCACCCAGAGCCATGCAGCAAGGGCTGGATGGCTGCTA
GCCCCAGAAAACCTTAGCAGACTGTGGGGCTCAACCCAGTTTTGAAAAGCGGT---AAAGAATGCACCCATTG---GGTC
GGGCGGGGTGGTTGAC-GCCTGTAATCCCAGCACTTTGGGAGGCCGAGATGGGCGGATCAAGGCAGAGGTCA-A-GAGAT
GGAGACTATCCTGGC-C-AACA-C-GGTGAAACCCCGTCTCTACTAAAAATAC-AACAATTAGCTGGGTGTGATGGCG-T
-GCACCTGTATTCCCAGCTACTTGGGAGGCTGAGGTAGGAGAAT-C-AC-T-TGAAACCAGGGAGGCAGAG-G-TTGCAG
TGAGCCGAGATAGCACCATTGCACTCCAGCCTG---GGCAACAGAGCAAGACTCCATCTCAAAAAAAAAAAAAAAA----
-------------AAAAAATGCATCCATCA---GGA---GCATCGTCTTTACCAATCCCTAGCCTCCACCCTTGGTTGCC
CTAGAATTTTCTTCCATCAATCCCTCTGCTTAGTATGAGGTAAAAGGCTGAATATATTTCAGCTATAATCAGAGGCACTA
GGAAAAC--TGTGTGTGTGTGTCCATGAACACTCACAGGTATGTGTATGTGGGTTGGCAAATGACCTGAGGGAATATCAG
GGAGGGAAGTAAAGCAATTTAAAGTACAGATGAAAGGAACTGAGGATGAGTGCACGGTTCCTGGCTCAAGATATGCTTCT
CAGAAGT---TTTGTAGAGTATTTAAAAGCCCTTCCTGACTTGTCAGGTAACCCACATTTTCCTTATGGTCTGAGCTAGT
GGAAATGGAATGTGCTTTTTCGATAGGCTGCTCAATCTAAATCT------CTGAGTATCTTCTGATTTGTCTGGTAAGCA
AAATGTATGACCACTTCAGAAATCTTAATTGGCATTTAACGAATGACTTT
>Nomascus_leucogenys
TTGGGGGAAAATACTTAG----GTTAATTTTATGTTTTAATTCAAACCGCAAATGGCACAATGTTACGTAGCAACTCAGT
AGTAGAGCAGGGACTAGGGGACAAGAATTGTTCCTTTTCTTTTCTTTTTCTATTGCAGTCTTTACTGATCACCTGACATG
CCAGCGACTACAATTATACAGGGCACACAGAAAAAAAAAATGCACCCCCTGTCTATCATCACCCCATCATTTTCTGGGCT
TTCTCTGGTGCGATTGTAGCATCATCACTCAGCTTGGTTGGGCCAGTGAGCAGGAGTTATATAGCTCAGAGCAGCAGCAA
TCACCAGGGCCTTAGGAGGGTAGATTTGC---------CTACTCACCCACAGCCATGCAGCAAGGGCTGGATGGCTGCTA
GCCCCAGAAAACCTTAGCAGACTGTGGGGCTCAACCCGGTTTTGAAAAGCGGT---AAAGAATGCACCCATTG---GGCC
GGGCGCGGTGGCTGACGGCCGGTAATCCCAGCACTTTGGGAGGC--------------------AGAGGTCA-A-GAGAT
GGAGACTATCCTGGC-T-AACA-C-GGCGAAACCCCGTCTCTGCTAAAAATAC-AAA---CAGCCGGGCGTCGTGGCG-G
-GCGCCTGTAGTCCCAGCTACTCGGGAGGCTGAGGCAGCAGAAT-G-GT-G-TG-AACCCGGGAGGCAGAG-C-TTGCAG
TGAGCCGAGATCGCGCCACTGCACTCCAGCCTG---GGGCACAGAGCGAGACTCCGTCTCAGAAGAAAA-----------
-------------AAAAAATGCATCCATCA---GGA---GCGTCTTCTTTACCAATCCCTAGCCTCCACCCTTGGTTGCC
CTGGAATTTTCTTCCATCAATCCCTCTGCTTAGTACGAGTTAAAAGGCTGAATGTATTTCAGCTATAATCAGAGGCACTA
GGAAAAC--TGTGTGTGTGTGTCCATGAACACTCACAGGTGCGTGTATGTGGGTTGGCAAATGACCTGAGGGAATATCAG
GGAGGGAAGTAAAGTAATTTAAAGTACAGATGAAAGGAACTGAGGATGAGTGCACGGTTCCTGGCTCAAGATCCGCTTTT
CAGAAGT---TTTGCAGAGTATTTAAAAGCCCTTCCTGACATTTCAGGTCACCCACATTTTCCTAATGGTCTGAGCTAGT
GGAAATGGAATGTGCTTTTTTGATAGGCTGCTCAATCTAAATCT------CTAAGTATCTTCTGATTTGTCTGGTAAGCA
AAATGTAGGACCACTTCAGAAATCTTAACTGGCATTTAACGAATGACTTT
>Nomascus_leucogenys_Asia_NLE_v1
TTGGGGGAAAATACTTAG----GTTAATTTTATGTTTTAATTCAAACCGCAAATGGCACAATGTTACGTAGCAACTCAGT
AGTAGAGCAGGGACTAGGGGACAAGAATTGTTCCTTTTCTTTTCTTTTTCTATTGCAGTCTTTACTGATCACCTGACATG
CCAGCGACTACAATTATACAGGGCACACAGAAAAAAAAAATGCACCCCCTGTCTATCATCACCCCATCATTTTCTGGGCT
TTCTCTGGTGCGATTGTAGCATCATCACTCAGCTTGGTTGGGCCAGTGAGCAGGAGTTATATAGCTCAGAGCAGCAGCAA
TCACCAGGGCCTTAGGAGGGTAGATTTGC---------CTACTCACCCACAGCCATGCAGCAAGGGCTGGATGGCTGCTA
GCCCCAGAAAACCTTAGCAGACTGTGGGGCTCAACCCGGTTTTGAAAAGCGGT---AAAGAATGCACCCATTG---GGCC
GGGCCCGGTGGCTGACGGCCGGTAATCCCAGCACTTTGGGAGGC--------------------AGAGGTCA-A-GAGAT
GGAGACTATCCTGGC-T-AACA-C-GGCGAAACCCCGTCTCTGCTAAAAATAC-AAA-CTTAGCCGGGCGTCGTGGCG-G
-GCGCCTGTAGTCCCAGCTACTCGGGAGGCTGAGGCAGCAGAAT-G-GT-G-TG-AACCCGGGAGGCAGAG-C-TTGCAG
-------AGATCGCGCCACTGCACTCCAGCCTG---GGGCACAGAGCGAGACTCCGTCTCAGAAGAAAA-----------
-------------AAAAAATGCATCCATCA---GGA---GCGTCTTCTTTACCAATCCCTAGCCTCCACCCTTGGTTGCC
CTGGAATTTTCTTCCATCAATCCCTCTGCTTAGTACGAGTTAAAAGGCTGAATGTATTTCAGCTATAATCAGAGGCACTA
GGAAAAC--TGTGTGTGTGTGTCCATGAACACTCACAGGTGCGTGTATGTGGGTTGGCAAATGACCTGAGGGAATATCAG
GGAGGGAAGTAAAGTAATTTAAAGTACAGATGAAAGGAACTGAGGATGAGTGCACGGTTCCTGGCTCAAGATCCGCTTTT
CAGAAGT---TTTGCAGAGTATTTAAAAGCCCTTCCTGACATTTCAGGTCACCCACATTTTCCTAATGGTCTGAGCTAGT
GGAAATGGAATGTGCTTTTTTGATAGGCTGCTCAATCTAAATCT------CTAAGTATCTTCTGATTTGTCTGGTAAGCA
AAATGTAGGACCACTTCAGAAATCTTAACTGGCATTTAACGAATGACTTT
>Hylobates_moloch
TTGGGGGAAAATACTTAC----GTTAATTTTATGTTTTAATTCAAACCGCAAATGGCACAATTTTACGTAGCAACTCAGT
AGTAGAGCAGGGACTAGGGGACAAGAATTGTTCTTTTTC-TTTCTTTTTCTATTGCAGTCTTTACTGATCACCTGACATA
CCAGTGACTACAATTATACAGGGCACACAGA-AAAAAAAATGCACCCCCTGTCTATCATCACCCCATCATTTTCTGGGCT
TTCTCTGGTGCGATTGTAGCATCATCACCCAGCTTGGTTGGGCCAGTGAGCAGGAGTTACATAGCTCAGAGCAGCAGCAA
TCACCAGGGCCCTGGGAGGGTAGATTTGC---------CTACTCACCCACAGCCATGCATCAAGGGCTGGATGGCTGCTA
GCCCCAGAAAACCTTGGCAGACTGTGGGGCTCAACCCAGTTTTGAAAAGCGGT---AAAGAATGCACCCATTG---GGCC
GGGCGCGGTGGCTGACGGCCGGTAATCCCAGCACTTTGGGAGGC--------------------AGAGGTCA-A-GAGAT
GGGGACTATCCTGGC-T-AACA-C-GGCGAAACCCCGTCTCTGCTAAAAATAC-AAA-CTTAGCTGGGCGTCGTGGCA-G
-GCGCCTGTAGTCCCAGCTACTCGGGAGGCTGAGGCAGCAGAAT-G-GT-G-TG-AACCCGGGAGGCGGAG-C-TTGCAG
TGAGCCGAGATCGCGCCACTGCACTCCAGCCTG---GGGCACAGAGCGAGACTCCGTCTCAGAAGAAAA-----------
-------------AAAAAATGCATCCATCA---GGA---GCGTCTTCTTTACCAATCCCTAGCCTCCACCCTTGGTTGCC
CTGGAATTTTCTTCCATCAATCCCTCTGCTTAGTACGAGTTAAAAGGCTGAATGTATTTCAGCTATAATCAGAGGCACTA
GGAAAACTGTGTGTGTGTGTGTCCATGAACACTCACAGGTATGTGTACGTGGGTTGGCAAATGACCTGAGGGAATATCAG
GGAGGGAAGTAAAGTAATTTAAAGTACAGATGAAAGGAACTGAGGATGAGTGCACGGTTTCTGGCTCAAGATCCGCTTAT
CAGAAGT---TTTGCAGAGTATTTAAAAGCCCTTCCTGACATTTCAGGTCACCCACATTTTCCTAATGGTCTGAGCTAGT
GGAAATGGAATGTGCTTTTTTGATAGGCTGCTCAATCTAAATCT------CTAAGTATCTTCTGATTTGTCTGGTAAGCA
AAATGTAGGACCACTTCAGAAATCTTAACTGGCATTTAACGAATGACTTT
>Macaca_mulatta
TTGGGGGAAAATACTTACACACGTTAATTTTATGTTTTAATTCAAACTGCAAATGGCACAAGGTTATGTAGTAACTCAGT
AGTAGAGCAGGGTCTAGGGGACAAGAATTGTTATTTTTCTTTTCCTTTTCTACTGCAGTCTTTAGTGATCACCTGACGTG
CCCGTGACTACAACTATACAGGGCACACAGACAAGAAAAATGTACCCCCTGTCCATCATTAGCCCATCATTCTCTGGGCT
TTCTCTGATATGATTGTAGCATCATCATTCTGCTTGGTTGGGCCAGTGAGCAGGAGTTACATAACTCAGAGCAGCAGTAA
TCACCAGGGCCCTGGGAGGGTAGATTTACCTGCACCATCTACTCACCCAGAGCCATGCAGCAAGGGCTGGATGAGTGCTA
GCACCAGGAAACCTTAGCAGACTGTGGAACTCAACCCAGTTTTGAAAAGCGGT---AAAGAATGTACCCATTG---GGCC
AGGTGTGGTGGCTCAT-GCCTGTAATCCCAGCACTTTGGGAGGCCGAGGAGGGCGGATCA----TGAGGTCA-A-GAGCT
GGAGATCATCCTGGC-C-AAGA-T-GGTGAAACCCCATCTCTACTAAAAATAC-AAATATCAGCTGGGTGTGGTGGTG-C
-ATGCCTGTATTCCCAGCTACTTGGGAGGGTGAGGCAGGAGAAT-C-AT-T-TG-AACCTGGGAGGCGGAG-G-TTGCAG
TGAGCCAAGATCGCACCACTGCACTCCAGCCTG---GGCAACAGAGCAAGATTCCATCTCAAAAAAAAAAAAAAAA----
-------------AAAAAA-GCATCGATCG---AGA---GTGTCTTCTTTACCAATCCCTAGCCTCCACCCTTGGTTGCC
CTGGAATTTTCTTCCATCAATCCCTCTGCTTAGTACGAGTTAAAAGGCTGAATGTATTTCAGCTATAATCAGAGGCACTA
GGAAAAC--TCTGTGTGTGTGTCCATGAACACTCACAGGTACGTGTATGTGGGTTGGCAAATGACCTGAGGGAATATCAG
GGAGGGAAGTAAAGCAATTTAAAGTACAGATGAAAGGAACTGAGGATTAGTGCACAGTTTCTGGCTCAAGATATGCTTTT
CAGAAGT---TTTGTAGAGTATTTAAAAGCCCTTCCTGACATGTCAGGTAACCCACATCTTCCTAATGGTCTGAGCTAGT
GGAAATGGAATGTGCTTTTTCGATAGGCTGCTC------AATCTAAATCTCTAAGTATCTTCTGATTTGTCTGGTAAGCA
AAATGCAGGACCACTTCAGAAATCTTAATCGGCATTTAACGAATGACTTT
>Rhinopithecus_roxellana
TTGGGGGAAAATACTTACACACGTTAGTTTTATGTTTTAATTCAAACTGCAAATGGCACAAGGTTATGTAGTAACTCAGT
AGTAGAGCAGGGTCTAGGGGACAAGAATTGTTTCTTTTCTTTTCCTGTCCTACTGCAGTCTTTAGTGATCACCTGACATG
CCCGTGACTACAACTATACAGGGCACACAGACAAGAAAAATGTACCCTCTGTCCATCATTAGCCCATCATTATCTGGGCT
TTCTCTGATGTGATTGTAGCATCATCATTCTACTTGGTTGGGCCAGTGAGCAAGAGTTACATAACTCAGAGCGGCAGCAA
TCACCAGGGCCCTGGGAGGGTAGATTTACCTGCACCATCTACTCACCCAGAACCATGCAGCAAGGGCTGGATGACGGCTA
GCACCAGGAAACCTTAGCACACTGTGGAGCTCAACCCAGTTTTGAAAAGCGGT---AAAGAATGTACCCACTG---GGCC
AGGCGGGGTGGCTCAC-GCCTGTAATCCCAGCACTTTGGGAGGCTGAGGAGGGCAGATCA----TGAGGTCA-A-GAGCT
GGAGACCATCCTGGC-C-AACA-T-GGTGAAACCCCATCTCTACTAAAAATAC-AAAAATCAGCTGGGCGTGGTGGCG-C
-GTGCCTGTATTCCCAACTACTTGGGAGGGTGAGGCAGGAGAAT-C-AT-T-TG-AACCTGGGAGGCGGAG-G-TTGCAG
TGAGCCGAGATTGCACCACTGCACTCCAGCCTG---GGCAACAGAGCAAGACTCCATCTCAAAAAAAATAA---------
-------------AAAAAATGCATCGATCG---GGA---GTGTCTTCTTTACCAATCCCTAGCCTCCACCCTTGGTTGCC
CTGGAATTTTCTTCCATCAATCCCTCTGCTTAGTACGAGTTAAAAGGCTGAATGTATTTCAGCTATAATCAGAGGCACTA
AGAAAAC--TCTGTCTGTGTGTCCGTGAACACTCACAGGTACATGTATGTGGGTTGGCAAATGACCTGAGGGAATATCAG
GGAAGGAAGTAAAGTAATTTAAAGTACAGATGAAAGGAACTGAGGATGAGTGCACAGTTTCTGGCTCAAGATATGCTTTT
CAGAAGT---TTTGTAGAGTATTGAAAAGCCCTTCCTGATATGTCAGGTAACCCACATCTTCCTAATGGTCTGAGCTAGT
GGAAATGGAATGTGCTTTTTCGATAGGCTGCTCAATCTAAATCT------CTAAGTATCTTCTGATTTGTCTGGTAAGTA
AAATGTAGGACCACTTCAGAAATCTTAATTGGCATTTAAAGAATGACTTT
>Callithrix_jacchus
TGGGGGAAAAATACACACACATGTCAATTTTATGCTTTAATTCAAATTGCAGATGGCGCAAGGCTACATAGCAACTCAGT
AGTAGAGCAAGGACTAGGGGACAAGAATTGTTCCTT----TTTCTTTTTCTATTGCAGTCTTTACTGATCACCTGACATG
CCAGGGACAACAACTATACAGGGCACATGG--GAAAAAAATGTACCCTTTGTCCATCATCACCACATCATTATCTGGGCT
TTCTCTGATGTGATTGTAGCATCATCACTCTGCTTGGTTGGGCCAGGGAGCAAGAAATACATAACTCAGAGAAGCAGAAA
TCACCAGCTCCCTGGGAGGGTAGATTTGC-----------------CCAGAGCCATGCAGCAAGGTCTGGATGACTGCTA
CCACCAGGAAACCTTAGCCGATGGTAGGGCTCAACCCAGTTTTGAAAAGGGGT---AAAGAATGCACCTATTG---GGCC
AGGCACAGTGGCTCAC-GCCTGTAATCCCAGCAATTTGGGAGGCTGAGGTCGGCGGATTA----CGAGGTCA-A-GCAAT
-CAGACCATCTTGGC-C-AACA-T-GGTGAAACCCCATCCCTTCTAAAAATAG-GAAAATTAGATGGACAGGGGTCTG-C
-A--CCTGTAGTTCCAGCTACTCAGGAGGCTGAGGAAGGAGAAT-C-AC-T-TG-AACCCGGGAGGCAGAG-G-TTTCAG
TGAGCCAAGATCGCGCCACTGT-CTCCATCGCGCATGGAGACAGAGCAAGACTCTGTCTCAAAAAAAAAAAAAAAAAAAA
-------------AAAGAATGCACTGATCA---GGAATGGTGTCTTCTTTACCAACCCCTAGCCTCCACCCT---TTGCT
CTGGAATCTTCTTCCATCAATCCCTCTACTTAGTATGAGTTTAAGGGCTGAGTGTATTTCAGCTATAATCAGAAGCACTG
GGAAAACTGTGTGTGTGTGTGTCCATGAACACTCATAGGTACGTGTATGTCGGCTGGTAAATGACCTGAGGGAATATCAA
GGAGGGAAGTGAAGCAATGTAAAGTATAGATGAAAGGAACTGAGGATGAGTGCACGGTTCCTGGCTCAAGATATGCTTCT
CAGAAGTTACTTTGTAGAGTATTTAAAAGCCCTTCCTGACATGTCAGGTAACCCACATTTTCCTAATGGCCTGAGCTGAT
GGAAACAGAATGTCTTTTTTCGATAGGCTGCTCAATCTAAATCTAAATCTCTAAGTATCTTCTTATTTGTCTGGTAAGTA
AAATGTATGGCAACTTCAGAAATCTTAATTGGCATAAAATGAATGACATT


H_AluS224

>AluYd3a1_gib
--------------------------------------------------------------------------------
--------------------------------------------------------------------------------
--------------------------------------------------------------------------------
--------------------------------------------------------------------------------
--------------------------------------------------------------------------------
--------------------------------------------------------------------------------
-------------------GGCCGGGCGCGGTGGCTCACGC-T-TGTAATCCCAGCACTTTGGGAGGCCGAGGCGGGCGG
ATCAC---------------------------------------------------------------------------
--------------------------------------------------------------------------------
--------------------------------------------------------------------------------
--------------------------------------------------------------------------------
-------GAGGTCAGGAG-A-TCGAGACCA--------------C-GGTGAAACCCCGTCTCTACTAAAAATACAAAAAA
ATTAGCCGGGCGTGGTGGCGGGCGCCTGTA-G-TCCCAGCTACTCGGAGAGGCTGAGGCAGGAGAAT-G-GC-G-TGAAC
CCGGGAGGCGGAG-C-TTGCAGTGAGCCGAGAT-T-GCGCCACTGCACTCCAGCCTGGGCGACAGAGCGAGACTCC----
GTCTCAAAAAAAAAAAAAAAAAAAAAAAAAAAAAA---------------------------------------------
--------------------------------------------------------------------------------
--------------------------------------------------------------------------------
--------------------------------------------------------------------------------
--------------------------------------------------------------------------------
--------------------------------------------------------------------------------
-----------------------------------------------------
>AluSx1
--------------------------------------------------------------------------------
--------------------------------------------------------------------------------
--------------------------------------------------------------------------------
--------------------------------------------------------------------------------
--------------------------------------------------------------------------------
--------------------------------------------------------------------------------
-------------------GGCCGGGCGCGGTGGCTCACGC-C-TGTAATCCCAGCACTTTGGGAGGCCGAGGCGGGCGG
ATCAC-CT------------------------------------------------------------------------
--------------------------------------------------------------------------------
--------------------------------------------------------------------------------
--------------------------------------------------------------------------------
-------GAGGTCAGGAG-T-TCGAGACCA-GCCTGGCCAACA-T-GGTGAAACCCCGTCTCTACTAAAAATACAAAA--
ATTAGCCGGGCGTGGTGGCGGGCGCCTGTA-A-TCCCAGCTACTC-GGGAGGCTGAGGCAGGAGAAT-C-GC-T-TGAAC
CCGGGAGGCGGAG-G-TTGCAGTGAGCCGAGAT-C-GCGCCACTGCACTCCAGCCTGGGCGACAGAGCGAGACTCC----
GTCTCAAAAAAAAAAAAAAAAAAAAAAAAAAAAAA---------------------------------------------
--------------------------------------------------------------------------------
--------------------------------------------------------------------------------
--------------------------------------------------------------------------------
--------------------------------------------------------------------------------
--------------------------------------------------------------------------------
-----------------------------------------------------
>Homo_sapiens
ATGTTGAATGAAAGAAGGAAGCACAATTCAATGGGTGGCATGTTTCAAAA-CCTGTACGTACATTATCGTTCTTACCTAT
TCAGTGCAAACGCATAGTGGAATTTAATGTTATGCTGATCGGCCAAATCACACGTAGGCAGCATCTCCAGTGTTTCCACC
AGCTTCACCATCGCATCATAGTCCTGTTGGCAAGAGGTCCCAAAGTGAGCAAGAGAGGAAACACAGCTCTTCACTGATTT
TTCTGAATTGTTATAAACAGGAGACAGCCTCCGCACTTAAAGACAGGCCCTTCCTTACAAAGGGCATTTAGTGAAGTTAC
TTGTAGCCTTTAATAGGAGGGAAAAAGACCAGAAAATAAGATGGATGAGAGAGAGAAGAACAGAGAAGGAATCCCTGCTA
TCAAAGGGCATGAAGCATCCAAAGGCAACAAAAGTAAATGAGGCCAGCAGCCAGGAAACAGCTGAGTGTAGGAGAGTT--
-AACAACATCAGCAGA---GGCTGGGCGTGGTGGCTCACAC-C-TGTAATCTCAGCACTTTGAGAGGCGGAGGTGGGTGG
ATCAC-TT------------------------------------------------------------------------
--------------------------------------------------------------------------------
--------------------------------------------------------------------------------
--------------------------------------------------------------------------------
-------GAAGTCAGGAG-T-TCGAGACTA-GCCTGGCCAACA-T-GGTGAAACCCTGTCTCTACTAAAAATACAAAAT-
A-TAGCTGGGCATGGTGGCGGGCGCCTGGA-A-TCCCAGCTACTC-GAGAGGCTGAGGCAGGAGAAT-T-GA-T-TGAAC
CTGAGAGGCGGAG-G-TTGCAGTGAGCCAAGAT-T-GTGCCACTGCATTCCAGGCTGGGCAACAGAGCAAGACTCCGTCT
GTCTCAAAATC-AAAAACAAAA------TAAAAA----AACAGTATCAGCAGA---GATGTGTGTTAAAGTGAGCTGGAC
AAATACACACAAGCAAACTTCCAGTCAAAGCACATAGATTCCAGTCTTTCCTATTTTGCCAGAATCAAATACATTAATCT
AAACTAGTGTTTCTCAACCTTGGGACTAGTGACGTTTCTGGACCATAATTCTCTGTTGTGGGAGCTGTCCTGGGCACTGT
AGGATGCTGGCCTTGACCCACTGGAAGCC-ACAGCACACCACCCACCTCATGCCCCAC---ACACGCACTTAGTTTTTAC
AACTGAAAATGTCTCCAGACACTGCCAAAAAAGTCCTTGGGTTGAGAACCACTGCTCTAAACTCTGCATAATTACCTGGA
GAAAAATTGCGACCATGCT-----------------------TGTCTCAGCCAAGTCCCCTCTTAGCAGTGCCGCCTGTT
ACTCTTTCAG-CCAGGCTTAGAATCGTTGGAACTGGCCAACTTGCTGACAGCC
>Pan_troglodytes
ATGTTGAATGAAAGAAGGAAGCAGAATTCAATGGGTGGCATGTTTCAAAA-CCTGTACATACATTATCGTTCTTACCTAT
TCAGTGCAAACGCATAGTGGAATTTAATGTTATGCTGATCGGCCAAATCACACGTAGGCAGCATCTCCAGTGTTTCCACC
AGCTTCACCATCGCATCATAGTCCTGTTGGCAAGAGGTCCCAAAGTGAGCAAGAGAGGAAACACAGCTCTTCACTGATTT
TTCTGAATTGTTATAAACAGGAGACAGCCTCCGCACTTAAAGACAGGCCCTTCCTTACAAAGGGCATTTAGTGAAGTTAC
TTGTAGCCTTTAATAGGAGGGAAAAAGACCAGAAAATAAGATGGATGAGAGAGAGAAGAACAGAGAAGGAATCCCTGCTA
TCAAAGAGCATGAAGCATCCAAAGGCAACAAAAGTAAATGAGGCCAGCAGCCAGGAAACAGCTGAGTGTAGGAGAGTT--
-AACAGCATCAGCAGA---GGCTGGGCGTGGTGGCTCACAC-C-TGTAATCTCAGCACTTTGAGAGGCTGAGGTGGGTGG
ATCAC-TT------------------------------------------------------------------------
--------------------------------------------------------------------------------
--------------------------------------------------------------------------------
--------------------------------------------------------------------------------
-------GAAGTCAGGAG-T-TCGAGACTA-GCCTGGCCAACA-T-GGTGAAACCCTGTCTCTACTAAAAATACAAAAT-
A-TAGCTGGGCATGGTGGCGGGCGCCCGGA-A-TCCCAGCTACTC-GAGAGGCTGAGGCAGGAGAAT-T-GA-T-TGAAC
CTGAGAGGCAGAG-G-TTGCAGTGAGCCAAGAT-T-GTGCCACTGCATTCCAGGCTGGGCAACAGAGCAAGACTCCGTCT
GTCTCAAAATC-AAAAACAAAA------TAAAAA----AACAGTATCAGCAGA---GATGTGTGTTAAAGTGAGCTGGAC
AAATACACACAAGCAAACTTCCAGTCAAAGCACACAGATTCCAGTCTTTCCTATTTTGCCAGAATCAAATACATTAATCT
AAACTAGTGTTTCTCAACCTCGGGACTAGTGACGTTTCTGGACCATAATTCTCTGTTGTGGGAGCTGTCCTGGGCACTGT
AGGATGCTGGCCTTGACCCACTGGAAGCC-ACAGCACACCACCCACCTCATGCCCCAC---ACACGCACTTAGTTTTTAC
AACTGAAAATGTCTCCAGACACTGCCAAAAAAGTCCTTGGGTTGAGAACCACTGCTCTAAACTCTGCATAATTACCTGGA
GAAAAATTGCGACCATGCT-----------------------TGTCTCAGCCAAGTCCCCTCTTAGCAATGCTGCCTGTT
ACTCTTTCAG-CCAGGCTTAGAATCGTTGGAACTGGCCAACTCGCTGACAGCC
>Gorilla_gorilla
ATGTTGAATGAAAGAAGGAAGCAGAATTCAATGGGTGGCATGTTTAAAAA-CCTGTACATACATTATCGTTCTTACCTAT
TCAGTGCAAACGCATAGTGGAATTTAATGTTATGCTGATCGGCCAAATCACACGTAGGCAGCATCTCCAGTGTTTCTACC
AGCTTCACCATCGCATCATAGTCCTGTTGGCAAGAGGTCCCAAAGTGAGCAAGAGAGGAAACACAGCTCTTCACTGATTT
TTCTGAATTGTTATAAACAGGAGACAGCCTCCGCACTTAAAGACAGGCCCTTCCTTACAAAGGGCATTTAGTGAAGTTAC
TTGTAGCCTTTAATAGGAGGGAAAAAGACCAGAAAATAAGATGGATGAGAGAGAGAAGAACAGAGAAGGAATCCCTGCTA
TCAAAGGGCATGAAGCATCCAAAGGCAACAAAAGTAAATGAGGCCAGCAGCCAGGAAACAGCTGAGTGTAGGAGAGTT--
-AACAGCATCAGCAGA---GGCTGGGCGTGGTGGCTCACAC-C-TGTAATCCCAGCACTTTGAGAGGCTGAGGTGGGTGG
ATCAC-TT------------------------------------------------------------------------
--------------------------------------------------------------------------------
--------------------------------------------------------------------------------
--------------------------------------------------------------------------------
-------GAAGTCAGAAG-T-TCGAGACTA-GCCTGGCCAACA-C-GGTGAAACCCTGTCTCTACTAAAAATACAAAAT-
A-TAGCTGGGCATGGTGGCGGGCGCCTGGA-A-TCCCAGCTACTC-GAGAGGCTGAGGCAGGCGAAT-T-GA-T-TGAAC
CTGAGAGGTGGAG-G-TTGCAGTGAGCCAAGAT-T-GTGCCATTGCATTCCAGCCTGGGCAACAGAGCAAGACTCCGCCT
GTCTCAAAATC-AAAAACAAAA------TAAAAA----AACAGTATCAGCAGA---GATGTGTGTTAAAGTGAGCTGGAT
AAATACACACAAGCAAACTTCCAGTCAAAGCACATAGATTCCAGTCCTTCCTATTTTGCCAGAATCAAATACATCAATCT
AAACTAGTGTTTCTCAACCTTGGGACTAGTGACATTTCTGGACCATAATTCTCTGTTGTAGGAGCTGTCCTGGGCACTGT
AGGATGCTGGCCTTGACCCACTGGAAGCC-ACAGCACACCACCCACCTCATGCCCCAC---ACACGCACTTAGTTTTTAC
AACTGAAAATGTCTCCAGACACTGCCAAAAAAGTCCTTGGGTTGAGAACCACTGCTCTAAACTCTGCATAATTACCTGGT
GAAAAATTGCGACCATGCT-----------------------TGTCTCAGCCAAGTCCCCTCTTAGCAGTGCCGCCTGTT
ACTCTTTCAG-CCAGGCTTAGAATCGTTGGAACTGGCCAACTTGCTGACAGCC
>Gorilla_gorilla_gorGor5
ATGTTGAATGAAAGAAGGAAGCAGAATTCAATGGGTGGCATGTTT-AAAAACCTGTACATACATTATCGTTCTTACCTAT
TCAGTGCAAACGCATAGTGGAATTTAATGTTATGCTGATCGGCCAAATCACACGTAGGCAGCATCTCCAGTGTTTCTACC
AGCTTCACCATCGCATCATAGTCCTGTTGGCAAGAGGTCCCAAAGTGAGCAAGAGAGGAAACACAGCTCTTCACTGATTT
TTCTGAATTGTTATAAACAGGAGACAGCCTCCGCACTTAAAGACAGGCCCTTCCTTACAAAGGGCATTTAGTGAAGTTAC
TTGTAGCCTTTAATAGGAGGGAAAAAGACCAGAAAATAAGATGGATGAGAGAGAGAAGAACAGAGAAGGAATCCCTGCTA
TCAAAGGGCATGAAGCATCCAAAGGCAACAAAAGTAAATGAGGCCAGCAGCCAGGAAACAGCTGAGTGTAGGAGAGTT--
-AACAGCATCAGCAGA---GGCTGGGCGTGGTGGCTCACAC-C-TGTAATCCCAGCACTTTGAGAGGCTGAGGTGGGTGG
ATCAC-TT------------------------------------------------------------------------
--------------------------------------------------------------------------------
--------------------------------------------------------------------------------
--------------------------------------------------------------------------------
-------GAAGTCAGGAG-T-TCGAGACTA-GCCTGGCCAACA-C-GGTGAAACCCTGTCTCTACTAAAAATACAAAAT-
A-TAGCTGGGCATGGTGGCGGGCGCCTGGA-A-TCCCAGCTACTC-GAGAGGCTGAGGCAGGCGAAT-T-GA-T-TGAAC
CTGAGAGGTGGAG-G-TTGCAGTGAGCCAAGAT-T-GTGCCATTGCATTCCAGCCTGGGCAACAGAGCAAGACTCCGCCT
GTCTCAAAATCAAAAAACAAAA------TAAAAA----AACAGTATCAGCAGA---GATGTGTGTTAAAGTGAGCTGGAT
AAATACACACAAGCAAACTTCCAGTCAAAGCACATAGATTCCAGTCCTTCCTATTTTGCCAGAATCAAATACATCAATCT
AAACTAGTGTTTCTCAACCTTGGGACTAGTGACATTTCTGGACCATAATTCTCTGTTGTAGGAGCTGTCCTGGGCACTGT
AGGATGCTGGCCTTGACCCACTGGAAGCC-ACAGCACACCACCCACCTCATGCCCCAC---ACACGCACTTAGTTTTTAC
AACTGAAAATGTCTCCAGACACTGCCAAAAAAGTCCTTGGGTTGAGAACCACTGCTCTAAACTCTGCATAATTACCTGGT
GAAAAATTGCGACCATGCT-----------------------TGTCTCAGCCAAGTCCCCTCTTAGCAGTGCCGCCTGTT
ACTCTTTCAG-CCAGGCTTAGAATCGTTGGAACTGGCCTACTTGCTGACAGCC
>Pongo_abelii
ATGTTGAATGAAAGAAGGAAGCAGAATTCAACGGGTGGCATGTTTCAAAACCCTGTACATACATTATCGTTCTTACCTAT
TCAGTGCAAATGCATAGTGGAATTTAATGTTATGCTGATCGGCCAAATCACACGTAGGCAACATCTCCAGTGTTTCTACC
AGCTTCACCATCGCATCATAGTCCTGTTGGCAAGAGGTCCCAAAGTGAGCAAGAGAGGAAACACAGCTCTTCACTGATTT
TTCTGAATTGTTATAAACAGGAGACAGCCTCCGCACTT--AGACAGGCCCTTCCTTACAAAGGGCATTTAGTGAAGTAAC
TTGTAGCCTTTAATAGGAGGGAAGAAGACCAGAAAATAAGATGGATGACAGAGGGAAGAACAGAGAAGGAATCCCTGCTA
TCAAACGGCATGAAGCATCCAAAGGCAACAAAAGTAAATGAGCTCAGCAGCCAGGAAACAGCTGAGTGTAGGAGAGTT--
-AACAACATCAGCAGA---GGCTGGGCGTGGTGGCTCACAC-C-TGTAATCCCAGCACTTTGAGAGGCTGAGGTGGGTGG
ATCAC-TT------------------------------------------------------------------------
--------------------------------------------------------------------------------
--------------------------------------------------------------------------------
--------------------------------------------------------------------------------
-------GAAGTCAGGAG-T-TTGAGACTA-GCCTGGCCAACA-T-GGTGAAACCCTGTCTCTACTAAAAATACAAAAT-
A-TAGCTGGGCATGGTGGTGGGCGCCTGGA-A-TCCCAGCTACTC-GAGAGGCTGATGCAGGAGAAT-T-GA-T-TGAAT
CTGAGAGGCAGAG-G-TTGCAGTGAGCCAAGAT-T-GTGCCATTGCATTCCAGCCTGGGCAACAGAGCAAGACTCCGTCT
GTCTCAGAATC-AAAAACAAAA------TAAAAA----AACAGTATCAGCAGA---GATGTGTGTTAAAGTGAGCTGGAC
AAATACACACAAGCAAACTTCCAGTCAAAGCACATAGATTCCAGTCCTTCCTATTTTGCCAGAATCAAATACATTAATCT
AAACTAGTGTTTCTCAACCTTGGGACTAGTGACATTTCTGGACCATAATTCTCTGTTGTGGGAGCTGTCCTGGGCACTGT
AGGATGCTGGCCTTGACCCACTGGAAGCC-ACAGCACACCAACCCCCTCATGCCCCAC---ACACGCACTTAGTTTTTAC
AACTGAAAATGTCTCCAGACACTGCCAAAAAAGTCCTTGGGTTGAGAACCACTGCTCTAAACTCTGCATAATTACCTGGG
GAAAAATTGCAACCATGCT-----------------------TGTCTCAGCCAAGCCCCCTCTTAGCAGTGCCACCTGTT
ACTCTTTCAG-CCAGGCTTAGAATCATTGGAACTGGCCAACTTGCTGACAGCC
>Nomascus_leucogenys_Asia_NLE_v1
ATGTTGAATGAAAGAAGGAGGCAGAATTCAATGGGTGGCATGTTTCAAAACCCTGTACATACATTATCATTCTTACCTAT
TCAGTGCAAACGCATAGTGGAATTTAATGTTATGCTGATCAGCCAAATCACACGTAGGCAGCATCTCCAGTGTTTCTACC
AGCTTCACCATCGCATCATAGTCCTGTTGGCAAGAGGTCCCAAAGTGAGCAAGAGAGGAAACACAGGTCTTCACTGATTT
TTCTAAATTGTTATAAACATGAGACAGCCTCAGCACTTAAAGACAGGCCCTTCCTTACAAAGGACATTTAGTGAAGTTAC
TTGTAGCCTTTAATAGGAGGGAAAAAGACCAGAAAATAAGATGGATGAGAGAGAGAAGAACAGAGAAGGAATCCCTGCTA
TCAAAGGGCATGAAGCATCCAAAGGCAACAAAAGTAAAGGGGCCCAGCAGCCAGGAAACAGCTGAGTGTAGGAGAGTT--
-AACAGCATCAGCAGA---GGCCGGGTGTGGTGGCTCACAC-C-TGTAATCCCAGCACTTTGGGAGGCCGAGGTGGGAGG
ATCAC---------------------------------------------------------------------------
--------------------------------------------------------------------------------
--------------------------------------------------------------------------------
--------------------------------------------------------------------------------
-------GAGGTCAGGAG-A-TTGAGACCA--------------C-GGTGAAACCCCATCTCTACTAAAAATACAAAAA-
ATTAGCCGGGCGTGGTGGCGGGCGCCTGTA-G-TCCCAGCTACTCGGAGAGGCTGAGGCAGGAGAAT-G-GC-G-TGAAC
CCGGGAGGCGGAG-C-TTGCAGTGAGCCGAGAT-C-GCGCCACTGCACTCCAGCCTGGGCGACAGAGCAAGACTCT----
GTCTCAAAAAAAAAAAAAAAAAAAAAAAAAAAAA----AACAGTATCAGGAGA---GATGTGTGTTAAAGTGAGCTGGAC
AAATACACACAAGCAAACTTCCAGTCAAAGCACATAGATTCCCGTCCTTCCTATTTTGCCAGAATCAAATACAT--ACCT
AAACTAGTGTTTCTCAATCTTGGGACTAGTGAAATTTCTGGACCATAATTCTCGGTTGTGGGAGCTGTCCTGGGCACTGC
AGGATGCTGGCCTTGACCCACTGGAAGCC-ACAGCACACCACCCCCCTCATGCCCCAC-ATACACACACTTAGTTTTTAC
AACTGAAAATGTCTCCAGACGCTGCCAAAAAAGTTCTTGGGTTGAGAACCACTGCTCTAAACTCTGCATAATTACCTGGG
GAAAAATTGCGACCATGCT-----------------------TGTCTCAGCCAAGTCCCCTCTTAGCAGTGCCACCTGTT
ACTCTTTCAG-CCAGGCTTAGAATTGTTGGAACTGGCCAACTTGCTGACAGCC
>Hylobates_moloch
ATGTTGAATGAAAGAAGGAAGCAGAATTCAACGGGTGGCATGTTTCAAAACCCTGTACATACATTATCATTCTTACCTAT
TCAGTGCAAACGCATAGTGGAATTTAATGTTATGCTGATCAGCCAAATCACACGTAGGCAGCATCTCCAGTGTTTCTACC
AGCTTCACCATCGCATCATAGTCCTGTTGGCAAGAGGTCCCAAAGTGAGCAAGAGAGGAAACACAGCTCTTCACTGATTT
TTCTGAATTGTTATAAACATGAGACAGCCTCAGCACTTAAAGACAGGCCCTTCCTTACAAAGGACATTTAGTGAAGTTAC
TTGTAGCCTTTAACAGGAGGGAAAAAGACCAGAAAATAAGATGGATGAGAGAGAGAAGAACAGAGAAAGAATCCCTGCTA
TCAAAGGGCATGAAGCATCCAAAGGCAACAAAAGTAAAGGGGCCCAGCAGCCAGGAAACAGCTGAGTGTAGGAGAGTT--
-AACCGCATCAGCAGA---GGCTGGGTGTGGTGGCTCACAC-C-TGTAATCCCAGCACTCTGGGAGGCCGAGGTGGGTGG
ATCAC-TT-GAAGTCAGGAGTTCGAGACTAGCCTGGCCAACATGGTGAAACCCTGTCTCTACTAAAAATACAAAATATAG
CTGGGCATGGTGGTGGGTGCCTGGAACCCGAGCTACTCGAGAGGCTGAGGCAGGAGAATTGATTGAACCTGAGAGGCGGA
GGTTGCAGTGAGCTGAGATTGTGCCATTGCATTCCAGCCTGGGCAACAGAGCAAGACTCCGTCTGTCTCAAAATCAAAAA
CAAAATAAAAAAACAGTATCAGAGGCCGGGCGCGGTGGCTCACGCTTGTAATCTCAGCACTTTGGGAGTCCGAGGCAGGC
GGATCACGAGGTCAGGAG-A-TCGAGACCA--------------C-GGTGAAACCCCATCTCTACTAAAAATACAAAAA-
ATTAGCCGGGCGTGGTGGCGGGTGCCTGTA-G-TCCCAGCTACTCGGAGAGGCTGAGGCAGGAGAAT-G-GC-G-TGAAC
CCGGGAGGCGGAG-C-TTGCAGTGAGCCGAGAT-C-GCGCCACTGCACTCCAGCCTGGGCGACAGAGCAAGACTCC----
ATCTCAAAAAAAAA--------------CAAAAA----AACAGTATCAGGAGA---GATGTGTGTTAAAGTGAGCTGGAC
AAATACACACAAGCAAACTTCCAGTCAAAGCACATAGATTCCAGTCCTTCCTATTTTGCCAGAATCAAATACAT--ACCT
AAACTAGTGTTTCTCAACCTTGGGACCAGTGACATTTCTGGACCATAATTCTCGGTTGTGGGAGCTGTCCTGGGCACTGT
AGGATGCTGGCCCTGACCCACTGGAAGCC-ACAGCACACCACCCCCCTCATGCCCCAC-ATACACACACTTAGTTTTTAC
AACTGAACATGTCTCCAGACGCTGCCAAAAAAGTTCTTCGGTTGAGAACCACTGCTCTAAACTCTGCATAATTACCTGGG
GAAAAATTGCGACCATGCT-----------------------TGTCTCAGCCAAGTCCCCTCTTAGCAGTGCCACCTGTT
ACTCTTTCAG-CCAGGCTTAGAATCGTTGGAACTGGCCAACTTGCTGACAGCC
>Macaca_mulatta
ATGTTGAATGAAAGAAGGAAGCAGAATTCAACAGGCGGCATGTTTCAAAACCCTGTACATACACTATCGTTCTTACCTAT
TCAGTGCAAACGCATAGTGGAATTTAATGTTATGCTGATCGGCCAAATCACATGTAGGCAGCATCTCCAGTGTTTCTACC
AGCTTCACCATCGCATCATAGTCCTGTTGGCAAGAGGTCCCAAAGTGAGCAAGAGAGGAAACACAGCTCTTCACTGATTT
TTCTGAATTGTTATAAACATGAGACAGCCTCAGCACATAAAGACAGGCCCTTCCTTACAAAGGGCATTTAGTGAAGTTAC
CTGTAACCTTTAATAGGAGGGAAAAAGACCACAAAATAAAATAGATAAGAGAGAGAAGAACAGAGAAGGAATCCCTGCTA
TCAAAGGGCATGAAGCATCCAAAGGCAACAAAAGTAAAGGAGCCCAGCAGGCAGGAAACAGCTGAGTGTAGGAGAGTT--
-AACAGTATCAGCAGA---GGCCAGGCCTGGTGGCTCACAC-C-TGTAATCCTAGTATTTTTGGAGGCCGAGGTGGGTGG
ATCGC-TT------------------------------------------------------------------------
--------------------------------------------------------------------------------
--------------------------------------------------------------------------------
--------------------------------------------------------------------------------
-------GAAGTCAGGAG-T-TCGACACCA-GCCTGGCCAACA-T-GGTGAAACCCCATCTCTACTAAAAATACAAAA--
ATTAGCTGGGCATGGTGGCGGGCACCTGGA-A-TCCCAGCTACCC-AAGAGGCTGAAGCAGGAGAAT-T-GC-T-TGAAC
CTGAGAGGTGGAG-G-TTGCAGTGAGCCGAGAT-C-ATGCCATTGCATTCCAGCCTGGGCAACAGAGCAAGACTCCGTCT
GTCTCAAAAAC-TAAAACAAAA------TAAA------AACAGTATCAGCAGA---GATGTGTGTTAAAGTGAGCTGGAC
AAATACACACAAGCAAACTTCCAGTCAAAGCAGATAGATTCCAGTCCTTCCTATTTTGCCAGAATCAAATACATTAATCT
AAACTAGTGTTTCTCAACCTTGGCACTAGTGACATTTCTGGACCATAATTCTCTGTTGTGGGAGCTGTCCTGGGCACTGT
AGGATGCTGGCCTTGACCCACTGGAAGCCAACAGCACACCACCCTCCTCATGCCCTGC-ACATATACGCTTCGTTTTTAT
AACTGAAAATGTCTCCAGACACTGCCAAAAAAGTTCTTGGGTTGAGAACCACTGCTCTAAACTCGGCATAATTACCTGGG
GAAAAACTGCGACCATGCT-----------------------TGTCTCAGCCAAGTCCCCTCTTAGCAGTGCCACCTGTT
ACTCTTTCAG-CCAGGCTTAGAATCGTTGGAACTGGCCAACTTGCCGACAGCC
>Rhinopithecus_roxellana
ATGTTGAACGAAAGAAGGAAGCAGAATTCAACAGGCGGCATGTTTCAAAACCCTGTACATACATTATCGTTCTTACCTAT
TCAGTGCAAACGCATAGTGGAATTTAATGTTATGCTGATCTGCCAAATCACACGTAGGCAGCATCTCCAGTGTTTCTACC
AGCTTCACCATCGCATCATAGTCCTGTTGGCAAGAGGTCCCAAAGTGAGCAAGAGAGGAAACACAGCTCTTCACTGATTT
TTCTGAATTGTTATAAACATGAGACAGCCTCAGCACTTAAAGGCAGGCCCTTCCTTACAAAGGGCATTTAGTGAAGTTAC
CTGTAGCCTTTAATAGGAGGGAAAAAGACCAGAAAATAAAATGGATAAGAGACCGAAGAACAGAGAAGGAATCCCTGCTA
TCAAAGGGCATGAAGCATCCAAAGGCAACAAAAGTAAAGGAGCCCAGCAGCCAGGAAACAGCTGAGTGTAGGAGAGTT--
-AACAGTATCAGCAGA---GGCCAGGCCTGGTGGCTCACAC-C-TGTAATCCTAGCATTTTCGGAGGCCGAGGTGGGTGG
ATCGC-TT------------------------------------------------------------------------
--------------------------------------------------------------------------------
--------------------------------------------------------------------------------
--------------------------------------------------------------------------------
-------GAAGTCAGGAG-T-TCCACACCA-GCCTGGCCAACA-T-GGTGAAACCCCATCTCTACTAAAAATACAAAA--
ATTAGCTGGGCATGGTGGCGGGCACCTGGA-A-TCTCAGCTACCC-AAGAGGCTGAAGCAGGAGAAT-T-GC-T-TGAAC
CTGAGAGGTGGAG-G-TTGCAGTGAGCCGAGAT-C-ATGCCATTGCATTCCAGCCTGGGCAACAGAGCAAGACTCCGTCT
GTCTCAAAAAC-TAAAACAAAA------TAAA------AACAGTATCAGCAGA---GATGTGTGTTAAAGTGAGCTGGAC
AAATACACA----CAAACTTCCAGTCAAAGCAGATAGATTCCAGTCCTTCCTATTTTGCCAGAATCAAATATATTAATCT
AAACTAGTGTTTCTCAACCTTGGCACTAGTGACATTTCTGGACCATAATTCTCTGTTGTGGGAGCTGTCCTGGGCACTGT
AGGATGCTGGCCTTGACTCACTGAAAGCCAACAGCACACCACCCTCCTCATGCCCTGC-ACATACACGCTTAGTTTTTAT
AACTGAAAATGTCTCCAGACATTTCCAAAAAAGTTCTTGGGTTGAGAACCACTGCTCTAAACTCTGCATAATTACCCGGG
GAAAAATTGCGACCATGCT-----------------------TGTCTCAGCTAAGTCCCCTCTTAGCAGTGCCACCTGTT
ACTCTTTCAG-CCAGGCTTAGAATCGTTGGAACTGGCCAACTTGCTGACAGCC
>Callithrix_jacchus
ATGTTGAA-GAAAGAAGGAAGCAGAATTCAACAGGTGGCATGTTTCAAAACCCTGCACATACATTATTGTTCTTACCTAT
TCAGTGCAAATGCATAGTGGAATTTAATGTTATGCTGATCGGCCAAATCACACGTAGGCAGCATCTCCAGTGTTTCCACC
AGCTTCACCATCGCATCATAGTCCTGTTGGCAAGAGGTCCCAAAGTGAGCAAGAGAGCAAAAACAGCTCTTCACTGATTT
TTCTGAATTGTTATAACCATGAGACAGCCTCAGCACTTAAAGACAGGCCCTTTCTTACAAAGGGTATTTAGTGAAGTTAC
TTGCAGCCTTTAACAGGAGGGAAAAAGACCAGAAAATAAGGCGGATGAT-------AGAATAGAAAAGGAATCCCTGCTA
TCAAGGGGCAGGAAACATCCAAAGGCAATGAAAGTAAATGAGCCCAGCAGCCAGGAAACAGCTGA---------------
-------------------GGCTGGGCGTGGTGGCTCACAC-C-TGTAATCCCAGCACTTTGAGAGGCCCAGGCAGGTGG
ATCAC-TT------------------------------------------------------------------------
--------------------------------------------------------------------------------
--------------------------------------------------------------------------------
--------------------------------------------------------------------------------
-------GAAGTTTGGAG-T-TAAAGACCA-GCCTGGACAACA-T-GGTGAAACCCCGTCTCAACTAAAAATACAAAA--
ATTAGCTGGTCATGGTGGTAGCTGCCTGTA-A-TCCCAGCTACTG-AAGAGGATGAGGCAGGAGAAT-T-GC-T-TGAAC
CTGGGAGGTGGAG-G-TTGCAGTGAGCCAAGAT-C-ATGCCACTATGCTCCAACCTGGGCAACAGAGCAAGACTCT----
GTCAAAAAAATGAAAACCAAAACAAAA-TTAAAA----AACAGTGTCAGCAGA---GATGTGTGTTAAAGTGAGCTGGAC
AAATACACA----CAAACTTACAGTCAAAGCAGCTAGATCCCAGTCCTTCCTATTTTGCCAGAATCAAATGCGTTAATCT
AAACGAGTGTTTTTCAACCTTGGCACTAGTGACATTTCTGGACCATAATTCTCTTTTGTGGGAGCTGTCCTGGGCACTGT
AGGGTGCTGACCTTGACCCACAGGAAACCAATAACACACCACCC-CCTCATGCCCCGCTACATGCACATTTAGTTTTTAA
AACTGAAAATGTCTCCAGACACTGCCAAAAATGTCCTCGGGCTGAGAACCATTGCTCTAAACTT--CATAAATACCCAGG
AAAAAAATGCGACCATGCGTTTTTTAAAAAAAGCTGAGATCATGTCTCAGCTAAGCCTCCTCTTAGCAGTGCCACCTATT
ACTCTTTCAGCCCAGGCTTAGACTCCTTGGAACTGGCCAACTTGCTGACAACC


AluS_minus_44321_44322

>AluY
--------------------------------------------------------------------------------
--------------------------------------------------------------------------------
--------------------------------------------------------------------------------
--------------------------------------------------------------------------------
--------------------------------------------------------------------------------
---------GGCCGGGCGCGGTGGCTCACGCCTGTAATCCCAGCACTTTGGGAGGCCGAGGCGGGCGGATCACGAGGTCA
GGAGATCGAGACCATCCTGGC-T-AACA-C-GGTGAAACCCCGTCTCTACTAAAAATACAAAAAA---------------
----TTAGC-C-GGGCGTGGTGGCG-G-GCGCCTGTA-G-TCCCAGCTACTCGGGAGGCTGAGGCAGGAGAAT-G-GC-G
-TGAACC-C-GGGAG-G-CGGAG-C-TTGCAGTGAGCCGAGATCGCGCCACTGCACTCCAGCCT-GGGCGACAGAGCGAG
ACTCCGTCTCAAAAAAAAAAAAAAAAAAAAAAAAAAAA------------------------------------------
--------------------------------------------------------------------------------
--------------------------------------------------------------------------------
--------------------------------------------------------------------------------
--------------------------------------------------------------------------------
--------------------------------------------------------------------------------
------------------------------------------------------------
>AluSc5
--------------------------------------------------------------------------------
--------------------------------------------------------------------------------
--------------------------------------------------------------------------------
--------------------------------------------------------------------------------
--------------------------------------------------------------------------------
---------GGCCGGGCGCGGTGGCTCACGCCTGTAATCCCAGCACTTTGGGAGGCCGAGGCGGGCGGATCACGAGGTCA
GGAGATCGAGACCATCCTGGC-C-AACA-T-GGTGAAACCCCGTCTCTACTAAAAATAC-AAAAA---------------
----TTAGC-T-GGGCGTGGTGGCG-C-GTGCCTGTA-A-TCCCAGCTACTCGGGAGGCTGAGGCAGGAGAAT-C-GC-T
-TGAACC-A-GGGAG-T-CGGAG-G-TTGCAGTGAGCCGAGATCGCGCCACTGCACTCCAGCCT--GGCGACAGAGCGAG
ACTCCGTCTCAAAAAAAAAAAAAAAAAAAAAAAAAAAA------------------------------------------
--------------------------------------------------------------------------------
--------------------------------------------------------------------------------
--------------------------------------------------------------------------------
--------------------------------------------------------------------------------
--------------------------------------------------------------------------------
------------------------------------------------------------
>Homo_sapiens
GGAGGAGTGAGTTTTCCTGTGTGAGAAACAGGACACTCTGTCTGGCTCCCATGACTTTACCCAGCTGCATGTGATCTCTG
CAGGGAGGCTGGGTCCCCCCCTCTGCCCACAATGCCCTTTGAGGCCCTTCCCCTTCTATAAACAGCTCCCCTCCCTGCTG
GCTTGATTTTCCTCGAAGCATCCATCCCTTCCTGAGAGGAGATGTGCACTGCTTCATTTGCACCTTTCTT---CTGCTGG
AATATAAACTCCAGGAGGGCAGGGACCGTGTCTCCTTCACATGAGAATGGCAGACTCCAAGCAGCCACATGGCAATAATG
GTTGAATAAATGAACGCGTGCAGTTAATCAGGTTACTGAAAGAGAAACAAAAAGGGAACCATCTTTTT---AAAAAG-CC
CCTGGC---GGCCGGGCGCCGTGGCTCACGTCTGTAATCCCAGCACTTTGGGAGGCCGACGCGGGCGGATTACGAGGTCA
AGAGATGGAGACCATCCTGGC-C-AACA-C-GGTGAAACCCTGTCTCTACT-AAAATACAAAAAA---------------
----TCAGC-C-GGGCGTCGTGGCG-C-GCGCCTGTA-A-TCCCA------------GCTGAGGCAGGGGAAT-C-TC-T
-TGAACC-C-GGGAG-G-CGGAG-G-TTGCAGTGAGCTGAGATCGCGCCACTGCACTCCAGCCG-GGGCGACAGAGCAAG
ACTCTGTCTCAA----AATAATAATAATAAATAAAATAA-AATACATAA---AAATAAAAAT---AAAAAGGCCCTGGC-
--ATCGTGCACCAGCGGCCAAAGTCACTAGAATATGAGAAGACAAAACATGCAAAGAAAGTGGGAACATGGATAGAAAAA
AATAAGTTCATTCTACGATGCAAGGCATTGTACCTTCATGGATTTGTTTCGAGGAGCAGTGACTGATCGTTTGGGGGTCT
GTTGCTCAGTCCCCTGCACCCCAGCCCCTCCAAGAGAGTGTCGCCTCCAGTGAGACCAAGGAAGCTGGGCGCACCGTGCG
GGG-CTGGTGA-CCC-CTCCCGTCTAAGCATTTTTAGAAGGCAGGGCTGGGAGCCCCCGAGACAAATGCGCGACTGAGGA
AAATGCACCTCCAGGGCCCCACGAGGTGGTGATGACTTGCTGCCTGCAGGAT--AACGGGAAGCCTCGGCCGCTAGCGCA
GCGGCCGCCCCCAGGGAA-GGGACCAGAGCCCC-GGGGCGAGGAGGACAGGGGCCCAGGG
>Pan_troglodytes
GGAGGAGTGAATTTTCCTGTGTGAGAAACAGGACACTCTGTCTGGATCCCATGACTTTACCCAGCTGCATGTGATCTCTG
CAGGGAGGCTGGGTCCCCCCCTCTGCCCACAATGCCCTTTGAGGCCCTTCCCCTTCTATAAACAGCTCCCCTCCCTGCTG
GCTTGATTTTCCTCGGAGCATCCATCCCTTCCTGAGAGGAGATGTTCACTGCTTCATTTGCACCTTTCTT---CTGCTGG
AATATAAACTCCAGGAGGGCAGGGACCGTGTCTCCTTCACATGAGAATGGCAGACTCCAAGCAGCCACATGGCATTAATG
GTTGAATAAATGAACGCGTGCAGTTAATCAGGTTACTGAAAGAGAAACAAAAAGGGAACCATCTTTTT---AAAAAG-CC
CCTGGC---GGCCGGGCGCCGTGGCTCACGTCTGTAATCCCAGCACTTTGGGAGGCCGACGCGGGCGGATTACGAGGTCA
AGAGATGGAGACCATCCTGGT-C-AACA-T-GGTGAAACCCTGTCTCTACT-AAAATACAAAAAA---------------
----TTAGC-C-GGGCGTCGTGGCG-C-GCGCCTGTA-A-TCCCA------------GCTGAGGCAGGGGAAT-C-TC-T
-TGAACC-C-GGGAG-G-CGGAG-G-TTGCAGTGAGCTGAGATCGCGCCACTGCACTCCAGCCA-GGGCGACAGAGTAAG
ACTCCTTCTCAA----AATAATAATAATAAATAAAATAA-AATACATAA---AAATAAAAAT---AAAAAGGCCCTGGC-
--ATCGTGCACCAGCAGCCAAAGTCACTAGAATATGAGAAGACAAAACATGCAAAGAAAGTGGGAACATGGATAGAAAAA
AATAAGTTCATTCTACGATGCAAGGCATTGTACCTTCATGGATTTGTTTCGAGGAGCAGTGACTGATCGTTTGGGGGTCT
GTTGCTCAGTCCCCTGCACGCCAGCCCCTCCAAGAGAGTGTCGCCTCCAGTGAGACCAAGGAAGCTGGGCGCACCGTGCG
GGG-CTGGTGA-CCC-CTCCCGTCTAAGCATTTTTAGAAGGCAGGGCTGGGAGCCCCCGAGACAAATGCGCGACTGAGGA
AAATGCATCTCCAGGGCCCCACGAGGTGGTGATGACTTGCTGCCTGCAGGAT--AACGGGAAGCCTCGGCCGCTAGCGCA
GCGGCCGCCCCCAGGGAA-GGGACCAGAGCCCC-GGGGCGAGGAGGACAGGGGCCCAGGG
>Pan_paniscus
GGAGGAGTGAATTTTCCTGTGTGAGAAACAGGACACTCTGTCTGGATCCCATGACTTTACCCAGCTGCATGTGATCTCTG
CAGGGAGGCTGGGTCCCCCCCTCTGCCCACAATGCCCTTTGAGGCCCTTCCCCTTCTATAAACAGCTCCCCTCCCTGCTG
GCTTGATTTTCCTCGGAGCATCCATCCCTTCCTGAGAGGAGATGTTCACTGCTTCATTTGCACCTTTCTT---CTGCTGG
AATATAAACTCCAGGAGGGCAGGGACCGTGTCTCCTTCACATGAGAATGGCAGACTCCAAGCAGCCACATGGCATTAATG
GTTGAATAAATGAACGCGTGCAGTTAATCAGGTTACTGAAAGAGAAACAAAAAGGGAACCATCTTTTT---AAAAAG-CC
CCTGGC---GGCCGGGCGCCGTGGCTCACGTCTGTAATCCCAGCACTTTGGGAGGCCGACGCGGGCGGATTACGAGGTCA
AGAGATGGAGACCATCCTGGT-C-AACA-T-GGTGAAACCCTGTCTCTACT-AAAATACAAAAAA---------------
----TTAGC-C-GGGCGTCGTGGCG-C-GCGCCTGTA-A-TCCCA------------GCTGAGGCAGGGGAAT-C-TC-T
-TGAACC-C-GGGAG-G-CGGAG-G-TTGCAGTGAGCTGAGATCGCGCCACTGCACTCCAGCCG-GGGCGACAGAGTAAG
ACTCCTTCTCAA----AATAATAATAATAAATAAAATAA-AATACATAA---AAATAAAAAT---AAAAAGGCCCTGGC-
--ATCGTGCACCAGCAGCCAAAGTCACTAGAATATGAGAAGACAAAACATGCAAAGAAAGTGGGAACATGGATAGAAAAA
AATAAGTTCATTCTACGATGCAAGGCATTGTACCTTCATGGATTTGTTTCGAGGAGCAGTGACTGATCGTTTGGGGGTCT
GTTGCTCTGTCCCCTGCACGCCAGCCCCTCCAAGAGAGTGTCGCCTCCAATGAGACCAAGGAAGCTGGGCGCACCGTGCG
GGG-CTGGTGA-CCC-CTCCCGTCTAAGCATTTTTAGAAGGCAGGGCTGGGAGCCCCCGAGACAAATGCGCGACTGAGGA
AAATGCATCTCCAGGGCCCCACGAGGTGGTGATGACTTGCTGCCTGCAGGAT--AACGGGAAGCCTCGGCCGCTAGCGCA
GCGGCCGCCCCCAGGGAA-GGGACCAGAGCCCC-GGGGCGAGGAGGACAGGGGCCCAGGG
>Gorilla_gorilla
GGAGGAGTGAGTTTTCCTCTGTGAGAAACAGGACACTCTGTCTGGATCCCATGACTTTACCCAGCTGCATGTGATCTCTG
CAAGGAGGCTGGGTCCCCCCCTCTGCCCACAATGCCCTTTGAGGCCCTTCCCCTTCTATAAACAGCTCCCCTCCCTGCTG
GCTTGATTTTCCTCGGAGCATCCATCCCTTCCTGAGAGGAGATGTTCACTGCTTCATTTGAACCTTTCTT---CTGCTGG
AATATAAACTCCAGGAGGGCAGGGACCGTGTCTCCTTCACATGAGAATGGCAGACTCCAAGCAGCCACATGGCAATAATG
GTTGAATAAATGAACGCGTGCAGTTAATCAGGTTACTGAAAGAGAAATAAAAAGGGAACCATCTTTTT---AAAAAG-CC
CCTGGC---GGCCGGGCGCCGTGGCTCACGTCTGTAATCCCAGCACTTTGGGAGGCCGACGCGGGCGGATTACGAGGTCA
AGAGATGGAGACCATCCTGGC-C-AACA-T-GGTGAAACCCTGTCTCTACT-AAAATACAAAAAA---------------
----TTAGC-C-GGGCGTCGTGGCG-C-GCGCCTGTA-A-TCCCA------------GCTGAGGCAGGGGAAT-C-TC-T
-TGAACC-C-GGGAG-G-CGGAG-G-TTGCAGTGAGCTGAGATCGCGCCACTGCACTCCAGCCCGGGGCGACAGAGCAAG
ACTCCGTCTC---------AATAATAATAAATAAAATAA-AATACATAA---AAATAAAAAT---AAGAAGGCCCTGGC-
--ATCGTGCACCAGCAGCCAAAGTCACTAGAATATGAGAAGACAAAACATGCAAAGAAAGTGGGAACATGGATAGAAAAA
AATAAGTTCATTCTACGACGCAAGGCATTGTACCTTCATGGATTTGTTTTGAGGAGCAGTGACTGATCGTTTGGGGGTCT
GTTGCTCAGTCCGCTGCACGCCAGCCCCTCCAAGAGAGTGTCGCCTCCAGTGAGACCAAGGAAGCTGGGCGCACCGTGCG
GGG-CTGGTGA-CCC-CTCCCGTCTAAGCATTTTTAGAAGGCAGGGCTGGGAGCCCCCAAGACAAATGCGCGACTGAGGA
AAATGCACCTCCAGGGCCCCACGAGGTGGTGATGACTTGCTGCCTGCAGGAT--AACGGGAAGCCTCGGCCGCTAGCGCA
GCGGCCGCCCCCAGGGAA-GGGACCAGAGCCCC-GGGGCAAGGAGGACAGGGGCCCAGGG
>Pongo_abelii
GGAGGAGTGAGTTTTCCTGTGTGAGAAACAGGACAC--TGTCTGGATCCCATGACTTTACCCAGCTGCATGTGAGCTCTG
CAGGGAGGCTGGGTTCCCCGCTCTGCCCACAATGCCCTTTGAGGCCCTTCCCCTTCTATAAATAGCTCCCCTCCCTGCTG
GCTTGACTTTCCTCGGAGCATCCATCCCTTCCTGAGAGGAGATGTTCACTGCTTCATTTGCACCTTTCTTCCCCTCCTGG
AATATAAACTACAGGAGGGCAGGGACCGTGTCTCCTTCACATGAAAATGGCAGACTCAAAGCGGCCACATGGCAATAATG
GTTGAATAAATGAACGCGTGCAGTTAATCAGGTTACTGAAAGAGAAATAAAAAGAGAACCATCTTTTT---AAAAAG-CC
CCTGGC---GGCCGGGCGCGGTAGCTCACGTCTGTCATCCCAGCACATTGGGAGGCCGAGGCGGGAGGATCACGAGGTCG
GGAGATGGAGACCCTCCTGGC-C-AACA-T-GGTGAAACCCTGTCTCTACT-AAAATGCAAAAAA---------------
----TTAGC-C-GGGCATGGTGGCG-C-GCGTCTGTA-A-TCCCA------------GCTGAGGCAGGGGAAT-C-TC-T
-TGATCC-C-GGGAG-G-CGGAG-G-TTGCAGTGAGGTGAGATCGCGCCTCTGCACTCCAGCCT-GGGCGACAGAGCAAG
ACTCCGTCTCAA-AATAATAATAATAATAAATAAAATAA-AATACATAA---AAATAAAAAT---AAAAAGGCCCTGGC-
--ATCGTGCACCAGCAGCCAAAGTCACTAGAATATGAGAAGATAAAACATGCAAAGAAAGTGGGAACACAGATAGAAAAA
AATAAGTTCATTCTACGACGCAAGGCATTGTACCTTCATGCATTTGTTTTGAGGAGCAGTGACTGATCGTTTGGGGGTCT
GTTGCTCAGTCCCCTGCACGCCAGCCCCTCCAAGAGAGTGTCGCCTCCAGTGAGACCAAGGAAGCTGGGTGCACCGTGCA
GGG-CGGGTGA-CCCCCTCCCGTCTAAGCATTTTTAGAAGGCAGGGCTGGGAGTCCCCGAGACAAATGCGCGACTGAGGA
AAATGCACCTCCAGGGCCCCACAAGGTGGTGATGACTTGCTGACTGCAGGAT--AACGG---------------------
----CCGCCCCCAGGGA-GGGGACCAGAGCCCC-GGGGCGAGGAGGATGGGGACCCCCGA
>Pongo_abelii_ponAbe2
GGAGGAGTGAGTTTTCCTGTGTGAGAAACAGGACAC--TGTCTGGATCCCATGACTTTACCCAGCTGCATGTGAGCTCTG
CAGGGAGGCTGGGTTCCCCGCTCTGCCCACAATGCCCTTTGAGGCCCTTCCCCTTCTATAAATAGCTCCCCTCCCTGCTG
GCTTGACTTTCCTCGGAGCATCCATCCCTTCCTGAGAGGAGATGTTCACTGCTTCATTTGCACCTTTCTTCCCCTCCTGG
AATATAAACTACAGGAGGGCAGGGACCGTGTCTCCTTCACATGAAAATGGCAGACTCAAAGCGGCCACATGGCAATAATG
GTTGAATAAATGAACGCGTGCAGTTAATCAGGTTACTGAAAGAGAAATAAAAAGAGAACCATCTTTTT---AAAAAG-CC
CCTGGC---GGCCGGGCGCGGTAGCTCACGTCTGTAATCCCAGCACATTGGGAGGCCGAGGCGGGAGGATCACGAGGTCG
GGAGATGGAGACCATCCTGGC-C-AACA-T-GGTGAAACCCTGTCTCTACT-AAAATGCAAAAAA---------------
----TTAGC-C-GGGCATGGTGGCG-C-GCGTCTGTA-A-TCCCA------------GCTGAGGCAGGGGAAT-C-TC-T
-TGATCC-C-GGGAG-G-CGGAG-G-TTGCAGTGAGGTGAGATCGCGCCTCTGCACTCCAGCCT-GGGCGACAGAGCAAG
ACTCCGTCTCAA-AATAATAATAATAATAAATAAAATAA-AATACATAA---AAATAAAAAT---AAAAAGGCCCTGGC-
--ATCGTGCACCAGCAGCCAAAGTCACTAGAATATGAGAAGATAAAACATGCAAAGAAAGTGGGAACGTAGATAGAAAAA
AATAAGTTCATTCTACGACGCAAGGCATTGTACCTTCATGCATTTGTTTTGAGGAGCAGTGACTGATCGTTTGGGGGTCT
GTTGCTCAGTCCCCTGCACGCCAGCCCCTCCAAGAGAGTGTCGCCTCCAGTGAGACCAAGGAAGCTGGGTGCACCGTGCA
GGG-CGGGTGACCCC-CTCCCGTCTAAGCATTTTTAGAAGGCAGGGCTGGGAGTCCCCGAGACAAATGCGCGACTGAGGA
AAATGCACCTCCAGGGCCCCACAAGGTGGTGATGACTTGCTGACTGCAGGAT--AACG----------------------
---GCCGCCCCCAGGGAG-GGGACCAGAGCCCC-GGGGTGAGGAGGATGGGGACCCCCGA
>Nomascus_leucogenys
GGAGGAGTGAGTTTTCCTGTGTGAGAAACAGGACACTCTGTCTGGATCCCATGACTTTACCCAGCTGCATGTGAGCTCTG
CAGGGAGGCTGGGTCCCTCCCTCTGCCCACAATGCCCTTTGAGGCCCTTCCCCTTCTATATATAGCTCCCCTCCCTGCTG
GCTTGATATTCCTGGGAGCATCCATCCCTTCCTGA---GAGATGTTCACTGCTTCATTTGCACCTTTCTTCTCCTGCTGG
AATATAAACTCCAGGAGGGCAGGGACCGTGTCTCCTTCACATGAAAACGGCAGACTCAAAGTGGCCACATGGCAATAATG
GTTGAATAAATGAACGCGTGCAGTTAATCAGGTTACTGAAAGACAAACAAAAAGAGAACCATCTTTTC---AAAAAGCCC
CCTGGC---GGCCGGGCGCGGTGGCTCACGTCTGTAATCCCAGCACTTTGGGAGGCCGAGGCGGGCGGATCACGAGGTCA
GGAGATGGAGACCATCCTGGC-C-AACA-A-GGTGAAACCCTGTCTCTACC-AAAATAAAAAAAA---------------
----TTAGC-C-GGGCGTGGTGGCG-C-GCGCCTGTA-A-TCCCA------------GCTGAGGCAGGGGACT-C-TC-T
-TGAACC-C-GGGAG-G-CAGAG-G-TTGCAGTGAGCTGAGATCGCGCCACTGCACTCCAGCCT-GGGCGACAGAGCAAG
ACTCCGTCTCAA-------AATAATAATAAATAAAATAA-AATACATAA---AAATAAAAAT---GAAAG----------
-------GCACCAACAGCCAAAGTTACTAGAATATGAGAAGATAAAACGTGCAAAGAAAGTGGGAACATGGATAGAAAAC
AATAAGTTCATTCTACGACGCAAGGCATTGTACCTTCATAGATTTGTTTTGAGGAGCAGTAACTGATCGTTTGGGGGTCT
GTTGCTCAGTCCCCTGCACGCCAGCCCCTCCAAGAGAGTGTCGCCTCCAGTGAGACCAAGGAAGCTGGGCGCACCGTGCA
GGG-CTGGTGA-CCC-CTCCCGTCTAAGCATTTTTAGAAGGCAGGGCTGGGAGCCCCTGAGACAAATGCGCGACTGAGGA
AAATGCACCTCCAGGGCCCCACGAGGTGGTGATGACTTGCTGACTGCAGGAT--AACGGGAAGCCTCGGCCGCTAGCGCA
GCAGCCGCCCCCGGGGAAGGGGACCAGAGCCCC-GGGGCGAGGAGGACAGGGGCCCAGGG
>Macaca_mulatta
GGAGGAGGGAGTTTTCCTGGGTGAGAAACAGGACACTCTGCCTGGATCCCATGACTTTACCCAGCTGCATGTGAGCTCTG
CAGGGAGGCGGGGTCCCTCCCTCTGCCCCCAATGCCCTTTGAGGACCTTCCCCTTCTATAAATAGCTCCCCTCCCTGCTG
GCTTGATTTTCCTCGGAGCATCCATCCCTTCTTGAGATGAGATGTTGACTGCTTAATTTGCACCTTTCTTCTCCTGCTGG
AATATAAACTCCAGGAGGGCAGGGACAGTGTCTCCTTCACATGAAAATGGCAGACACAAAGCGGCCACATGGCAATAATG
GTTGAATCAATGAACGCGTGCAGTTAATCAGGTTACTGAAAGAGAAAC-AAAAGAGAACCATGTTTTT---AAAAAG---
-----------CCAGGTGCGGTGGCTTATGCCTATGATCCCAGCACTTTGGGAGGCCGAGACGGGCGGATCACGAGGTCA
GGAGATTGAGACCATCCTGGC-T-AACA-C-GGTGAAACCCCGTCTCTACTAAAAATACAAAAAA---------------
----TTAGC-C-GCGCGAGGTGGCG-G-GCGCCTGTA-G-TCCCAGC-ACTCGGGAGGCTGAGGCAGGAGAAT-G-GC-G
-TCAACC-C-AGGAG-G-CGGAG-C-TTGCAGTGAGCTGAGATCCGGCCACTGCACTCCAGCCT-GGGCGACAGAG-GAG
AATCTGTCTCAA------AAATAATAATAATAACAATAATAATAAGTAAAATAAATAAAAAT---AAAAAGCCCCTGGC-
--ATCCTGCACCAGCAGCCCAAGTCACTAGAATATGAGAAGATAAAACATGCAAAGAAAGTGGGAACACGGATAGAAAAA
AATAAGTTCATCCTACGATGCAAGGCATTGCACCTTCATGGATTTGTTTTGAGGAGCAGCGACTGACCCTTTGGAGGTCT
GTAGCTCAGTCCCCTGCACACCAGCCCCTCAAAGAGAGTGTCGCCTCCAGTGAGACCAAGGTAGCCGAGTGCACCGCGCG
GGGACTGGTGA-TCC-CTCTCGACTAAGCATTTTTAAAAGGCAGGGCTGGGAGCCCGCGAGTCAGATGCACGACTGCGGA
AAATGCACCTCCAGGGCCTCGCAAGGTGGGGATGACTTGCTGACTCCGGGAT--AACAGGAAGTCTCG------------
---GCCACCCCCAGGCAG-GG--CCCGAGCCCT-GGGGAGAGGGGGACGAGGGCCCCCGA
>Colobus_angolensis_palliatus
GGAGGAGGGAGTTTTCCTGTGTGAGAAACAGGACACTCTGTCTGGATCCTATGACTTTACCCAGCTGCATGTGAGCTCTG
CAGGGAGGCGGGGTCCCTCCCTCTGCCCACAATGCCCTCTGAGGACCTTCCCTTTCTATAAATAGCTCCCCTCCCTGCTG
GCTTGATTTTCCTCG-AGCATCCATCCGTTCCTGAGATGAGATGTTCACTGCTTCATTTGCACCTTTCTTCTCCTGCTGG
AATATAAACTCCAGGAGGGCAGGGACAGTGTCTCCTTCACATGAAAATGGCAGACGCAAAACGGCCACATGGCAATAAAG
GTTGAATCAATGAACTCGTGCAGTTAATCAGGTTACTGAAAGAGAAAC-AAAAGAGAACCATCTTTTT---AAAAAG---
-----------CCAGGTGCGGTGGCTCATGCCTATGATCCCAGCACTTTGGGAGGCCAAGGTGAGCAGATCACGAGGTCA
GGAGATCAAGACCATCCTGGC-T-AACA-C-GGTGAAACCCCGTCTCCACTAAAAACACAAAAAA---------------
----CTAGC-C-GGGCGTGGTGGAA-G-GCACCTGTA-G-TCCCAGC-ACTCGGGAGGCTGAGGCAGGAGAAT-G-GC-G
-TGAACA-T-GGGAG-G-TGGAG-C-TTGCAGTGAGCCGAGATCGCGCCACTGCACTCCAGCCT-GGGCGACAGAG-GAG
AATCTGTCTCAATAATAATAATAATAACAACAATAATAATAATAAGTAAAATAAATAAAAAT---AAAAAGCCCCTGGC-
--ATCCTGCACCAGCAGCCCAAGTCACTAGAATATGAGAAGATAAAACATGCAAAGAAAGTGGGAACACGGATAGAAAAA
CGTAAGTTCATCCTACGACGCAAGGCATAGCACCTTCATGGATTTGTTTTGAGGAGCAGTGACTGACCGTTTGGAGGTCT
GTAGCTCAGTTCCCTGTACAGCAGCCCCTCCAAGACAGTGTCCCCTCCAGTGAGACCAAGGAAGCCGAGTGCAGCGCGCG
GAGACTGGTGA-TCC-CTCTGGACTAAGCATTTTTAGAAGGCAGGGCTGGGAGCCCGCGAGTCAAATGCACGACTGAGGA
AAATGCACCTCCGGGGCCTCAC-AGGTGGGGATGACTTGC----------------------------------------
------------------------------------------------------------
>Rhinopithecus_roxellana
GGAGGAGGGCGTTTTCCTGTGTGAGAGACAGGACACTCTGTCTGGATCCCATGACTTTACCCAGCTGCATGTGAGCTCTG
CAGGGAGGCAGGGTCCCTCCCTCTGCTCACAATGCCCTTTGAGAACCTTCCCCTTCTATAAATAGCTCCCCTCCCTGCTG
GCTTGATTTTCCTCGGAGCATCCATCCCTTCCTGAGATGAGATGTTCACTGCTTCATTTGCACCCTTCTTCTCCTGCTGG
AAAATAAACTCCAGGAGGGCAGGGACAGTGTCTCCTTCACATGAAAATGGCAGAGGCAAAGCGGCCACATGGCAATAATG
GTTGAATCAATGAGTGCGTGCAGTTAATCAGGTTACTGAAAGAGAAAC-AAAAGAGAACCATCTTTTT---AAAAAG---
-----------CCAGGTGCAGTGGCTCGTGGCTATGATCCCAGCACTTTGGGAGGCCGAGGTGGGCGGATCACGAGGTCA
GGAAATCGAGACCATCCTGGC-T-AACA-C-GGTGAAACCCCGTCTCCACTAAAAACACAAAAAA---------------
----TTAGC-C-GGGTGTGGTGGTG-G-GCGCCTGTA-G-TCCCAGC-ACTCGGGAGGCTGAGGCAGGAGACT-G-GC-G
-TGAACC-C-GGGAG-G-CGGAG-C-TTGCAGTGAGCCGTGATCGCGCCACTGCACTCCAGCCT-GGGCGACAGAG-GAG
AATCTGTCTCAAAAATAATAATAATAATAATAACAATAATAATAAGTAAAATAAATAAAAAT---AAAAAACCCCTGGC-
--ATCCTGCACCAGCAGCCCAAGTCACTAGAATATGAGAAGATAAAACATGCAAAGAAAGTGGGAACACGGATAGAAAAA
TGTAAGTTCATCCTACGACGCAAGGCATAGCACCTTCATGGATTTGTTTTGAGGAGCAGCGACTGACCGTTTGGAGGTCT
GTAGCTCAGTTCCCTGTACACCAGCCCCTCCAAGACAGTGTCGCCTCCAGTGAGACCAAGGAAGCCGAGTGCACCGCGCG
CGGACTGGTGA-TCC-CTCTCGACTAAGCATTTTTAGAAGGCAGGGCTGGGAGCCCGTGAGTCAAATGCGCGACTGAGGA
AAATGCACCTCCGGGGCCTCACAAGGTGGGGATGACTTGCTGACTCTGGGAT--AACGGGAAGTCTCG------------
---GCCACGCCCAGGGAG-GGGACCGGAACCCT-GGGGAGAGGGGGACGAGGGCCCGCGA
>Callithrix_jacchus
--------------------------------------------------------------------------------
--------------------------------------------------------------------------------
------TTTTCCTTGGAGCATCCGTTGCTTCCTGAGATGAGATGTCCACCGCTTCACTCGCACCTCTCTTCTCCTGCTGG
AATATAAACTCCAGGGGGGCAGGGACCGCATCTCCTTCACATGAAAATGGCAGACACAAAGCAGTCATATGGCAATAACG
GTTGAATAAATGAACATATGCGCTTAATCAGGTCACTGAAAGAGAAACAAAAAAAGCAGCACCTTT-----AATAAG-CT
TCTGGC---AG-CAGGCGCGGTGGCTCTCGCCTGTAATCCCAGCACTTTGGGAGGCCAAGGTGGGCAGATCATGAGGTCA
GGAGATGGAGACCATCCTGGT-T-AACA-T-GGTGAAACCCCATCTCTAGT-AAAATAAAATAAA---------------
----ATAAA-T-AGCTAGGGAGG---------CTGTA-A-TCCCAGCTACTTGGGAGGCTGAGGCAGGAGAAT-C-GC-T
-TGAACT-C-AGGGA-G-CAGAG-G-TTGCAGTGAGCCAAGATCAGGCCACTGCACTCCAGCCT--GGCAACAGAGTGAG
ACTCCATCTCAA-AAAATTCATAATAATAAATAATATAA--------------AATAAAAAT---TAAAAGCCCCTGGC-
--ATCATGCATCAGCAGCCCAAGTCACTAGAATATGAGAAGATAAAACATACAAAGAAAGTGGGAACAGGGATGAGAACA
AACAAGCTCATCCTACAACACAGGGCATTGCACCTTCCTGGCTCTGTTTGGAGGAGAAGTGACTGATCGTTTGAGTGTCT
ATAGGTCAGTCCCCTGCACGACAGCCCCTCCAAGAGAGTGTTGCCTCCAGGGAGACCAAGGAAGCCGGGCGCACCACGTG
GGG-CTGGTGATCCCTCTCCCATCTAAACATTTTTAGAAGACAGGGCTGGGAGTCCCGGAGACAAAGGCGCGACTGAGGA
AAATGCACCTCCAGGGCCCCACAAGGTGGTGATGACTTGCTGACCGCGGGATAAAATGGGAAGCCTGGGCTGTTAGCGCG
GCCGCTGCCCCCAGGGAG-GGGAACGGAGCCCCTGGGGAGAGGAGGACGGGGGTCCTGGG
>Aotus_nancymaae
--------------------------------------------------------------------------------
--------------------------------------------------------------------------------
---------------------------------GAGATGAGGTGTCCACTGCTTCACT-GCACCTTTCTTCTCCTGCTGG
AATATAAACTCCAGGAGGGCAGGGACCGCATCTCCTCCACATGAAAAC-GTAGGCACACAGCAGCCATATGGCAATAATG
GTTGAATAAATGAACACATGCACTTAATCAGGTTACTGAAAGAGAAACAAAAAAAGCAGCATATTTTT---TAAAAG-CT
TCTGGC---AG-CGGGCATGGTGGCTCACGCCTGTAATCTCAGCACTTTGGGAGGCCAAGGTGGGCAGATCATGAGGTCA
GGAGATGGAGACCATCTTGGC-T-AACA-T-GGTGAAACCTCATCTCTAGT-AAAATAAAATAAAATAAAATAAAATAAA
ATAAATAGC-T-AGGCCTGGTGGCA-C-GTGCCTGGA-G-TCCCAGCTACTTGGGAGGCTGAGGCAGGAGAAT-C-AC-T
-TGAACT-C-AGGAG-G-CGGAG-G-TTGCAGTCAGCCAAGATCAGGCCACTGCACTCCAGCCT--GGCAACAGAGTGAG
ACTCCATCTCAA-AAAATTAATAATAATAAATAACATAA-----AGTAA---------AAAT---TAAAAGCCCCTGGT-
--ATCGTGCATCAGCAGCCCAAGTCACTAGAAGATGAGAAGATAAAACAT----AGAAAGTGGGAACACGGATGGGAAGA
AACAAGCTCATCCTACAACGCAGCGCCTTGCACCTTCCTGGCTCTGTTTGGAGGAGCAGTGACTGATGGTTTGAGGGTCT
ATAGCTCAGTTCCCTGCGTGCCAGCCCCTCCAAGAGAGTGTCGCCTCCAGGGAGACCAAGGAAGCTGGGCGCACCGCGCG
GGG-CTGGTGA-TCT-CTCCGGTCTAAACATTTTTAGAAGACAGGGCTGGGAGCCCCGGAGACAAAGGCGCGACTGAGGA
AAATGCACCTCCAGGGCCCCACAAGGTGGTGATGACTTGCTTACGGCGGGATAAAACGGGAAGCCTGGGCTGTTAGCACA
GTGGCTGCCCCCGGGGAG-GGGACCGGAGCCCC-GGGGAGAGGAGGACGGGGGCCCCGGG


HGib5

>AluY
--------------------------------------------------------------------------------
--------------------------------------------------------------------------------
--------------------------------------------------------------------------------
--------------------------------------------------------------------------------
--------------------------------------------------------------------------------
---------------------------------------------------------------------------GGCCG
GGCGC-GGTGGCTCACGCCTGTAATCCCAGCACTTTGGGAGGCCGAGGCGGGCGGA-TCACGAGGTCAGGAGATCGAGAC
CATCCTGGCTAACACGGTGAAACCCCGTCTCTACTAAAAATACAAAAAATTAGCCGGGCGTGGTGGC-GG-----GCGCC
TGTAGTCCCAGCTACTCGGGAGGCTGAGGCAGGAGAAT-G-GC-G-TGAACCCGGGAGGCGGAG-C-TTGCAGTGAGCCG
AGATCGCGCCACTGCACTCCAGCCTGGGCGACAGAGCGAGACTCCGTCTCAAAAAAAAAAAAAAAAAAAAAAAAAAAAAA
--------------------------------------------------------------------------------
--------------------------------------------------------------------------------
--------------------------------------------------------------------------------
--------------------------------------------------------------------------------
--------------------------------------------------------------------------------
--------------------------------------------------------------------------------
----------------------
>AluSc8
--------------------------------------------------------------------------------
--------------------------------------------------------------------------------
--------------------------------------------------------------------------------
--------------------------------------------------------------------------------
--------------------------------------------------------------------------------
---------------------------------------------------------------------------GGCCG
GGCGC-GGTGGCTCACGCCTGTAATCCCAGCACTTTGGGAGGCCGAGGCGGGCGGA-TCACGAGGTCAGGAGATCGAGAC
CATCCTGGCTAACACGGTGAAACCCCGTCTCTACTAAAAATACAAAAAATTAGCCGGGCGTGGTGGC-AC-----GCGCC
TGTAGTCCCAGCTACTCGGGAGGCTGAGGCAGGAGAAT-C-GC-T-TGAACCCGGGAGGCGGAG-G-TTGCAGTGAGCCG
AGATCGCGCCACTGCACTCCAGCCTGGGCGACAGAGCGAGACTCCGTCTCAAAAAAAAAAAAAAAAAAAAAAAAAAAAAA
--------------------------------------------------------------------------------
--------------------------------------------------------------------------------
--------------------------------------------------------------------------------
--------------------------------------------------------------------------------
--------------------------------------------------------------------------------
--------------------------------------------------------------------------------
----------------------
>Homo_sapiens
TCCACTTCATATCCTCCATTAAGCACATTAAATATTTTAAATACCATTAAATTCTTTAGAGATGCTTCATGTTCAAATTT
AAAAATATTTAGAGTTCAAATTTCATGGTTAATTATTTTTCAATAGTCCCCTTTTCTGAAAGGTCTGTGTCAATTCATTC
TTTGTCTATCTTTGCTGTCCTTTTAACAAACTGATGACTGCATCTATCTACAACCTTAGTCAGTGTTCCTTAATTTGATT
GCATATTAGAACACCTGCAAACTTT-AAAAAAAATGT-ATAGATTCCTGGATTTCACTGAGACCAAATGAATCAGAATTG
CTGGCAAGGCTAGGGCATTGGTATTTCTTAGGAATTCTCCA-GTGACTCTAATGCACAATTACAGTTTAGAATTACTGGT
CTAGGCTATGGATGACAAATACGTTTTCATCTTATCCAACAACACTGTGTT---AAGAATGATACCATAGTG---GGCCG
GGCATGGGTGGCTCACGCCTGTAATCCCAGCATTTTGAGAGGTCGAGGTGGGTGGA-TCACGAGGTCGGGAAATGGAGAC
CATCCTGGGTAACACGGTGAAACCCCATCTCTACTAAAAATACAAAAAATTAGCCAGATATGGTGGC-GG-----GCGCC
TGTAGTCCCAGCTACTCGGAAGGCTGAGGCAGGAGAAT-G-GC-T-TGAACCTGGGAGGCAGAG-G-TTGCAGTGAGCTG
AGATCGTGCCACTGCACTCCAGCCTGGGCGACAGAGTGAGACTCCGTCTC----------AAACAAAACAAAAACAAAC-
------------------------------AAACAAACAAAAAC---CAGAATGATATTATAGTC---ATGTTTGGAATC
AAGGTAAGACCATTACAATGCATTCTTGATGTCTACAGTAGTGGCTCAGCTGTCAGGTTCTTGCCATCACTTACCATATC
CTTCTGACTTTAAATTTTCTCCCTCATAAGCATTGAGCTCATTCTCTATTTCTCTGGTCTCCATTCATATTGTAGGGCCC
ACCATCCATACATCATAATGCTGAAAAATTTTATTTCATGTAAATTTTGTTAGTAGTTTTAGTAAAGAGTGGATTCTAAA
ATTAAATACTAAACACACACACACACACACTCACACACACACACACGGCAGATGACATACATACACATGCTTCACATATT
GCCAAAGTCACTGAGCATTTATTATGGCCATAGT-AAAAGAATATAGAGGGGTTCTGTAGTGTAGCAGTCATCACACTCA
TCTCACATAGTAAGAAAATATA
>Pan_troglodytes
TCCACTTCATATCCTCCATTAAGCACATTAAATATTTTAAATACCATTAAATTCTTTAGAGATGCTTCATATTCAAATTT
AAAAATATTTAGAGTTCAAATTTCATGGTTAATTATTTTTCAATAGTCCCCTTTTCTGAAAGGTCTGTGTCAATTCATTC
TTTGTCTATCTTTGCTGTCCTTTTAACAAACTGATGACTGCATCTATCTACAACCTTAGTCAGTGTTCCTTAATTTGATT
GCATATTAGAACACCTGCAAACGTT--AAAAAAATGT-ATAGATTCCTGGATTTCACTGAGACCAAATGAATCAGAATTG
CTGGCAAGGCCAGGGCATTGGTATTTCTTAGGAATTCTCCA-GTGACTCTAATGCACAATTACAGTTTAGAATTACTGGT
CTAGGCTATGGATGACAAATACGTTTTCATCTTATCCAACAACACTGTGTT---AAGAATGATACCATAGTG---GGCCG
GGCATGGGTGGCTCACGCCTGTAATCCCAACATTTTGAGAGGTTGAGGTGGGTGGA-TCACGAGGTCAGGAGATGGAGAC
CATCCTGGCTAACACAGTGAAACCCCATCTCTACTAAAAGTACAAAAAATTAGCCAGATATGGTGGC-GG-----GTGCC
TGTAGTCCCAGCTACTCAGAAGGCTGAGGCAGGAGAAT-C-GC-T-TGAACCTGGGAGGCAGAG-G-TTGCAGTGAGCCG
AGATCGTGCCACTGCACTCCAGCCTGGGCGACAGAGTGAGACTCCGTCTCAAACAAAACAAAACAAAACAAAAACAAAC-
------------------------------AAACAAACAAAAAC---CAGAATGATATTATAGTC---ATGTTTGGAATC
AAGGTAAGACCATTACAATGCATTCTTGATGTCTACAGTAGTGGCTCAGCTGTCAGGTTCTTGCCATCACTTACCATATC
CTTCTGACTTTAAATTTTCTCCCTCATAAGCATTGAGCTCATTCTCTATTTCTCTGGTCTCCATTCATATTGTAGGGCCC
ACCATCCATACATCATAATGCTGAAAAATTTTATTTCATGTAAATTTTGTTAGCAGTTTTAGTAAAGAGTGGATTCTAAA
ATTAAATACTAAACACAGACACACACACTCACACACACACACACGTGGCAGATGAGATACATACACATGCTTCACATATT
GCCAAAGTCACTGAGCATTTATTA--------------------------------------------------------
----------------------
>Pan_paniscus
TCCACTTCATATCCTCCATTAAGCACATTAAATATTTTAAATACCATTAAATTCTTTAGAGATGCTTCATATTCAAATTT
AAAAATATTTAGAGTTCAAATTTCATGGTTAATTATTTTTCAATAGTCCCCTTTTCTGAAAGGTCTGTGTCAATTCATTC
TTTGTCTATCTTTGCTGTCCTTTTAACAAACTGATGACTGCATCTATCTACAACCTTAGTCAGTGTTCCTTAATTTGATT
GCATATTAGAACACCTGCAAACGTT--AAAAAAATGT-ATAGATTCCTGGATTTCACTGAGACCAAATGAATCAGAATTG
CTGGCAAGGCCAGGGCATTGGTATTTCTTAGGAATTCTCCA-GTGACTCTAATGCACAATTACAGTTTAGAATTACTGGT
CTAGGCTATGGATGACAAATACGTTTTCATCTTATCCAACAACACTGTGTT---AAGAATGATACCATAGTG---GGCCG
GGCATGGGTGGCTCACGCCTGTAATCCCAACATTTTGAGAGGTTGAGGTGGGTGGA-TCACGAGGTCAGGAGATGGAGAC
CATCCTGGCTAACACAGTGAAACCCCATCTCTACTAAAAGTACAAAAAATTAGCCAGATATGGTGGC-GG-----GTGCC
TGTAGTCCCAGCTACTCAGAAGGCTGAGGCAGGAGAAT-C-GC-T-TGAACCTGGGAGGCAGAG-G-TTGCAGTGAGCCG
AGATCGTGCCACTGCACTCCAGCCTGGGCGACAGAGTGAGACTCCGTCTCAAACAAAACAAAACAAAACAAAAACAAAC-
------------------------------AAACAAACAAAAAC---CAGAATGATATTATAGTC---ATGTTTGGAATC
AAGGTAAGACCATTACAATGCATTCTTGATGTCTACAGTAGTGGCTCAGCTGTCAGGTTCTTGCCATCACTTACCATATC
CTTCTGACTTTAAATTTTCTCCCTCATAAGCATTGAGCTCATTCTCTATTTCTCTGGTCTCCATTCATATTGTAGGGCCC
ACCATCCATACATCATAATGCTGAAAAATTTTATTTCATGTAAATTTTGTTAGCAGTTTTAGTAAAGAGTGGATTCTAAA
ATTAAATACTAAACACAGACACACACACTCACACACACACACACGTGGCAGATGAGATACATACACATGCTTCACATATT
GCCAAAGTCACTGAGCATTTATTA--------------------------------------------------------
----------------------
>Gorilla_gorilla
TCCACTTCATATCCTCCATTAAGCACATTAAATATTTTAAATACCATTAAATTCTTTAGAGATGCTTCATATTCAAATTT
AAAAATATTTAGAGTTCAAATTTCATGGTTAATTATTTTTTAATAGTCCCCTTTTCTGAAAGGTCTGTGTCAATTCATTC
TTTGTCTATATTTGCTGTCCTTTTAACAAACTGATGACTGCATCTATCTACAACCTTAGTCAGTGTTCCTTAATTTGATT
GCATATTAGAACACCTGCAAACTTT-TAAAAAAATGT-ATAGATTCCTGGATTTCACTGAGACCAAATGAATCAGAATTG
CTGGCAAGGCCGGGGCATTGGTATTTCTTAGGAATTCTCCA-GTGACTCTAATGCGCAATTACAGTTTAGAATTACTGGT
CTAGGCTATGGATGACAAATACGTTTTCATCTTATCCAACAACACTGTGTT---AAGAATGATACCATAGTG---GGCCG
GGCATGGGTGGCTCACGCCTGTAATCCCAGCATTTTGAGAGTTTGAGGTGGGTGGA-TCACGAGGTCAGGAGATGGAGAC
CATCCTGGCTAACACGGTGAAACCCCATCTCTACTAAAAATACAAAAAATTAGCCAGATATGATGGC-GG-----GCGCC
TGTAGTCCCAGCTACTCAGAAGGCTGAGGCAGGAGAAT-C-GC-T-TGAACCTGGGAGGCAGAG-G-TTGCAGTGGGCCG
AGATCGTGCCACTGCACTCCAGCCTGGGGGACAGAGTGAGACTCCGTCTC-----AAACAAAACAAAACAAAAACAAAC-
------------------------------AAACAAACAAAAAC---CAGAATGATATTATAGTC---ATGTTTGGAATC
AAGGTAAGACCATTACAATGCATTCTTGATGTCTACAGTAGTGGCTCAGCTGTCAGGTTCTTGCCATCACTTACCATATC
CTTCTGACTTTAAATTTTCTCCCTCATAAGCATTGAGCTCATTCTCTATTTCTCTGGTCTCCATTCATATCGTAGGGCCC
ACCATCCGTACATCATAATGCTGAAAAATTTTATTTCATGTAAATTTTGTTAGTAGTTTTAGTAAAGAGTGGATTCTAAA
ATTAAATACTAAACACACACACACACTC------ACACACACACATGGCAGATGAGATACATACACATGCTTCACATATT
GCCAAAGTCACTGAGCATTTATTATGGCCATAGT-AAAAGAATATAGAGGGGTTCTGCAGTGTAGCAGTCATCACACTCA
TCTCACATAGTAAGAAAATATA
>Gorilla_gorilla_gorGor5
TCCACTTCATATCCTCCATTAAGCACATTAAATATTTTAAATACCATTAAATTCTTTAGAGATGCTTCATATTCAAATTT
AAAAATATTTAGAGTTCAAATTTCATGGTTAATTATTTTTTAATAGTCCCCTTTTCTGAAAGGTCTGTGTCAATTCATTC
TTTGTCTATATTTGCTGTCCTTTTAACAAACTGATGACTGCATCTATCTACAACCTTAGTCAGTGTTCCTTAATTTGATT
GCATATTAGAACACCTGCAAACTTT--AAAAAAATGT-ATAGATTCCTGGATTTCACTGAGACCAAATGAATCAGAATTG
CTGGCAAGGCCGGGGCATTGGTATTTCTTAGGAATTCTCCA-GTGACTCTAATGCGCAATTACAGTTTAGAATTACTGGT
CTAGGCTATGGATGACAAATACGTTTTCATCTTATCCAACAACACTGTGTT---AAGAATGATACCATAGTG---GGCCG
GGCATGGGTGGCTCACGCCTGTAATCCCAGCATTTTGAGAGTTTGAGGTGGGTGGA-TCACGAGGTCAGGAGATGGAGAC
CATCCTGGCTAACACGGTGAAACCCCATCTCTACTAAAAATACAAAAAATTAGCCAGATATGATGGC-GG-----GCGCC
TGTAGTCCCAGCTACTCAGAAGGCTGAGGCAGGAGAAT-C-GC-T-TGAACCTGGGAGGCAGAG-G-TTGCAGTGGGCCG
AGATCGTGCCACTGCACTCCAGCCTGGGGGACAGAGTGAGACTCCGTCTCAAACAAAACAAAACAAAAA-----CAAAC-
------------------------------AAACAAACAAAAAC---CAGAATGATATTATAGTC---ATGTTTGGAATC
AAGGTAAGACCATTACAATGCATTCTTGATGTCTACAGTAGTGGCTCAGCTGTCAGGTTCTTGCCATCACTTACCATATC
CTTCTGACTTTAAATTTTCTCCCTCATAAGCATTGAGCTCATTCTCTATTTCTCTGGTCTCCATTCATATCGTAGGGCCC
ACCATCCGTACATCATAATGCTGAAAAATTTTATTTCATGTAAATTTTGTTAGTAGTTTTAGTAAAGAGTGGATTCTAAA
ATTAAATACTAAACACACACACACACTCACACACACACAT------GGCAGATGAGATACATACACATGCTTCACATATT
GCCAAAGTCACTGAGCATTTATTATGGCCATAGT-AAAAGAATATAGAGGGGTTCTGCAGTGTAGCAGTCATCACACTCA
TCTCACATAGTAAGAAAATATA
>Pongo_abelii
TCCACTTCATATCCTCCATTAAGCACACTAAATATTTTAAATACCATTAAATTCTTTAGAGATGCTTCATATTCATATTT
AAAAATATTTGGAGTTCAAATTTCATGGTTAATTATTTTTTAATAGTCCCCTTTTCTGAAAGGTCTGTGTCAATTCATTC
TTTGTCTATCTTTGCTGTCCTTTTAACAAACTGATGACTGCATCTATCTACAGCCTTAGTCAGTGTTCCTTAATTTGATT
GCATATTAGAACACCTGCAAACTTT-TAAAAAAAAGT-ATAGATTCCTGGATTTCACTGAGACCAAATGAATCAGAATTG
CTGGCAAGGCCAGGGTATTGGTATGTCTTAGAAATTCTCCA-GTGACTGTAATGCACAATTACAGTTTAGAATT-CTGGT
CTAGGCTATGGATGACAAATACGTTTTCCTTTTATCCAACAACACTGTGTT---AAGAATGATACTATAGTG---GGCCA
GGCGCGGGTGGCTCACGCCTGTAATCCCAGCACTTTGAGAGGTCGAGGCAGGTGGA-TCACGAGGTCAGGAGATGGAGAA
CATCCTGGCTAACACGGTGAAACCCCGTCTCTACTAAAAATACAAAAAATTAGCCGGGTATGGTGGC-GG-----GCGCC
TGTAGTCCCAGCTACTCAGGAGGCTGAGGCAGCACAAT-G-GC-G-TGAACCCGGGAGGCGGAG-C-TTGCAGTGAGCAG
AGATCGTGCCACTGCACTCCAGCCTGGGCGACAGAGTGAGACTCCGTCTC----------AAACAAAACAAAACAAAAC-
------------------------------AAACAAACAAACAC---CAGAATGATACTATAGTC---ATGTTTGGAATC
AAGGTAAGAGCATTACAATGCATTCTTGATGTCTACAGTAGTGGCTCAGCTGTCAGGTTCTTGCCATCACTTACCATATC
CTTCTGACTTTAAATTTTTTCCCTCATAAGCATTGAGCTCATTCTCTATTTCTCTGGTCTCCATTCATATTGTAGGGCCC
ACCATCCATACATCACAATGCTGAAAAATTTTATTTCGTGTAAGTTTTGTTAGTAGTTTTAGTAAAGAGTGGATTCTAAA
ATTAAATACCAAACACACACACACACGCACACAC------------GGCAGATGAGATACATACACATGCTTCACATATT
GCCAAAGTCACTAAGCATTTATTATGGCCATGGTAAAAAAAATATAGAGGGGTTCTGTAGTGTAGCAGTCATCACACTCA
TCTCACATAGTAAGAAAATATA
>Pongo_abelii_ponAbe2
TCCACTTCATATCCTCCATTAAGCACACTAAATATTTTAAATACCATTAAATTCTTTAGAGATGCTTCATATTCATATTT
AAAAATATTTAGAGTTCAAATTTCATGGTTAATTATTTTTTAATAGTCCCCTTTTCTGAAAGGTCTGTGTCAATTCATTC
TTTGTCTATCTTTGCTGTCCTTTTAACAAACTGATGACTGCATCTATCTACAACCTTAGTCAGTGTTCCTTAATTTGATT
GCATATTAGAACACCTGCAAACTTT-TAAAAAAAAGT-ATAGATTCCTGGATTTCACTGAGACCAAATGAATCAGAATTG
CTGGCAAGGCCAGGGTATTGGTATGTCTTAGAAATTCTCCA-GTGACTGTAATGCACAATTACAGTTTAGAATT-CTGGT
CTAGGCTATGGATGACAAATACGTTTTCCTTTTATCCAACAACACTGTGTT---AAGAATGATACTATAGTG---GGCCA
GGCGCGGGTGGCTCACGCCTGTAATCCCAGCACTTTGAGAGGTCGAGGCAGGTGGA-TCACGAGGTCAGGAGATGGAGAA
CATCCTGGCTAACACGGTGAAACCCCGTCTCTACTAAAAATACAAAAAATTAGCCGGGTATGGTGGC-GG-----GCGCC
TGTAGTCCCAGCTACTCAGGAGGCTGAGGCAGCACAAT-G-GC-G-TGAACCCGGGAGGCGGAG-C-TTGCAGTGAGCAG
AGATCGTGCCACTGCACTCCAGCCTGGGCGACAGAGTGAGACTCCGTCTCAAACAAAACAAAACAAAA------CAAAC-
------------------------------AAACAAACA----C---CAGAATGATACTATAGTC---ATGTTTGGAATC
AAGGTAAGAGCATTACAATGCATTCTTGATGTCTACAGTAGTGGCTCAGCTGTCAGGTTCTTGCCATCACTTACCATATC
CTTCTGACTTTAAATTTTTTCCCTCATAAGCATTGAGCTCATTCTCTATTTCTCTGGTCTCCATTCATATTGTAGGGCCC
ACCATCCATACATCACAATGCTGAAAAATTTTATTTCGTGTAAGTTTTGTTAGTAGTTTTAGTAAAGAGTGGATTCTAAA
ATTAAATACCAAACACACACACACACGCACACAC------------GGCAGATGAGATACATACACATGCTTCACATATT
GCCAAAGTCACTAAGCATTTATTATGGCCATGGTAAAAAAAATATAGAGGGGTTCTGTAGTGTAGCAGTCATCACACTCA
TCTCACATAGTAAGAAAATATA
>Nomascus_leucogenys
TCCACTTCATATCCTCCATTAAGCACATTAAATATTTTAAATACCATTAAATTATTTAGAGATGCTTCATATTCAAATTT
AAAAATATTTAGAGTTCAAATTTCATGGTTAATTATTTTTTAATAGTCCCCTTTTCTGAAAGGTCTGTGTCAATTCATTC
TTCGTCTATCTTTGCTGTCCTTTTAGCAAACTGATGACTGCATCTATCTACAACCTTTGTCAGTGTTCCTTAATTTGATT
GCATATTAGAACACCTGCAAACTTTAAAAAAAAATGT-ATAGATTCCTGCATTTCACTGAGACCAGATGAATCAGAATTG
CTGGCAAGGCCAGGGCATTGGTATTTCTTAGAAATTCTCCA-GTGTCTCTAATGCACAATTACAGTTTAGAATTACTGGT
CTAGGCTGTGGATGACAAATACGTTTCCATTTTATC---CAACGCTGTGTT---AAGAATGATACCATAGTG---GGCCG
GGCGTGGGTGGCTCATGCCTGTAATCCCAGCACTTTGAGAGGTCAAGGCGGGGGGA-TCACGAGGTCAGGAGATGGAGAC
CATCCTGGCTAACACGGTGAAACCCCGTCTCTACTAAAAATACAAAAAATTAGCCGGATATGGTGGC-GG-----GTACC
TGTAGTCCCAGCTACTCGGGAGGCTGAGGCAGGAGAAT-C-GC-T-CGAACCCGGGAGACGGAG-G-TTGCAGTGAGCCG
AGATCGTGCCACTGCACTCCAGCCTAGGGGACAGAGTGAGACTCCGTCTCAAACAAAACAGAACAGAACAGAACAGAACA
GAACAGAACAGAACAGAACAGAACAAAACAAAACAAACAAAAAC---CAGAATGATTCTATAGTC---ATGTTTGGAATC
AAGGTAAGAACATTACAATGCATTCTTGATGTCTACAGTAGTGGCTCAGCTGTCAGGTTCTTGCCATCACTTACCATATC
CTTCTGACTTTAAATTTTTTCCCTCATAAGCATTGAGCTCATTCTCTATTTCTCTGGTCTCCATTCATATTGTAGGGCCC
ACCATCCATACATCACAATGCTGAAAAATTTTATTTCGTGTAAATTTTGTTAGTAGTTTTAGTAAAGAGTGGATTCTAAA
NNNNNNNNNNNNNNNNNNNNNNNNNNNNNNNNNNNNNNNNNNNNNNNNNNNNNNNNNNNNNNNNNNNNNNNNNNNNNNNN
NCTGAAGCTCC-----------------------------AATGTGGTGGAATTC-------TAGCAGTCATCACACTCA
TCTTACATAGTAAGACAATATA
>Macaca_mulatta
TCCACTTCATATTCTCCATTAAGCACATTAAATATTTTAAATACCATTCAATTCTTTGGAGATGCTTCATACTCAAATTT
GAAAATATGTAGAGTTCGAATTTCATGATTAATCATTTTTTAATAGTCCACTTTTCTGAAAGGTCTGTGTCAATTCATTC
TTTGTCTATCTTTGCTGTCCTTTTA-----------CCTGCATCTATCTACAACCTTAGTCAGTGTTTCTTAATTTGATT
GCATATTAGAACACCTGCAAACTTT---AAAAAATGTTATAGATTCCTTGATTTCACTCAGACCAAATGAATCAGAATTG
CTGGCAATGCCAGGGCATTGGTATTACTTAGAAATTTGCCA-GTGACTCTAATGCACAATTACAGTTTAGAATTACTGGT
CTAGGCTATGGATGACAAATACATTTTCATTTTATGCAACAACACTGTGTT---AAGAATGATACCATAGTC---GACTT
GGCAC-GGTGGCGCACGCCTCTAATCCCAGCACTTTGAGAGGTCGAGGCGGGTGAAATCACGAGGTCAGGAGATCCAGAC
CATCCTGGCTAACATGGTGAAGCCCTGTCTCTACTAAAAATACAAAAAGTTAGCTGGGCGTACTGGC-AG-----GTGCC
TGTAGTCCCAGCTACTAGGAAGGCTGAGGCAGGAGAAT-C-GC-T-TGAAGCCAGGAGGCAGAG-A-TTACAGTGAGCCG
AGATCGTGCCACTGCACTCCAGCCTGGGCGACAGAGTGAGACTCTGTCTCAAAAAGA-----------------------
------------------------------AAACAAAACAAAAA---CAGAATGATACTATAGTC---GTGTATGGAATC
AAGGTAAGAGCATTACGATGCATTCTTGATGTCTACAGTAGTGAGTCACCTGTCAGGTTCTTTCCATCACTTACCATA-C
CCTCTGACTTTAATTTTTTTCTCTCATAAGCATTGAGCCCATTCTCTATTTCTCTGGTCTCCATTCATATTGTAGAGCCC
ACCATCCATACATCATAATGCTGAAAAATTTTATTTCATATAAATTTTGTTAGTAGTTTTAGTAAAGAGTGGATTCTAAA
ATTAAATACTAAACGCACACACACACACACACACACA----------GCAGAAGAGATACATACACATGCTTCACATATT
GCCAAAGTCACTGAGCATTTATTATGGCCATAGT-AAACAAATATAGAGGGGTTCTGTAGTGTAGCAGTCATCACACTCA
TTTCACATGGTAAGAAAATATA
>Rhinopithecus_roxellana
TCCACTTCATATCCTCCATTAAGCACATTAAATATTTTAAATACCATTCAATTCTTTGGAGATGCTTCATACTCAAATTT
GAAAATATTTAGAGTTCGAATTTCATGGTCAATCATTTTTTAATAATCCACTTTTCTGAAAGGTCTGTGTCAATTCCTTC
TTTGTCTATCTTTGCTGTCCTTTTA-----------ACTGCATCTATCTACAACCTTAGTCAGTGTTTCTTAATTTGATT
GCATATTACAACTCCTGCAAACTTA---AGAAAATGTTATAGATTCCTTGATTTCACTCAGACCAAATGAATCAGAATTG
CTCGCAAGGCCAGGGCACTGGTATTACTTAGAAATTCGCCA-GTGACTCTAATGCACAATTACAGTTTAGAATTACTGGT
CTAGGCTATGGATGACAAATACATTTTCATTTTATGAAACAACACTGTGTT---AAGAATGATACCATAGTC---GACTG
GGCGC-GGTGGTGCACGCCCCTAATCCCAGCACTTTGAGAGGTTGAGGCAGGTGGA-TCACGAGGTCAGGAGATCCAGAC
CATCCTGGCTAACATGGTGAAACCCCATCTCTACTAAAAATATAAAAAGTTAGCTGGGCATGGTGGC-AG-----GTGCC
TGTAGTCCCAGCTACTAGGAAGGCTGAGGCAGGAGAAT-T-GC-T-TGATGCCAGGAGGCGGAG-G-TTACAGTGAGCCG
AGATCGTGCCACTGCACTCCAGCCTGGGCGACAGAGTGAGACTCTGTCTCAAAACAAAACAAAAGA--------------
------------------------------AAACAAAACAAAAA---CAGAATGATACTATAGTC---ATGTATGGAATC
AAGGTAAGAGCATTATGATGCATTCTTGATGTCTACAGTAATGACTCAGCTGTCAGGTTCTTGCCATCACTTACCATATC
CTTCTGACTTTAAATTTTTTCCCTCACAAGCATTGAGCCCATTCTCTATTTCTCTGGTCTCCATTCATATTGTAGGGCCC
ACCATCCATACATCATAATGCTGAAAATTTTTATTTCATATAAATTTTGTTAGTAGTTTTGGTAAAGAGTGGATTCTAAA
ATTAAATACTAAATGGACACACATACACACACACACA--------CAGCAGAAGAGATACATACACATGCTTCACATGTT
GCCAAAGTCACTGAGCATTTACTATGGCCATAGT-AAATAAATATAGAGGGGTTCTGTAGTGTAGCAGTCATCACACTCA
TCTCACATGGTGAGAAAATATA
>Callithrix_jacchus
TCCGCTTCGTATCCTCCATTAAGCACATTAAATGTTTGAACTGCCATTGCATTCTTTAGCGTTGTTTCATATTCAATTTT
TTAAATATTTAGAGTTCAAATTTCATGGTCAATTATTTTTTAATAGTCCTCGTTTCTGAAAGGTCTGTGTCAATTCATTC
TTTGTCTATCTTTGCTGTCCTTTTAACATATTGATAACTGCATCTATCTACAACCTTAGTCAGTGTTTCTTAATTTGATT
GCATAGTAGAACACCAGCAAACTTT---AAAACATGT-ATAGATTCCTGGATTTCACTCAGACCAAATGAATCAGAATTG
CTGGCAAGGCCAGGGCATTGATATTTCTTAGAAATTCTCTAAGTGACTCTAATGCACAATTACAGTTGAGAATTACTGGT
CAAGGCTATGGATGACAAATATGTTTTCATTTTATGCAACAACACTGTGTT-----------------------------
--------------------------------------------------------------------------------
--------------------------------------------------------------------------------
--------------------------------------------------------------------------------
--------------------------------------------------------------------------------
-----------------------------------------------AAGAATGATACTATAGTC---ATGTATGGAATC
AAGGTAAGAGCATTATGACGCATTCACAAAGTCTGCAGTAGTGGATCAGCTGTCAGGTTCTTGCCATCGCTCACCATGTC
CT---GACTTTAAATTTTTTCACTCATAAACATTGAACTCATTCTCTATTTCTGTGGTCTTCATTAATATTGTAGGGCCC
ACGATGCATACATCATAATACTGAAACATTTTATTTCACTTAAATTTTGTTAGTAGTTTTAGTAAAGACTGTATTCTAAA
ATTAAATACTAAACACACACACACAC--------------------GGCAGATGAGATACATACACATGCTTCACATATT
GCCAAAGTCAATGAGCATTTATTATGGCCATAGT-AAAAAAATGCAGAGGAATTCTGTAGTGTAGTGGTCATCAGAGTCA
TCTCACATAGTAAGAAAATATA


H_AluS26

>AluY
--------------------------------------------------------------------------------
--------------------------------------------------------------------------------
--------------------------------------------------------------------------------
--------------------------------------------------------------------------------
--------------------------------------------------------------------------------
--------------------------------------------------------------------------------
---------------------------------------TTTTTTTTTTTTTTTTTTTTTTTTTTTTTTGAGACGGAGTC
TCGCTCTGTCGCCCAGGCTGGAGTGCAGTGGCGCGATCTCGGCTCACTGCAA-G-CTCCGCCTCCCGGGTTCA-C-GC-C
-ATTCTCCTGCCTCAGCCTCCCGAGTAGCTGGGA-C-TACAGGCGC-C-CGCCACCACGCCCGGC-----TAATTTTTTG
TATTTTTAGTAGAGACGGGGTTTCACC-G-TGTT-A--------GCCAGG-A-TGGTCTCGA-T-CTCCTGACCTCGTGA
TCCGCCCGCCTCGGCCTCCCAAAGTGCTGGGATTACAGGCGTGAGCCACCGCGCCCGGCC--------------------
--------------------------------------------------------------------------------
--------------------------------------------------------------------------------
--------------------------------------------------------------------------------
--------------------------------------------------------------------------------
--------------------------------------------------------------------------------
----------------------------------------
>AluSg
--------------------------------------------------------------------------------
--------------------------------------------------------------------------------
--------------------------------------------------------------------------------
--------------------------------------------------------------------------------
--------------------------------------------------------------------------------
--------------------------------------------------------------------------------
---------------------------------------TTTTTTTTTTTTTTTTTTTTTTTTTTTTTTGAGACGGAGTC
TCGCTCTGTCGCCCAGGCTGGAGTGCAGTGGCGCGATCTCGGCTCACTGCAA-C-CTCCGCCTCCCGGGTTCA-A-GC-G
-ATTCTCCTGCCTCAGCCTCCCGAGTAGCTGGGA-T-TACAGGCGC-G-CGCCACCACGCCCGGC-----TAA-TTTTTG
TATTTTTAGTAGAGACGGGGTTTCACC-A-TGTT-G--------GCCAGG-C-TGGTCTCGA-A-CTCCTGACCTCGTGA
TCCGCCCGCCTCGGCCTCCCAAAGTGCTGGGATTACAGGCGTGAGCCACCGCGCCCGGCC--------------------
--------------------------------------------------------------------------------
--------------------------------------------------------------------------------
--------------------------------------------------------------------------------
--------------------------------------------------------------------------------
--------------------------------------------------------------------------------
----------------------------------------
>Homo_sapiens
AGAATTCTCATCTAATACACAAGAAAGAAGTAAAAGATGATTTGCATTTTAAGAAAGTTCTTGACAGAACTTTACTGTGT
AAAGCCAAATACTTCATTTTGTATTTAGATCATGTCCCAAAAAAATATCGTCTCAATAAAAGTGACACTAAACACTGGAA
TATAT-----TAT-TTTTGGAATACGTAGAATAATATTCCCAATGATCTGGAAACA-------GAGGATTCAAA-ATTTT
GAATCCTATGATGTTGCATGTAAACCTGGCTCCTCATTGAACGCTGCTCTGTTGCTCTGTGCAATACTGCTGGAAACTGG
CAATATAAGATCCCTACCTTCAAGGAGCTTCATCTAATTCAAGAGCTAAAATACATAAATTATATATCAAATACAGG-TA
CAGAATACTTATTCAAAGTGCACAATGAATACTACAGCCAAAAAGTACT-------TTTGTGATTCAGTGAAGAGAGAAA
GTA-TTGTCTTGTGGTAAT---CAAGAAAGAC-TTT-------------TTTTTTTTTTTTTTTCTTTTGAGATGGAGTC
TCGCTCTGTCGCCCAGGGTGGAGTGCAGTGGCACAATCTCGGCTCACCACTA-C-CTCCACCTCCGGGGTTCA-A-GC-G
-ATTCTCCTGCCTCTGCCTCCTGAGTAGCTGGGA-T-TACAGGCGC-A-TGCCACCATGCCTGGC-----TCA-TTTTTG
TATTTTTAGTAGAGACGGGGTTTCACC-A-TGTT-G--------GTCAGG-C-TGGTCTCAA-A-CTCCTGACCTCGTGA
TTTGCCTGCCTCAGCCTCCCAAAGTGCTGGGATTACAGGCGTGAGCCACCATGCCCAGCC---ACAAAAGACTTT---AT
AGGGAAAGTGAAAGATGTATGTGGGCATGAGGGAATGATAGTATGCCCATTAAATTAAGGTGCATTTCCAGGAGGATAGT
TTGAAGAAAGACACAAAGGAGAAGTTGTGTGTGGTGTGCTCGAGAGTGAAGTACAAAAGGTAGAGTAGTCTGAATGGTTA
TTGGGTTAGTGGTTATGGAAAGGTAGGTAAGATCAAGTTGTGGAGTCCCTTAAATGCTCTGTTGAGAGGTTTGGGCTTCA
TTTTTCATGGACAC-AAAAAAGCCATGTAGAAATATGTGTTGTTAGGAGGATTTATCTAGTGCTCCTGAGAGGGTGCACT
GGAGTCAGGAGAGAGCAGAAACCTTTAGGAAGATTATGGGAGTAGGAAAGGCACGGGGTGAAAAGAACATGATTTGATAT
GTTGGTGTCAGGAATGAAGAGCAAAGGACCAATTTAGGAC
>Pan_troglodytes
AGAATTCTCATCTAATACACAAGAAAGAAGTAAAAAATGATTTGCATTTTAAGAAAGTTCTTGACAGAACTTTACTGTGT
AAAGCCAAATACTTCATTTTGTATTTAGATCATGTCCCAAAAAAA-ATCGTCTCAA------------------------
----------TAT-TTTTGGAATACGTAGAATAATATTCCCAATGATCTGGAAACA-------GAGGATTCAAA-ATTTT
GAATCCTATGATGTTGCATGTAAACCTGGCTCCTCATTGAACGCTGCTCTGTTGCTCTGTGCAATACTGCTGGAAACTGG
CAATATAAGATCCCCACCTTCAAGGAGCTTCATCTAATTCAAGAGCTAAAATACATAAATTATATATCAAATACAGG-TA
CAGAATACTTATTCAAAGTGCACAATGAATACTACAGCCAAAAAGTACT-------TTTGTGATTCAGTGAAGAGATAAA
GTA-TTGTCTTGTGGTAAT---CAAGAAAGAC-CTT--------------TTTTTTTTTTTTTTTTTTTGAGACGGAGTC
TCGCTCTGTCGCCCAGGCTGGAGTGCAGTGGCGCGATCTCGGCTCACTGCAA-G-CTCCGCCTCCCGGGTTCA-C-GC-C
-ATTCTCCTGCCTCAGCCTCCCGAGTAGCTGGGA-C-TACAGGCGC-C-CGCTACCACGCCCGGC-----TAATTTTTTG
TATTTTTAGTAGAGACGGGGTTTCACC-A-TGTT-G--------GTCAGG-C-TGGTCTCAA-A-CTCCTGACCTCGTGA
TTTGCCTGCCTCAGCCTCCCAAAGTGCTGGGATTACAGGCGTGAGCCACCATGCCCAGCC---ACAGAAGACTTT---AT
AGGGAAAGTGAAAGATGTATGTGGGCTTGAGGGAATGATAGTATGTCCATTAAATTAAGGTGCATTTCCAGGAGGATAGT
TTGAAGAAAGACACAAAGGAGAAGTTGTGTGTGGTGTGCTCAAGAGTGAAGTACAAAAGGTAGAGTAGTCTGAATGGTTA
TTGGGTTAGTGGTTATGGAAAGGTAGGTAAGATCAAGTTGTGGAGTCCCTTAAATGCTCTGTTGAGAGGTTTGGGCTTTG
TTTTTCATGGACAC-AAAAAAGCCATGTAGAAATATGTGTTGTTAGGAGGATTTATCTAGTACTCCTGAGAGGGTGCACT
GGAGTCAGGAGAGAGCAGAAATCTTTAGGAAGATTATGGGAATAGGAAAGGCACGGGGTGAAAAGAACATGATTTGATAT
GTTGGTGTCAGGAATGAAGAGCAAAGGACCAATTTAGGAC
>Pan_troglodytes_panTro4
AGAATTCTCATCTAATACACAAGAAAGAAGTAAAAAATGATTTGCATTTTAAGAAAGTTCTTGACAGAACTTTACTGTGT
AAAGCCAAATACTTCATTTTGTATTTAGATCATGTCCCAAAAAAA-ATCGTCTCAA------------------------
----------TAT-TTTTGGAATACGTAGAATAATATTCCCAATGATCTGGAAACA-------GAGGATTCAAA-ATTTT
GAATCCTATGATGTTGCATGTAAACCTGGCTCCTCATTGAACGCTGCTCTGTTGCTCTGTGCAATACTGCTGGAAACTGG
CAATATAAGATCCCCACCTTCAAGGAGCTTCATCTAATTCAAGAGCTAAAATACATAAATTATATATCAAATACAGG-TA
CAGAATACTTATTCAAAGTGCACAATGAATACTACAGCCAAAAAGTACT-------TTTGTGATTCAGTGAAGAGATAAA
GTA-TTGTCTTGTGGTAAT---CAAGAAAGAC-CTT--------------TTTTTTTTTTTTTTTTTTTGAGACGGAGTC
TCGCTCTGTCGCCCAGGCTGGAGTGCAGTGGCGCGATCTCGGCTCACTGCAA-G-CTCCGCCTCCCGGGTTCA-C-GC-C
-ATTCTCCTGCCTCAGCCTCCCGAGTAGCTGGGA-C-TACAGGCGC-C-CGCTACCACGCCCGGC-----TAATTTTTTG
TATTTTTAGTAGAGACGGGGTTTCACC-A-TGTT-G-AAACGAGGTCAGG-C-TGGTCTCAA-A-CTCCTGACCTCGTGA
TTTGCCTGCCTCAGCCTCCCAAAGTGCTGGGATTACAGGCGTGAGCCACCATGCCCAGCC---ACAGAAGACTTT---AT
AGGGAAAGTGAAAGATGTATGTGGGCTTGAGGGAATGATAGTATGTCCATTAAATCAAGGTGCATTTCCAGGAGGATAGT
TTGAAGAAAGACACAAAGGAGAAGTTGTGTGTGGTGTGCTCAAGAGTGAAGTACAAAAGGTAGAGTAGTCTGAATGGTTA
TTGGGTTAGTGGTTATGGAAAGGTAGGTAAGATCAAGTTGTGGAGTCCCTTAAATGCTCTGTTGAGAGGTTTGGGCTTTG
TTTTTCATGGACAC-AAAAAAGCCATGTAGAAATATGTGTTGTTAGGAGGATTTATCTAGTGCTCCTGAGAGGGTGCACT
GGAGTCAGGAGAGAGCAGAAATCTTTAGGAAGATTATGGGAATAGGAAAGGCACGGGGTGAAAAGAACATGATTTGATAT
GTTGGTGTCAGGAATGAAGAGCAAAGGACCAATTTAGGAC
>Pan_paniscus
AGAATTCTCATCTAATACACAAGAAAGAAGTAAAAAATGATTTGCATTTTAAGAAAGTTCTTGACAGAACTTTACTGTGT
AAAGCCAAATACTTCATTTTGTATTTAGATCATGTCCCAAAAAAA-ATCGTCTCAA------------------------
----------TAT-TTTTGGAATACGTAGAATAATATTCCCAATGATCTGGAAACA-------GAGGATTCAAA-ATTTT
GAATCCTATGATGTTGCATGTAAACCTGGCTCCTCATTGAACGCTGCTCTGTTGCTCTGTGCAATACTGCTGGAAACTGG
CAATATAAGATCCCTACCTTCAAGGAGCTTCATCTAATTCAAGAGCTAAAATACATAAATTATATATCAAATACAGG-TA
CAGAATACTTATTCAAAGTGCACAATGAATACTACAGCCAAAAAGTACT-------TTTGTGATTCAGTGAAGAGAGAAA
GTA-TTGTCTTGTGGTAAT---CAAGAAAGACCTTT----------TTTTTTTTTG------------T-AGATGGAGTC
TCGCTCTGTCGCCCAGGCTGGAGTGCAGTGGCACAATCTCGGCTCACCACTA-C-CTCTACCTCCGGGGTTCA-A-GC-G
-ATTCTCCTGCCTCTGCCTCCTGAGTAGCTGGGA-T-TACAGGCGC-A-TGCCACCATGCCTGGC-----TCA-TTTTTG
TATTTTTAGTAGAGACGGGGTTTCACC-A-TGTT-G--------GTCAGG-C-TGGTCTCAA-A-CTCCTGACCTCGTGA
TTTGCCTGCCTCAGCCTCCCAAAGTGCTGGGATTACAGGCGTGAGCCACCATGCCCAGCC---ACAGAAGACTTT---AT
AGGGAAAGTGAAAGATGTATGTGGGCTTGAGGGAATGATAGTATGTCCATTAAATTAAGGTGCATTTCCAGGAGGATAGT
TTGAAGAAAGACACAAAGGAGAAGTTGTGTGTGGTGTGCTCAAGAGTGAAGTACAAAAGGTAGAGTAGTCTGAATGGTTA
TTGGGTTAGTGGTTATGGAAAGGTAGGTAAGATCAAGTTGTGGAGTCCCTTAAATGCTCTGTTGAGAGGTTTGGGCTTTG
TTTTTCATGGACAC-AAAAAAGCCATGTAGAAATATGTGTTGTTAGGAGGATTTATCTAGTGCTCCTGAGAGGGTGCACT
GGAGTCAGGAGAGAGCAGAAATCTTTAGGAAGATTATGGGAATAGGAAAGGCACGGGGTGAAAAGAACATGATTTGATAT
GTTGGTGTCAGGAATGAAGAGCAAAGGACCAATTTAGGAC
>Gorilla_gorilla
AGAATTGTCATCTAATACACAAGAAAGAAGTAAAAAATGATTTGCATTTTAAGAAAGTTCTTGACAGAACTTTACTGTGT
AAAGCCAAATACTTCATTTTGTATTTAGATCATGTCCCAAAAAAATATCGTCTCAACAAAAGTGCCACTAAACACTGGAA
TATAT-----TAT-TTTTGGAATACGTAGAATAATATTCCCAATGATCTGGAAACA-------GAGGATTCAAA-ATTTT
GAAT-CTATGATGTTGCATCTAAACCTGGCTCCTCACTGAACGCTGCTCTGTTGCTCTGTGCAATACTGCTGGAAACTGG
CAATATAAGATCCCTACCTTCAAGGAGCTTAATCTAATTCAAGAACTAAAATACATAAATTATATATCAAATACAGG-TA
CAGAATACTTATTCAAAGTGCACAATGAATACTACAGCCAAAAAGTACT-------TTTGTGATTCAGTGAAGAGAGAAA
GTATTTGTCTTGTGGTGAT---AAAAAAAAAC-TTT-----------TTTTTTTTTTTTTTTTTCTTTTGAGATGGAGTC
TCGCTCTGTCGCCCAGGCTGGAGTGCAGTGGCACAATCTCGGCTCACCACTA-C-CTCCACCTCCGGGGTTCA-A-GC-G
-ATTCTCCTGCCTCTGCCTCCTGAGTAGCTGGGA-T-TACAGGCGC-A-TGCCACCATGCCTGGC-----TAA-TTTTTG
TATTTTTAGTAGAGACGGGGTTTCACC-A-TGTT-G--------GTCAGG-C-TGGTCTCAA-A-CTCCTCACCTCGTGA
TTTGCCTGCCTCAGCCTCCCAAAGTGCTGGGATTACAGGCGTGAGCCACCATGCCCAGCC---ACAAAAGACTTC---AT
AGGGAAAGTGAAAGATGTATGTGGGCTTGAGGGAATGATAGTATGCCCATTAAATTAAGGTGCATTTCCAGGAGGATAGT
TTGAAGAAAGACACAAAGGAGAAGTTGTGTGTGGTGTGCTCAAGAGTGAAGTACAAAAGGTAGAGTAGTCTGAATGGTTA
CTGGGTTAGTGGTTATGGAAAGGTAGGTAAGATCAAGTTGTGGAGTCCCTTAAATGCTCTGTTGAGAGGTTTGGGCTTTA
TTTTTCATGAACAC-AAAAAAGCCATGTAGAAATATGTGTTGTCAGAAGGATTTATCTAGTGCTCCTGAGAGGGTGCACT
GGAGTCAGGAGAGAGCAGAAACCTTTAGGAAGAT--TGGGAGTAGGAAAGGCACGGGGTGAAAAGATCATGATTTGATAT
GTTGGTGTCAGGAATGAAGAGCAAAGGACCAATTTAGGAC
>Gorilla_gorilla_gorGor5
AGAATTGTCATCTAATACACAAGAAAGAAGTAAAAAATGATTTGCATTTTAAGAAAGTTCTTGACAGAACTTTACTGTGT
AAAGCCAAATACTTCATTTTGTATTTAGATCATGTCCCAAAAAAATATCGTCTCAATAAAAGTGCCACTAAACACTGGAA
TATAT-----TAT-TTTTGGAATACGTAGAATAATATTCCCAATGATCTGGAAACA-------GAGGATTCAAA-ATTTT
GAAT-CTATGATGTTGCATCTAAACCTGGCTCCTCACTGAACGCTGCTCTGTTGCTCTGTGCAATACTGCTGGAAACTGG
CAATATAAGATCCCTACCTTCAAGGAGCTTAATCTAATTCAAGAGCTAAAATACATAAATTATATATCAAATACAGG-TA
CAGAATACTTATTCAAAGTGCACAATGAATACTACAGCCAAAAAGTACT-------TTTGTGATTCAGTGAAGAGAGAAA
GTA-TTGTCTTGCGGTAAT---CAAGAAAGAC-TTT---------------------TTTTTTTCTTTTGAGATGGAGTC
TCGCTCTGTCGCCCAGGCTGGAGTGCAGTGGCACAATCTCGGCTCACCACTA-C-CTCCACCTCCGGGGTTCA-A-GC-G
-ATTCTCCTGCCTCTGCCTCCTGAGTAGCTGGGA-T-TACAGGCGC-A-TGCCACCATGCCTGGC-----TAA-TTTTTG
TATTTTTAGTAGAGACGGGGTTTCACC-A-TGTT-G--------GTCAGG-C-TGGTCTCAA-A-CTCCTCACCTCGTGA
TTTGCCTGCCTCAGCCTCCCAAAGTGCTGGGATTACAGGCGTGAGCCACCATGCCCAGCC---ACAAAAGACTTC---AT
AGGGAAAGTGAAAGATGTATGTGGGCTTGAGGGAATGATAGTATGCCCATTAAATTAAGGTGCATTTCCAGGAGGATAGT
TTGAAGAAAGACACAAAGGAGAAGTTGTATGTGGTGTGCTCAAGAGTGAAGTACAAAAGGTAGAGTAGTCTGAATGGTTA
CTGGGTTAGTGGTTATGGAAAGGTAGGTAAGATCAAGTTGTGGAGTCCCTTAAATGCTCTGTTGAGAGGTTTGGGCTTTA
TTTTTCATGAACAC-AAAAAAGCCATGTAGAAATATGTGTTGTTAGAAGGATTTATCTAGTGCTCCTGAGAGGGTGCACT
GGAGTCAGGAGAGAGCAGAAACCTTTAGGAAGAT--TGGGAGTAGGAAAGGCACGGGGTGAAAAGATCATGATTTGATAT
GTTGGTGTCAGGAATGAAGAGCAAAGGACCAATTTAGGAC
>Pongo_abelii
AGAATTCTCATCTAATACACAAGAAAGAGGTAAAAAATGATTTGCATTTTAAGAAAGTTCTTGACAGAACTTTACTGTAT
AAAGCCAAATACTTCATTTTGTATTTAGATCATGTGCCAAAAAAT-ATCGTCTCAATAAAAGTGCCACTAAACACTGGAA
TATAT-----TAT-TTTTGGAATACGTAGAATAATATTCCCAATGATCTGGAAAAA-------GAGGATTCAAA-ATTTT
GAATCCTATGATGTTGCATCTAAAGCTGGCTCCTCATTGAACGC--------TGCTCTGTGCAATACTGCTGGAAACTGG
CAATATAAGATCCCTGCCTTCGAGGAGCTTAATCTAATTCAAGAGCTAAAATACATAAATTATATATGAAATACAGG-TA
CAGAATACTTATTCAAAGTGCGCAATGAATACTACAGCCAAAAAGTACT-------TCTGTGATTCAGTGAAGAGAGAAA
GTA-TTGTCTTGTGGTAGT---CAAGAAAAAC-TGT----------TTTTTTTTTTGTTTTTTTTTTTTGCGATGGAGTC
TCGCTCTGTCGCCCAGGCTGGAGTGCAGTGGCACGATCTCGGCTCACTGCTA-C-CTCCACCTCCTGGGTTCA-A-GC-G
-ATTCTCCTGTCTCCGCCTCCTGAGTAGCTGGGA-T-TACAGGCGC-A-TGCCACCATGCCTGGC-----TAA-TTTTTG
TATTTTTAGTAGAGACGGGGTTTCACC-A-TGTT-G--------GTCAGG-C-TGGTCTCAA-A-CTCCTGACCTCGTGA
TTCGCCTGCCTCAGCCTCCCAAAGTGCTGGGATTACAGGTGTGAGCCTCCATGCCCAGCC---ACAAAAGACTTT---AT
AGGGAAAGTGAAAGATGTATTTGAGCTTGAGGGAATGATAGTATGCCCATTAAATTAAGGTGCATTTCCAGGAGGATAGT
TTGAAGAAAGACACAAAGGAGAAGTTGTGTGTGGTGTGCTCAAGAGTGAAGTACAAAAGGTAGAGTAGTCTGAATGGTTA
TTGGGTTAGTGGTTATGGAAAGGTAGGTAAGATCAAGTTGTGGAGTCCCTTAAATGCTCTGTTGAGAGGTCTGGGCTTTA
TTTTTCATGGACAC-AAAAAAGCCATGTAGAAACATGTGTTGTTAGGAGGATTTATCTGGTGTTCCTGAGAGGGTGCACT
GGAGTCAGGAGACAGCAGAAACCTTTAGGAAGAATATGGGAGTAGGAAAGGCATGGGGTGAAAAGAACATGATTTGACAT
GTTGGTGTCAGGAATGAAGAGCAGAGGGCCAATTTAGGAG
>Pongo_abelii_ponAbe2
AGAATTCTCATCTAATACACAAGAAAGAGGTAAAAAATGATTTGCATTTTAAGAAAGTTCTTGACAGAACTTTACTGTAT
AAAGCCAAATACTTCATTTTGTATTTAGATCATGTGCCAAAAAAT-ATCGTCTCAATAAAAGTGCCACTAAACACTGGAA
TATAT-----TAT-TTTTGGAATACGTAGAATAATATTCCCAATGATCTGGAAAAA-------GAGGATTCAAA-ATTTT
GAATCCTATGATGTTGCATCTAAAGCTGGCTCCTCATTGAACGC--------TGCTCTGTGCAATACTGCTGGAAACTGG
CAATATAAGATCCCTGCCTTCGAGGAGCTTAATCTAATTCAAGAGCTAAAATACATAAATTATATATGAAATACAGG-TA
CAGAATACTTATTCAAAGTGTGCAATGAATACTACAGCCAAAAAGTACT-------TCTGTGATTCAGTGAAGAGAGAAA
GTA-TTGTCTTGTGGTAGT---CAAGAAAAAC-TGT----------TTTTTTTTTTGTTTTTTTTTTTTGCGATGGAGTC
TCGCTCTGTCGCCCAGGCTGGAGTGCAGTGGCACGATCTCGGCTCACTGCTA-C-CTCCACCTCCTGGGTTCA-A-GC-G
-ATTCTCCTGTCTCCGCCTCCTGAGTAGCTGGGA-T-TACAGGCGC-A-TGCCACCATGCCTGGC-----TAA-TTTTTG
TATTTTTAGTAGAGACGGGGTTTCACC-A-TGTT-G--------GTCAGG-C-TGGTCTCAA-A-CTCCTGACCTCGTGA
TTCGCCTGCCTCAGCCTCCCAAAGTGCTGGGATTACAGGTGTGAGCCTCCATGCCCAGCC---ACAAAAGACTTT---AT
AGGGAAAGTGAAAGATGTATTTGAGCTTGAGGGAATGATAGTATGCCCATTAAATTAAGGTGCATTTCCAGGAGGATAGT
TTGAAGAAAGACACAAAGGAGAAGTTGTGTGTGGTGTGCTCAAGAGTGAAGTACAAAAGGTAGAGTAGTCTGAATGGTTA
TTGGGTTAGTGGTTATGGAAAGGTAGGTAAGATCAAGTTGTGGAGTCCCTTAAATGCTCTGTTGAGAGGTCTGGGCTTTA
TTTTTCATGGACAC-AAAAAAGCCATGTAGAAACATGTGTTGTTAGGAGGATTTATCTGGTGTTCCTGAGAGGGTGCACT
GGAGTCAGGAGACAGCAGAAACCTTTAGGAAGAATATGGGAGTAGGAAAGGCATGGGGTGAAAAGAACATGATTTGACAT
GTTGGTGTCAGGAATGAAGAGCAGAGGGCCAATTTAGGAG
>Nomascus_leucogenys
AGAATTCTCATCTAATACACAAGAAAGAAGTAAAAAATGATTTGCATTTTAAGAAAGTTCTTGACAGAAATTTACTGTAT
AAAGCCAAATACTTCATTTTGTATTTAGATCATGTCCCAAAAAAT-ATCGTCTCAATAAAAGTGCCACTAAACACTGGAA
TATAT-----TAT-TTTTGGAATATGTAGAATAATATTCCCAAAGATCTGGAAACA-------GAGGATTCAAA-ATTTT
GAATCCTATGATGTTGCATCTAAAGCTGGCTCCTCATTGAACGC--------TGCTCTGTGCAATACTGCTGGAAACTGG
CAATATAAGATCCCTAACTTCAAGGAGCTTAATCTAATTCAAGAGCTAAAATACATAAATTATATATCAAATACAGG-TA
CAGAATACTTATTCAAAGTGCGCAATGAATACTACAGCCAAAAAGTACT-------TTTGTGATTCAGTGAAGAGAGAAA
GTA-TTGTCTTGTGGTAGT---CAAGAAAGACATTT----------TTTTTTTTTTTTTTTTTTTTTTTGAGATGGAATC
TCGCTCTGTTGCCCAGGCTGGAGTGCAGTGGCACGATCTCGGCTCACCGCTA-C-CTCCACCTCCTGGGTTCA-A-GC-A
-ATTCTCCTGCCTCTGCCTCCTGAGTAGCTGGGA-T-TACAGGCAC-G-TGCCACCATGCCTGGC-----TAA-TTTTTG
TATTTTTAGTAGAGACAGGGTTTCACC-A-TGTT-G--------GTCAGG-C-TGGTCTCAA-A-CTCCTGACCTCATGA
TTTGCCTGCCTCAGCCTCCCAAAGTGCTGGAATTACAGGTGTGAGCCACCATGTCCAGCC---ACAAAAGACTTT---AT
AAGGAAAGTGAAAGATGTATTTGGGCTTGAGGGAATGATAGTATGCCCATTAAATTAAGGTGCATTTCCAGGAGGATAGT
TTGAAGAAAGATAGAAAGGAGAAGTTGTGTGTGGTGTGCTCAAGAGTGAAGCACAAGAGGTAGAGTAGTCTGAATGGTTA
TTGGGTTAGTGGTTATGGAAAGGTAGGTAAGATCAAGTTGTGGAGTCCCTTAAATGCTCTGTTGAGAGGTTTGGGCTTTA
TTTTTCATGGACAC-AAAAAAGCCATGTAGAAATATGTGTTGTTAGGAGGATTTATTTAGTGCTCCTGAGAGGGTGCACT
GGAGTCAGGAGAAAGCAGAAACCTTTAGGAAGATTATGGGAGTAGGAAAGGCACAGGGTGAAAAGAACCTGATTTGACAT
GTTGGTGTCAGGAACGAAGAGCAAAGGGCCAATTTAGGAG
>Macaca_mulatta
AGAATTCTCTTCTAATACATAAGAAAGAAGTGAAAAATGATTTGCATTTTAAGAAAGTTCTTGACAGAACTTTATTGTAT
AAAGCCAAATACTTCATTTTGCATTTAGATCATGTCCCAAAAAAT-ATCGTCTCAATAAAAGTGCCACTAAACATTGGAA
AATAT-----TAT-TTTTGGAATATGCAGAATAATATTCCCAATAATCTGGAAACA-------GAGGATTCAAAGATTTT
GAATCCTATGATGTTGCATCTAAAGCTGGCTCCTCATTGAACGC--------TGCTCTGTGCAATACCTCTGGAAACTGG
CAATATAAGATCCCTACCTTCAAGGAGCTTAATTTAATTCAAGAGCTAAAATACATAAATTATATATCAAATACAGG-TA
CAGAATACTTACTCAAAGTACCCAATGAATACTACAGCCAAGAAGTACT-------TTTGTGATTCAGTGAAGAGAGAAA
GTA-TTGTCTTGTGGTAGT---CAAGAAATACATTT----------TTTTTTTTTT-----------TTGAGATGGAGTC
TCGCTCTGTCGCTCAGGCTGGAGTGCAGTGACGGGATCTTGGCTCACCGCTA-C-TTCTGCCTCCTGGGTTCA-A-AC-G
-ATTCTCCTGCCTCAGCCTCCGGAGTAGCTGGGA-T-TACAGGCAC-A-TGCCACCATGCCTGGC-----TAA-TTTTTG
TATTTTTAGTAGACACAGGGTTTCACC-A-TGTT-G--------GTCAGG-C-TGGTCTCAA-A-CTCCTGACCTCGTGA
TCTGCCTGCTTTGGCCTCCCAAAGTGCTGGGATTCCAGGCATGAGCCACCATGCCCAGCC---ACAGAAGACTTT---AT
AGGGAAAGAGAAAGATGTATATGGGCTTGAGGGAATGATAGTATGCCCATTAAATTAAGGTGCATTTCCAGGACGACAGT
TTGAAGAAAGACACAAAGGAGAAGTTGTGTGTGGTGTGCTCAGGAGTGAAGTACAAAAGGTAGACTAGTTTGAATGGTCA
TTGGGTTCATGGTTATGCAAAGGTAGGTAAGATCAAGTTGTGGAGTCCCTTAAATGTTCTGTTGAGAGGTTTGGGCTTTA
TTTTTCAAGGACAC-AAAAAAGCCATGGAGAAATATGTGTTGTTAGGAGGATTTATCTGGTGTTCCTGAGAGGGTGCACT
GGAGTCAGGAGAGAGCAGAAAGCTTTAGGAAGAATATAGGAGTAGGAAAGGCATGGGGTGAAAAGAACATGAATTGACAT
GTTGGTGTCAGGAATGAAGAGCCAAGGGCCAATTTAGGAG
>Rhinopithecus_bieti
AGAATTCTCATCTAACACACAAGAAAGAAGTGAAAAATGATTTGCATTTTAAGAAGGTTCTTGACAGAACTTTACTGTAT
AAAGCCAAATACTTCACTTTGCCTTTAGATCATGTCCCAAAAATT-ATCGTCTCAATAAAAGTGCCACTAAACATTGGAA
AATAT-----TAT-TTTTGGAATATGCAGAATAATATTTCCAATAATCTGGAAACA-------GAGGATTCAAAGATTTT
GAATCCCATGATGTTGCATCTAAAGCTGGCTCCTCATTGAATGC--------TGCTCTCTGCAATACTGCTGGAAACTGG
CAATATAAGATCCCTACCTTCAAGGAGTTTAATTTAATTCAAGAGCTAAAATACATAAATTATATATCAAATACAGG-TA
CAGAATATTTACTCAAAGTACCCAATGAATACTACAGCCAAGAAGTACTTTTGTGATTTGTGATTCAGTGAAGAGAGAAA
GTA-TTGTCCTGTGGTAGT---CAAGAAATACATTT----------TTTTTTTTTT------TTTTTTTGAGATGGAGTC
TCGCTCTGTCACCCAGGCTGGAGTGCAGTGATGCGATCTTGGCTCACCGCTA-C-CTCTGCCTCCTGGGTTCA-A-GC-G
-ATTCTCCTGTCTCAGCCTCTGGAGTAGTTGGGA-T-TACAGGCAC-A-TGCCAACATGCCTGGC-----TAA-TTTTTG
TATTTTTAATAGACACAGGGTTTCACC-A-TGTT-G--------GCCAGG-C-TGGTCTCAA-A-CTCCTGACCTCGTGA
TCCACCTGCTTCGGCCTCCCAAAGTGCTGGGATTCCAGGCGTGAGCCACCATGCCCAGAC---ACACAAGACTTT---AT
AGGGAAAGAGAAAGATGTATTTGGGCTTGAGGGAATGATAGTATGCCCATTAAATTAAGGTGCATTTCCAGGACGACAGT
TTGAAGAAAGACACAAAGGAGAAGTTGTGTGTGGTGTGCTCAAGAGTGAAGTACAAAAGGTAGACTAGTTTGAATGGTTA
TT-GGTTCATGGTTATGCAAAGGTAGGTAAGATCAAGTTGTGGAGTCCCTTAAATGTTCTGTTGAGAGGTTTGGGCTTTA
TTTTTCAAGGACAC-AGAAAAGCCATGGAGAAATATGTGTTGTTAGGAGGATTTATCTGGTGTTCCTGAGAGGGTGCACT
GGAGTCAGGAGAGAGCAGAAACCTTTAGGAAGAATATGGGAGTAGGAAAGGCATGGGGTGAAAAGAACACAATTCGACAT
GTTGGTGTCAGGAATGAAGAGCCAAGGGCCAATTTAGGAG
>Aotus_nancymaae
AGAATCCTCATCTGATACACAAGAAAGAAGTAAAAAGT-ATTTGTATTTAAAAAATATTCTTGACAGAACTTTGCTGTAT
AAAGCCAAATACTTCATTTTGTATTTAGATCATGTCCCAAAGAAC-ACCATCTCAATAAAAGTGCCACTAAACATTGGAA
TATATATATATATATATTGGAATATGCAGAATAATATTCCCAA-GGTCTGGCAACAAGGATTCAAGGATTCAAAGATTTT
TAATCCTATGATGTTGCATCTAAAGCTAGATCTTCA--------------------CTATGCAATACTGCTGGGAACCAG
CAATATAAGATCCCGACCTTCAAAGAGCTTAATCTAATTCAAGAGCTAAAATAT----ACTATACATCAAATACTTACTG
CAGATTACTTATTCAAATGGCACAAAGAACACTACAGCCACAAAGTACT-------TTTGTTATTCGGTGAAGAGAGAAA
GTA-TTCTCTTGCGGTAGT-------------------------------------------------------------
--------------------------------------------------------------------------------
--------------------------------------------------------------------------------
--------------------------------------------------------------------------------
---------------------------------------------------------------CAAGAAGACTTT---AT
AGTGAAAGAGAAAGATGTATTTGGGCTTGAGGGAATGATAACATGCC---------------CATTTCCAAGAGGATCGT
TTGAAGAAAGACACAAAGGAGAAGTTGTGTGCGGTGTGCTCAAGAGTGAAGTACAAAAAGTAGAGTAGTTTGAATGGTTA
TTGGGTTCGTGGTTATGGAAAGG-AGGCAGGATCAAGTTGTGGAGTCCCTTAAATGCTCTGTTGAGAGGTTTGGGCTTTC
TTATTCATGGATGCAAAAAAAGCCACATAGAAATAGGTGTTATTAGGAGGATTTATCTGATGCTCCTGAGAGGGTGCACT
ACAGTTAGGAGAGAGCAGAAACCTTTA-CAAGATTGTGGGAGTAGGAAAGGCGTGGTGTGAAAAGAACATGATTTGGCAT
GTTGGTATCAGTAATGAAGAGCAAAGGGCCAATGTAGGAA


H_AluS100

>AluY
--------------------------------------------------------------------------------
--------------------------------------------------------------------------------
--------------------------------------------------------------------------------
--------------------------------------------------------------------------------
--------------------------------------------------------------------------------
--------------------------------------------------------------------------------
-------------------------------------------------GGCCGGGCGCGGTGGCTCACGCCTGTAATCC
CAGCACTTTGGGAGGCCGAGGCGGGCGGATCAC--GAGGTCAGGAGATCGAGACCATCCTGGCTAACACGGTGAAACCCC
GTCTCTACTAAAAATACAAAAAATTAGCCGGGCGTGGTGGC-G-G-GCGCCTGTAG-TCCCAGCTACTCGGGAGGCTGAG
GCAGGAGAAT-G-GC-G-TGAACCCGGGAGGCGGAG-C-TTGCAGTGAGCCGAGATCGCGCCACTGCACTCCAGCCTGGG
CGACAGAGCGAGACTCCGTCTCAAAAAAAAAAAAAAAAAAAAAAAAAAAAAA----------------------------
--------------------------------------------------------------------------------
--------------------------------------------------------------------------------
--------------------------------------------------------------------------------
--------------------------------------------------------------------------------
--------------------------------------------------------------------------------
---------------------------------------------------------
>AluSc8
--------------------------------------------------------------------------------
--------------------------------------------------------------------------------
--------------------------------------------------------------------------------
--------------------------------------------------------------------------------
--------------------------------------------------------------------------------
--------------------------------------------------------------------------------
-------------------------------------------------GGCCGGGCGCGGTGGCTCACGCCTGTAATCC
CAGCACTTTGGGAGGCCGAGGCGGGCGGATCAC--GAGGTCAGGAGATCGAGACCATCCTGGCTAACACGGTGAAACCCC
GTCTCTACTAAAAATACAAAAAATTAGCCGGGCGTGGTGGC-A-C-GCGCCTGTAG-TCCCAGCTACTCGGGAGGCTGAG
GCAGGAGAAT-C-GC-T-TGAACCCGGGAGGCGGAG-G-TTGCAGTGAGCCGAGATCGCGCCACTGCACTCCAGCCTGGG
CGACAGAGCGAGACTCCGTCTCAAAAAAAAAAAAAAAAAAAAAAAAAAAAAA----------------------------
--------------------------------------------------------------------------------
--------------------------------------------------------------------------------
--------------------------------------------------------------------------------
--------------------------------------------------------------------------------
--------------------------------------------------------------------------------
---------------------------------------------------------
>Homo_sapiens
AGAGGGGATCAAAGAATGTGGGCAGGGT---GGGGGGGGTGGATATCTAGGTGGGTGGGAAGAAAAATCCAGGTGGATAT
CAACAGGAAAAAGTATTAGGAGGTGACCCCTTCATC-TTGGGTTGGTTCTCTTGCTTATTTCTAGAAGAAGTCAAGGGAA
TACTTTGTTCTACTCTTTCTCCCTCCAGAAATTAATTAGAAACTCAAAGAGCTCTGTTATTTCCTCACAGGCCACATAAC
TGCAGTGGCAGGGCCCCTTCGCTGGCTGATTTAGTGAGTTCTCTTCCTAGGCTCCTGGGCAACAAATTGTCAAGTCACTG
CGTTTTTTGAAGCACTGTGAGCTCACTATAATGAATTGATCTAAATAGAGAGTCGACTTATTTTTCTACTTCAAATATAG
AAGGAAAGAAACAAAAAA-GCATCTTGCCTTGGACTGAAAGTTTTAGCCTTGCCTTTATTTCTTTTTTCTTTGAGTT---
AAA-------------------------------AAAAAAATGCTT---CGCCGGGTGCGGTGGCTCACGCCTGTAATCC
CAGCACTTTGGGAGGCCAGAGTGGGTGGATCAT--TAGGTCAGGAGATTGAGACCATCCTGGCTAACACGGTGAAATCCC
GTCTCTACGAAAAACACAAAAAGTTAGCCGGGTGTGGTGGC-A-T-GCGCCTGTAG-TCCCAGCTACTCGGGAGGCTGAG
GCAGGAGAAT-C-CC-T-TGAACCTGGGAAGCAGAG-G-TTGTAGTGAGCCAAGATCGCACCACTGCACTCCAACCTGGG
GGCCAGAGCGAGACTCAGTCTC-AAAAAATAAAAAG-------------------AAAAAATAAATGCTT---GTAGGGA
AAGAGGAAAATTGTGGAAGAACTGGAGAAGTCTTATGGAGGAAGGGCTAGGGGAAGGATGCTGGGAAGGCAGAAAGAAGC
AAAAATAGCGAAAGGAGGAAAGCAATCCAGTGAGAGGTTGATTATTCCCACTGAAGGGACAAAGTGACGTTGCCCTGCCT
TCATGTGCCACAGGCTTGGTTTGTCCTGACTCTTGCAGACACACGCAGACATTCACTTAACAAATGAGCCCTGCTCACCT
TCCCTGGGCAAGATGTGTTTCATACTACACCATATAAGCTTATAAGACACATGTTGCCTTTGATATATGAGGTTAGCAGG
GTTCCTT----CTTGCTTTAGCAGGGCAACCATGCAAATACTTTTCAAATTCCCTACACTGTGCAATTCTCCTTGGTCAC
ATTGCTCACTGTCTTCATGTCCCTTCCTGCCCCTCCCCAAGCTCAGAAGGCCTTCAC
>Pan_troglodytes
AGAGGGGATCAAAGAATGTGGGCAGGGT-----TGGGGGGGGATATCTAGGGGGGTGGGAAGAAAAATCCAGGCGGATAT
CAACAGGAAAAAGTATTAGGAGGTGACCCCTTCATC-TTGGGTTGGTTCTCTTGCTTATTTCTAGAAGAAGTCAAGGGAA
TAGTTTGTTCTACTCTTTCTCCCTCCAGAAATTAATTAGAAACTCAAAGAGCTCTGTTATTTCCTCACAGGCCACATAAC
TGCAGTGGCAGGGCCCCTTCGCTGGCTGATTTAGTGAGTTCTCTTCCTAGGCTCCTGGGCAACAAATTGTCAAGTCACTG
CGTTTTTTGAAGCACTGTGAGCTCACTATAATGAATTGATCTAAATAGAGAGTCGACTTATTTTTCTACTTCAAATATAG
AAGGAAAGAAACAAAAAA-GCATCTTGCCTTGGACTGAAAGTTTTAGCCTTGCCTTTATTTCTTTTTTCTTTGAGTT---
AAAA------------------------------AAAAAAATGCTT---CACTGGGTGCAGTGGCTCACGCCTATAATCC
CAGCACTTTGGGAGGCCAGAGTGGGTGGATCAT--GAGGTCAGGAGATTGAGACCATCCTGGCTAACACGATGAAATCCC
GTCTCTACTAAAAATACAAAAAGTTAGCCGGGTGTGGTGGC-A-G-GCGCCTGTAG-TCCCAGCTACTCGGGAGGCTGAG
GCAGGAGAAT-G-GC-G-TGAACCTGGGAGGCAGAG-G-TTGTAGTGAGCCAAGATCGCACCACTGCACTCCAGCCTGGG
GGCCAGAGCGAGACTCAGTCTC-AAAAAATAAAAAG-------------------AAAAAATAAATGCTT---GTAGGGA
AAGAGGAAAATTGTGGAAGAACTGGAGAAGTCTTATGGAGGAAGGGCTAGGGGAAGGATGCTGGGAAGGCAGAAAGAAGC
AAAAATAGCAAAAGGAGGAAAGCAATCTGGTGAGAGGTTGATTATTCCCACTGAAGGGACAAAGTGACGTTGCCCTGCCT
TCATGTGCCACAGGCTTGGTTTGTCCTGACTCTTGCAGACACACGCAGACATTCACTTAACAAATGAGCCCTGCTCACCT
TCCCTGGGCAAGATGTGTTTCATACTACACCATATAAGCTTATAAGACACGTGTTGCCTTTGATATGTGAGGTTAGCAGG
GTTCCTT----CTTGCTTTAGCAGGGCAGCCATACAAATACTTTTCAAATTCCCTACACTGTGCAATTCTCCTTGGTCAC
ATTGCTCACTGTCTTCATGTCCCTTCCTGCCCCTCCCCAAGCTCAGAAGGCCTTCAC
>Pan_paniscus
AGAGGGGATCAAAGAATGTGGGCAGGGT-----TGGGGGGGTATATCTAGGGGGGTGGGAAGAAAAATCCAGGCGGATAT
CAACAGGAAAAAGTATTAGGAGGTGACCCCTTCATC-TTGGGTTGGTTCTCTTGCTTATTTCTAGAAGAAGTCAAGGGAA
TAGTTTGTTCTACTCTTTCTCCCTCCAGAAATTAATTAGAAACTCAAAGAGCTCTGTTATTTCCTCACAGGCCACATAAC
TGCAGTGGCAGGGCCCCTTCGCTGGCTCATTTAGTGAGTTCTCTTCCTAGGCTCCTGGGCAACAAATTGTCAAGTCACTG
CGTTTTTTGAAGCACTGTGAGCTCACTATAATGAATTGATCTAAATAGAGAGTCGACTTATTTTTCTACTTCAAATATAG
AAGGAAAGAAACAAAAAA-GCATCTTGCCTTGGACTGAAAGTTTTAGCCTTGCCTTTATTTCTTTTTTCTTTGAGTT---
AAA-------------------------------AAAAAAATGCTT---CACTGGGTGCAGTGGCTCACGCCTATAATCC
CAGCACTTTGGGAGGCCAGAGTGGGTGGATCAT--GAGGTCAGGAGATTGAGACCATCCTGGCTAACACGATGAAATCCC
GTCTCTACTAAAAATACAAAAAGTTAGCCGGGTGTGGTGGC-A-G-GCGCCTGTAG-TCCCAGCTACTCGGGAGGCCGAG
GCAGGAGAAT-G-GC-G-TGAACCTGGGAGGCAGAG-G-TTGTAGTGAGCCAAGATCGCACCACTGCACTCCAGCCTGGG
GGCCAGAGCGAGACTCAGTCTC-AAAAAATAAAAAG-------------------AAAAAATAAATGCTT---GTAGGGA
AAGAGGAAAATTGTGGAAGAACTGGAGAAGTCTTATGGAGGAAGGGCTAGGGGAAGGATGCTGGGAAGGCAGAAAGAAGC
AAAAATAGCAAAAGGAGGAAAGCAATCTGGTGAGAGGTTGATTATTCCCACTGAAGGGACAAAGTGACGTTGCCCTGCCT
TCATGTGCCACAGGCTTGGTTTGTCCTGACTCTTGCAGACACACGCAGACATTCACTTAACAAATGAGCCCTGCTCACCT
TCCCTGGGCAAGATGTGTTTCATACTACACCATATAAGCTTATAAGACACGTGTTGCCTTTGATATGTGAGGTTAGCAGG
GTTCCTT----CTTGCTTTAGCAGGGCAGCCATGCAAATACTTTTCAAATTCCCTACACTGTGCAATTCTCCTTGGTCAC
ATTGCTCACTGTCTTCATGTCCCTTCCTGCCCCTCCCCAAGCTCAGAAGGCCTTCAC
>Gorilla_gorilla
AGAGGGGATCAAAGAATGTAGGCAGGGT----GGGGGGGGGGGTATCTAGGGGGGTGGGAAGAAAAATCCAGGCGGATAT
CAACAGGAAAAAGTATTAGGAGGTGACCCCTTCATC-TTGGGTTGGTTCTCTTGCTTATTTCTAGAAGAAGTCAAGGGAA
TACTTTGTTCTACTCTTTCTCCCTCCAGAAATTAATTAGAAACTCAAAGAGCTCTGTTATTTCCTCACAGGCCACATAAC
TGCAGTGGCAGGGCCCCTTCGCTGGCTGATTTAGTGAGTTCTCTTCCTAGGCTCCTGGGCAACAAATTGTCAAGTCACTG
CGTTTTTTGAAGCACTGTGAGCTCACTATAATGAATTGATCTAAATAGAGAGTCGACTTATTTTTCTACTTCAAATATAG
AAGGAAAGAAACAAAAAA-GCATCTTGCCTTGGACTGAAAGTTTTAGCCTTGCCTTTATTTCTTTTTTCTTTGAGTT---
AAAAA-----------------------------AAAAAAATGCTT---CGCCGGGTGCGGTGGCTCACGCCTGTAATCC
CAGCACTTTGGGAGGCCAGAGTGGGTGGATCAT--TAGGTCAGGAGATTGAGACCATCCTGGCTAACATGGTGAAATCCC
GTCTCTACTAAAAATACAAAAAGTTAGCCGGGTATGGTGGC-A-T-GCGCCTGTAG-TCCCAGCTACTCGGGAGGCTGAG
GCAGGAGAAT-C-AC-T-TGAACCTGGGAGGCAGAG-G-TTGTAGTGAGCCAAGATCGCACCACTGCACTCCAACCTGGG
GGCCAGAGCGAGACTCAGTCTC-AAAAAATAAAAAG-------------------AAAAAATAAATGCTT---GTAGGGA
AAGAGGAAAATTGTGGAAGAACTGGAGAAGTCTTATGGAGGAAGGGCTAGGGGAAGGATGCTGGGAAGGCAGAAAGAAGC
AAAAATAGCAAAAGGAGGAAAGCAATCCGGTGAGAGGTTGATTATTCCCACTGAAGGGACAAAGTGACGTTGCCCTGCCT
TCATGTGCCACAGGCTTGGTTTGTCCTGACTCTTGCAGACACACACAGACATTCACTTAACAAATGAGCCCTGCTCACCT
TCCCTGGGCAAGATGTGTTTCATACTACACCATATAAGCTTATAAGACACATGTTGCCTTTGATATGTGAGGTTAGCAGG
GTTCCTT----CTTGCTTTAGCAGGGCAGCCATGCAAATACTTTTCAAATTCCCTACACTGTGCAATTCTCCTTGGTCAC
ATTGCTCACTGTCTTCATGTCCCTTCCTGCCCCTCCCCAAGCTCAGAAGGCCTTCAC
>Pongo_abelii
AGAGGGGATCAAAGAATGTGGGCGGGGT------GGGGGGGGATATC-AAGGGGGTGGGAAGAAAAATCCAGGCGGATAT
CAACAGGAAAAAGTATTAGGAGGTGACCCCTTCATC-TTGGGTTGGCTCTCTTGCTTATTTCTAGAGGAAGTCAAGGGAA
TACTTTGTTCTACTCTTTCTCCCTCCAGAAATTAATTAGAAACTCAAAGAGCTCTGTTATTTCCTCACAGGCCACATAAC
TGCAGTGGCAGGGCCCCTTCGCTGGCTGATTTAGTGAGTTCTCTTCCTAGGCTCCTGGGCAACAAATTGTCAAGTCACTG
CGTTTTTTGAAGCACTGTGAGCTCACTATAATGAATTGATCTAAATAGAGAGTCGACTTATTTTTCTACTTCAAATATAG
AAGGAAAGAAACAAAAAA-GCATCTTGCCTTGGACTGAAAGTTTTAGCCTTGCCTTTATTTCTTTTTTCTTTGAGTT---
AAAA---AAACAAAACAAAACAAAACA-------AAAAAAATGCTT---CGCTGGGTGCGGTGGCTCACGCCTGTAATCC
CAGCACTTTGGGAGGCCAAAGTGGGTGGATCAT--GAGGTCAGGAGATTGAGACCATCCTGGCTAACACAGTGAAATCCC
GTCTCTACTGAAAATACAAAGAGTTAGCTGGGTGTGGTGGC-A-T-GTGCCTGTAG-TCCCAGCTACTCGGGAGGCTGAG
GCAGGAGAAT-C-AC-T-TGAACCTGGGAGGCGGAG-G-TTGTAGTGAGCCAAGATCGCACCACTGCACTCCAACCTGGG
GGACAGAGTGAGACTCAGTCTC-AAAAAATAAAAAA-------------------ATAAAATAAATGCTT---GTAGGGA
AAGAGGAAAATTGTGGAAGAATTGGAGAAGTCTTATGGAGGAAGGGCTAGGGGAAGGATTCTGGGAAGGCAGAAAGAAGC
AAAAATAGCAAAAGGAGGAAAGCATTCCAGTGAGAGGTTGATTATTCCCACTGAAGGGACAAAGTGACGTTGCCCGGCCT
TCGTGTGCCGCAGGCTTGGTTTGTCCTGACTCTTGCAGACACATGCAGGCATTCACTTAACAAATGAGCCCTGCTCACCT
TCCCTGGGCAAGATGTGTTTCATACTACACCATATAAACTTATAAGACACATGTTGCCTTTGATATATGAGGTTAGCA-G
TTTCCTT----CTTGCTTTAGCAGGGCAACCATGCAA--------CAAATTCCCTACACTGTGCAATTCTCCTTGGTCAC
ACTGCTCACTGTCTTCATGTCCCTTCCTACCCCTCCCCAAGCTCAGAAGGCCTTCAA
>Nomascus_leucogenys
AGAGGGGATCAAAGAATGTGGGCGGGGT-------GGGGGGGATATCTAGGGGCGTGGGAAGAAAAATCCAGGCGGATAT
CAACAGGAAAAAGTATTAGGAGGTGACCCCTTCATA-TTGGGTTGGTTCCCTTGCTTATTTCTAGAGGAAGTCAAGGGAA
TACTCTGTTCTACTCTTTCTCCCTCCAGAAATTAATTAGAAACTCAAAGAGCTCTGTTATTTCCTCACAGGCCACATAAC
TGCAGTGGCAGGGCCCCTTCGCTGGCTGATTTAGTGAGTTCTCTTCCTAGGCTCCTGGACAACAAATTGTCAAGTCACTG
CATTTTTTGAAGCACCATGAGCTCACTATAATGAATTGATCTAAAT--AGAGTCAACTTATTTTTCTACTTCAAATATAG
AAGGAAAGAAACAAAAAA-GCATCTTGCCTTGGACTGAAAGTTTTAGCCTTGCCTTTATTTCTTTTTTCTTTGAGTT---
AAAAACCAAACCAAACCAAACAAAACAAAAAAACAAAAAAATGCTT---CGCTGGGTGCGGTGGCTCATGCCTGTAATCC
CAGCACTTTGGGAGGCCAGAGTGGGTGGATCAT--GAGGTCAGGAGATCGAGACCATCCTGGCTAACATGGTGAAATCCC
GTCTCTACTAAAAATACAAAAAATTAGCCAGGCATGGTGGT-G-G-GCGCCTGTAG-TCCCAGCTACTTGGGAGGCTGAG
GCAGGAGAAT-C-GC-T-TGAACCTGGGAGGCGGTG-G-TTGTAGTGAGCCAAGACCGCACTACTGCACTCCAACCTGGG
GGACAGAGTGAGACTCAGTCTCAAAAAAATAAATAAATA----------------AATAAATAAATGCTT---GTAGGGA
AAGAGGAAAATTGTGGAAGAATTGGAGAAGTCTTATGGAGGAAGGGCTAGGGGAAGGATGCTGGGAAGGCAGAAAGAAGC
AAAAATAGCAAAAGGAGGAAAGCAATCCGGTGAGAGGTTCCTTATTCCCACTGAAGGGACAAAGTGACGTTGCCCGGCCT
TCGTGTGCCACAGGCTTGGTTTGTCCTGACTCTTGCAGACACACGCAGACATTCACTTAACAAATGAGCCCTCCTCATCT
TCCCTGGGCAAGATGTGTTTTATACTACACCATATAAGCTTACAAGACACAGGTTGCCTTTGATATATGAGTTCAGCAGG
GTTCCTTCTTGCTTGCTTTAGCAGGGCAACCATGCAAATACTTTTCAAATTCCCTACACTGTGCAATTCTCCTTGGTCAC
ATTGCTCACTGTCTTCATGTCCCTTCCTACCCCTCCCCAAGCTCAGAAGGCCTTCAC
>Macaca_mulatta
AGAGGGGATCAAAGAATGTGGGTGGGGTGGCGGTGAGGGGGGATATCTAGGGGTGTGGGAAGAAAAATCCAGATGGATAT
GAACCGGAAAAAGTGTTAGGAGGTGACCCCTTCATC-TTGGGTTTGTCCTCTTGCTTGTTTCTAGGGGAAGTCAAGGGAA
TACTTTGTTCTACTCTTTCTCCCTCCAGAAATTAATTAGAAACTCAAAGAGCTCTGTTCTCTCCTCACAGGCTACATAAC
TGCAGTGGCAGGGCCCCTTGGCTGGCTGATTTAGTGAGTTCTCTTCCTAGGCTCCTGGGCAACGAATTGTCAAGTCACTG
CGTTTTTTGAAGCAC--TGAGCTCACTATAATGAATTGATCTAAATAGAGAGTCAACTTATTTTTCTACTTCAAATATAG
AAGGAAAGAAACAAAAAA-GCATCTTGCTTTGGACTGAAGGTTTTAGCCTTGCCTTTATTTCTTTTTAATTTGAGTT---
TAAAAAAAAAAAAAAAAAA---------------AAAGCAGTGCTT---TGTCAGGTGTGGTGGCTCACACCTGTAATCC
CAGCACTTTGGGAGGCCTAGGTGGATGGATCACATGAGGTCAGGAGATCAAGACCGTCCTGTCTGACATGGTGAAATCCC
GTCTCTACTAAAAATACAAAAAATTAGCCGGGCATGGTGGC-A-T-GTGCCTGTAATTCCCAGCTACTCGGGAGGCTGAG
GCAGGAGAAT-T-GC-T-TGAACCTGGGAGGCGGAG-G-TTGCAGTGAGCCAAGATTGCCCCACTGCACTCCAGCCTGGG
GGACAGAGTGAGACTCAATCTC-AAAAAATTAAAATT------------------AAAAAAAG--CGCTT---GTAGGGA
AAGAGGAAAATTGTGGAAGAATTGGAGAAGTCTTATGGAGGAAGGGCTAGGGGAAGGATGCTGGGAAGGCAGAAAGAAGC
AAAAATAGCAAAAGGAGGAAAGCAATCTGGTGAGAGGTCGATTATTCCCACTGAAGGGACAAAGTGACGTTGCCTGGCCT
TTGTGTGCCACGGGCTTGGTTTGTCCTGGCTCTTGCAGACACATGCAGACATTCACTTAACAAATGAGCCCTGCTCACCT
TCCCTGGGCAAGATGTGTTTCATACTACACCGTATAAGCTTATAAGACACATGTTGCCTTAGACAGATGAGGTTAGCAGG
GTTCCTT----CTTGCTTTAGCAGGGGAACCATGCAAATACTTTTCAAATTCCCTAGACTGTACAATTCTCCTTGGTCAC
ATTGCTCACTGTCTTCATGTCCTTTCCTACCCCTCCCCAAGCTCAGAAGGCCTTCAC
>Rhinopithecus_roxellana
AGAGGGGATCAAAGAATGTGGGTGGAGTGGCGGTGGGGGGGGATATCTAGGGGTGTGGGAAGAAAAATCTGGGTAGATAT
TAACCGGTAAAAGTATTAGGAGGTGACCCCTTCATC-TTGGGTTTGTCCTCTTGCTTGTTTCTAGGGGAAGTCAAGGGAA
TACTTTGTTCTACTCTTTCTCCCTCCAGAAATTAATTAGAAACTCAAAGAGCTCTGTTCTCTCCTCACAGGCTACATAAC
TGCAGTGGCAGGGCCCCTTGGCTGGCTGATTTAGTGAGTTCTCTTCCTAGGCTCCTGGGCAACGAATTGTCAAGTCACTG
CGTTTTTTGAAGCAC--TGAGCTCACTATAATGAATTGATCTAAATAGAGAATCAACTTATTTTTCTACTTCAAATATAG
AAGGAAAGAAACAAAAAA-CCATCTTGCTTTGGAGTGAAGGTTTTAGCCTTGCCTTTATTTCTTTTTAATTTGAGTT---
AAAAAAAAAAAAAAAA------------------AAAGCAATGCTT---TGTCAGGTGTGGTGGCTCACACCTATAATCC
CAGCACTTTGGGAGGCCTAGGTGGACGGATCACATGAGGTCGGGAGATTGAGACCATCCTGGCTGACATGGTGAAATCCT
GTCTCTACTAAAAATACAAAAAATTAGCCGGGCATGGTGGC-A-T-GTGCCTATAG-TCCCAGCAACTGGGGAGGCTGAG
GCAGGAGAAT-T-GC-T-TGAACCTGGGAGGCGGAG-G-TTGCAGTGAGCCAAGATTGCACCATTGCACTCCAGCCTGGG
GGACAGAGTGAGACTCAGTCTC-AAAAAATAAAAATTAAAA--------------AAAAAAAAAACGCTT---GTAGGGA
AAGAGGAAAATTGTGGAAGAATTGGAGAAGTCTTATGGAGGAAGGGCTAGGGGAAGGATGCTGGGAAGGCAGAAAGAAGC
AAAAATAGCAAAAGGAGGAAAGCAATCTGGTGAGAGGTCAATTATTCCCACTGAAGGGACCAAGTGACGTTGCCTGGCCT
TCGTGTGCCACGGGCTTGGTTTGTCCTGGCTCTTGCAGACACGTGCAGACATTCACTTAACAAATGAGCCCTGCTCACCT
TCCCTGGGCAAGATGTGTTTCATACTACACTGTATAAGCTTATAAGACACATGTTGCCTTAGATAGATGAGGTTAGCAGG
GGTCCTT----CTTGC-TTAGCAGGGCAACCATGCAAATACTTTTCAAATTCCCTAGACTGTACAGTTCTCCTTGGTCAC
ATTGCTTACTGTCTTCATGTCCTTTCCTACCCCTCCCCAAGCTCAGAAGGCCTTCAC
>Saimiri_boliviensis
AGAGGGGATCCAGGAATGTAGGGGGAG-------GTGGGGGGATGTCTAGGGGTGTAGGAAGAAAAATCCAGGTGGATAT
CAAAAGGAAAAAGAAAAAGTA-GTGACCCCTTCATCTTTGGGTTCGTTCTCCTGCTTATTTCTAGAGGAATTCAAGGGAA
TACTTTGTTCTACTCTTTCTCCCTCCGCAAATTAATTAGAAACTGAAAGAGCCCTGTTTTTTCCTCACAGGCCACATAAC
TGCAGTAGCAGGGCCCTTTCACTGGCTGATTTAGTGAGTTCTCTTCCTAGCCTCATGGGCAACGAATTGTCAAGTCACTC
CATTTTTTGAAGCACTGTGAGCTCACTATAATGAATTGATCTAAATAGAGAGTCAACTTATTTTTCTCCTGCAAATATAG
AAGGAAAGAAACAAAAAAGGCATCTTGCCTTGGACTGCAAGTCTTCGTCTCGCCTTTATTTCTTTTTTCTTTGAGTT---
--------------------------------------------------------------------------------
--------------------------------------------------------------------------------
--------------------------------------------------------------------------------
--------------------------------------------------------------------------------
-------------------------------------------------------AAAAAA----TGCTT---GTAGGGA
AAGAGGACAATTGTGGAAGAATTAGAGAAGTCTCATGGAGGAAGGAGTAGGGGAAGGATGCTAGAAAGATAGAAAGAAGC
AAAAATAGCAAAAGGAGGAAAGCAGTCTGGTGAGAGGTTGATTATTCCCACCGAAGGGACAAAGTGACGTTGCCTGGCCC
TCGTGTGCCA--GGCTTGGTTTGTCCTGACTCTTGCAGACATACGCAGACATTCACTTAACAAATGAGCCCTGCTCACCT
TCCCTGGGCAAGACGGGTTTCATACTACACCATACAAGCTTGTAAGGCACATGTCGCCTTTGATACATGAGGTTAGCAAG
GTCCCTT----CTTGCTTTAGCAGAGTAACCATGTAAATACTTTTCAAATTCCCTAGACTGTGCAATTCTCCTTAGTCAC
ATTGCCCACTGTCTTCATGTCCCTTCCTACCCCTCCTCAAGCTCAGAGGGACTTCAC


H_AluS146

>AluY
--------------------------------------------------------------------------------
--------------------------------------------------------------------------------
--------------------------------------------------------------------------------
--------------------------------------------------------------------------------
--------------------------------------------------------------------------------
--------------------------------------------------------------------------------
-------------------------------GGCCGGGCGCGGTGGCTCACGCCTGTAATCCCAGCACTTTGGGAGGCCG
AGGCGGGCGGATCACGAGGTCAGGAG-A-TCGAGACCA-T-CCTGGC-T-AACA-C-GGTGAAACCCCGTCTCTACTAAA
AATACAAAAAATTA-----GCCGGGCGTGGTGGCG-G-GCGCCTGTA-G-TCCCAGCTACTCGGGAGGCTGAGGCAGGAG
AAT-G-GC-G-TGAACCCGGGAGGCGGAG-C-TTGCAGTGAGCCGAGATCGCGCCACTGCACTCCAGCCTGGGCGACAGA
GCGAGACTCCGTCTCAAAAAAAAAAAAAAAAAAAAAAAAAAAAAA-----------------------------------
--------------------------------------------------------------------------------
--------------------------------------------------------------------------------
--------------------------------------------------------------------------------
--------------------------------------------------------------------------------
--------------------------------------------------------------------------------
--------------------------------------------------------------------------------
--------------------------------------------------------------------------------
--------------------------------------------------------------------------------
--------------------------------------------------------------------------------
--------------------------------------------------------------------------------
--------------------------------------------------------------------------------
-----------------------------------
>AluSg
--------------------------------------------------------------------------------
--------------------------------------------------------------------------------
--------------------------------------------------------------------------------
--------------------------------------------------------------------------------
--------------------------------------------------------------------------------
--------------------------------------------------------------------------------
-------------------------------GGCCGGGCGCGGTGGCTCACGCCTGTAATCCCAGCACTTTGGGAGGCCG
AGGCGGGCGGATCACGAGGTCAGGAG-T-TCGAGACCA-G-CCTGGC-C-AACA-T-GGTGAAACCCCGTCTCTACTAAA
AATAC-AAAAATTA-----GCCGGGCGTGGTGGCG-C-GCGCCTGTA-A-TCCCAGCTACTCGGGAGGCTGAGGCAGGAG
AAT-C-GC-T-TGAACCCGGGAGGCGGAG-G-TTGCAGTGAGCCGAGATCGCGCCACTGCACTCCAGCCTGGGCGACAGA
GCGAGACTCCGTCTCAAAAAAAAAAAAAAAAAAAAAAAAAAAAAA-----------------------------------
--------------------------------------------------------------------------------
--------------------------------------------------------------------------------
--------------------------------------------------------------------------------
--------------------------------------------------------------------------------
--------------------------------------------------------------------------------
--------------------------------------------------------------------------------
--------------------------------------------------------------------------------
--------------------------------------------------------------------------------
--------------------------------------------------------------------------------
--------------------------------------------------------------------------------
--------------------------------------------------------------------------------
-----------------------------------
>Homo_sapiens
AGGTTAAAATGCTTTCAAAGTATGTGAAGTAGATTTTTTGATTTGTTTTG-----CTTTTGTTTTAATAGAGATAGGGGT
CTCACTTTGTTGCCCAGGCTGGTGTGAAAGTCCTGGCCTCAAGTGATCATCCTGCCTCAGCCTCCTAAATTGCTGGGATT
ACAGGTGTGAGCCACATGTCTGGGCAATTTGCTTTAAATCACTCAAATTGAAGCCAATAAAGTGAACAGTAAAACCATAT
TACACCTATTT-TCTCCACATAAAAAATATAATTATTCTGTTACGGATTATTTTAAAGCATTTAAAAA---------TTT
TTTTTCAAAAACCACAAAAGAGCACTGAGTAAAACTTTATAACATAAATTAAGAATTTGAAAAAGTTCAGAGTTTATTTC
ATCATTAAAGGTAATAAAACTTTATAGTTTCAATATGAAATTATGTCAGTTTTGAAAACTATTCATGACAATTCATGGT-
--GAAGAAGTTTTAGGTTCACTGAATTG---GGCCAGATGTGTTGGCTTACGCCTGTAATCCCAGCACTTTGGGAGGCCG
AGGCAGGCAGATAACAAAGTCAGGAG-T-TCAAGACCA-G-CCTGAT-C-AACC-T-GGTGAAACCCCGTCTCTACTAAA
AATAC-AAAAATTA-----GCCAGGCATGGTGGCA-C-ACACCTGCA-A-TCCCAGCTACTCGGGAGGCTGAGGCAGGAG
AAA-C-AC-C-GGAACCCAGGAAATGGAG-G-TTGCAGTGAGCCGAGATAGTGCCACCGCACTCCTTCCTGGGTGACAGA
GCAAGACTCTGTCTCCAAAAA---------------------------AAAAAAGTTTTAGGTTAACTGAATA---TACA
TGTTATATATTGCAGAAAGACATAGCTTAAAACCCCATAACCAAGAAACTTCGTGACTTCTAATTCAAGTTATTTCATGT
TACGAATTCATATGTATGTAAAAGTGATTCTTATATACAAAGACTGAAATAATAACTTACAACTATTTGTCTCCTACCAT
ATTTACTGCCAGATTCTCAGTATATTTAATAACATTTTGTATGCATTCATAA---------AATATTTTTGAATGTCTAT
ATGTTGTAGTGTGCTAAGCCATATGACCTCCTAAATTTCCAGCCCAGTTTAGAGGCTTCAAAGCCTTTAATCCACTTTTC
AAAAGTGACTGTTATAATGCAAAGATATCTGAAAGAGAATCTGACACAGTGGA---------------------------
--------------------------------------------------------------------------------
----------TATGAAGTTACTTTTAAAA---------------------------------------------------
--------------------------------------------------------------------------------
--------------------------------------------------------------------------------
--------------------------------------------------------------------------------
---------------------AAAGGAATTTTTTGAAGAATTTTATGAAGGTTACAGACCCTGTCCAGATAATGCCCACT
TTCACAAAATTTTCTTTATAAGTTTAAAAATCTCA
>Pan_troglodytes
AGGTTAAAATGCTTTCAAAGTATGTGAAGTAGATTTTTTGATTTGTTTTG-----CTTTTGTTTTAATAGAGATAGGGGT
CTCACTTTATTGCCCAGGCTGGTGTGAAAGTCCTGGCCTCAAGTGATCATCCTGCCTCAGCCTCCTAAATTGCTGGGATT
ACAGGTGTGAGCCACATGTCTGGGCAATTTGCTTTAAATCACTCAAATTGAAGCCAATAAAGTGAACAGTAAAACCATAT
TACACCTATTT-TCTCCACATAAAAAATATAATTATTCTGTTACGGATTATTTTAAAGCATTTAAAA---------TTTT
TTTTTCAAAAACCACAAAAGAGCACTGAGTAAAACTTTGTAACATAAATTAAGAATTTGAAAAAGTTCAGAGTTTATTTC
ATCATTAAAGGTAATAAAACTTTATAGTTTCAATATGAAATTATGTCAGTTTTGAAAACTATTCATGACAATTCATGGT-
--GAAGAAGTTTTAGGTTCACTGAATTG---GGCCAGATGTGTTGGCTTACGCCTGTAATCCCAGCACTTTGGGAGGCCG
AGGCAGGCAGATAACAAAGTCAGGAG-T-TCAAGACCA-G-CCTGAT-C-AACC-T-GGTGAAACCCTGTCTCTACTAAA
AATAC-AAAAATTA-----TCCAGGCATGGTGGCA-C-GCACCTGCA-A-TCCCAGCTACTCGGGAGGCTGAGGCAGGAG
AAA-C-AC-C-GGAACCCAGGAAATGGAG-G-TTGCAGTGAGCCGAGATAGCACCACCGCACTCCTTCCTGGGTGACAGA
GCAAGACTCTGTCTCCAAAAAAAA------------------------AAAGAAGTTTTAGGTTAACTGAATA---TACA
TGTTATATATTGCAGAAAGACATAGCTTAAAACCCCATAACCAAGAAACTTTGTGACTTCTAATTCAAGTTATTTCATGT
TATGAATTCATATGTATGTAAAAGTGATTCTTATATACAAAGACTGAAATAATAACTTACAACTATTTGTCTCCTACCAT
ATTTACTGCCAGATTCTCAGTATATTTAAAAACATTTTGTATGCATTCATAA---------AATATTTTTGAATCTCTAT
ATGTTGTAGTGTGCTAAGCCATATGACCTCCTAAATTTCCAGCCCAGTTTAGAGGCTTCAAAGCCTTTAATCCACTTTTC
AAAAGTGACTGTTATAATGCAAAGATATCTGAAAGAGAATCTGACACAGTGGA---------------------------
--------------------------------------------------------------------------------
----------TATGAAGTTACTTTTAAAA---------------------------------------------------
--------------------------------------------------------------------------------
--------------------------------------------------------------------------------
--------------------------------------------------------------------------------
---------------------AAAGGAATTTTTTGAAGAATTTTATGAAGGTTACAGACCCTGTCCAGATAATGCCCACT
TTCACAAAATTTTCTTTATAAGTTTAAAAATCTCA
>Pan_paniscus
AGGTTAAAATGCTTTCAAAGTATGTGAAGTAGATTTTTTGATTTGTTTTG-----CTTTTGTTTTAATAGAGATAGGGGT
CTCACTTTATTGCCCAGGCTGGTGTGAAAGTCCTGGCCTCAAGTGATCATCCTGCCTCAGCCTCCTAAATTGCTGGGATT
ACAGGTGTGAGCCACATGTCTGGGCAATTTGCTTTAAATCACTCAAATTGAAGCCAATAAAGTGAACAGTAAAACCATAT
TACACCTATTT-TCTCCACATAAAAAATATAATTATTCTGTTACGGATTATTTTAAAGCATTTAAAA----------TTT
TTTTTCAAAAACCACAAAAGAGCACTGAGTAAAACTTTATAACATAAATTAAGAATTTGAAAAAGTTCAGAGTTTATTTC
ATCATTAAAGGTAATAAAACTTTATAGTTTCAATATGAAATTATGTCAGTTTTGAAAACTATTCATGACAATTCATGGT-
--GAAGAAGTTTTAGGTTCACTGAATTG---GGCCAGATGTGTTAGCTTACGCCTGTAATCCCAGCACTTTGGGAGGCCG
AGGCAGGCAGATAACAAAGTCAGGAG-T-TCAAGACCA-G-CCTGAT-C-AACC-T-GGTGAAACCCTGTCTCTGCCAAA
AATAC-AAAAATTA-----TCCAGGCATGGTGGCA-C-GCACCTGCA-A-TCCCAGCTACTCGGGAGGCTGAGGCAGGAG
AAA-C-AC-C-GGAACCCAGGAAATGGAG-G-TTGCAGTGAGCCGAGATAGCACCACCGCACTCCTTCCTGGGTGACAGA
GCAAGACTCTGTCTCCAAAAAAAA------------------------AAAGAAGTTTTAGGTTAACTGAGTA---TACA
TGTTATATATTGCAGAAAGACATAGCTTAAAACCCCATAACCAAGAAACTTTGTGACTTCTAATTCAAGTTATTTCATGT
TATGAATTCATATGTATGTAAAAGTGATTCTTATATACAAAGACTGAAATAATAACTTACAACTATTTGTCTCCTACCAT
ATTTACTGCCAGATTCTCAGTATATTTAAAAACATTTTGTATGCATTCATAA---------AATATTTTTGAATGTCTAT
ATGTTGTAGTGTGCTAAGCCATATGACCTCCTAAATTTCCAGCCCAGTTTAGAGGCTTCAAAGCCTTTAATCCACTTTTC
AAAAGTGACTGTTATAATGCAAAGATATCTGAAAGAGAATCGGACACAGTGGA---------------------------
--------------------------------------------------------------------------------
----------TATGAAGTTACTTTTAAAA---------------------------------------------------
--------------------------------------------------------------------------------
--------------------------------------------------------------------------------
--------------------------------------------------------------------------------
---------------------AAAGGAATTTTTTGAAGAATTTTATGAAGGTTACAGACCCTGTCCAGATAATGCCCACT
TTCACAAAATTTTCTTTATAAGTTTAAAAATCTCA
>Gorilla_gorilla
AGGTTAAAATGCTTTCAAAGTATGTGAAGTAGATTTTTTTATTTGTTTTG-----CTTTTGTTGTAATAGAGATAGGGGT
CTCACTTTGTTGCACAGGCTGGTGTGAAAGTCCTGGCCTCAAGTGATCATCCTGCCTCAGCCTCCTAAATTGCTGGGATT
ACAGGTGTGACCCACATGTCTGGGCAATTTGCTTTAAATCACTCAAATTGAAGCCAATCAAGTGAACAGTAAAACCATAT
TACACCTATTT-TCTCCACATAAAAAATATAATTATTCTGTTATGGATTATTTTAAAGCATTTAAAA---------TTTT
TTTTTCAAAAACCACAAAAGAGCACTGAGTAAAACTTTATAACACAAATTAAGAATTTGAAAAAGTTCAGAGTTTATTTC
ATCATTAAAGGTAATAAAACTTTATAGTTTCAATATGAAATTATGTTAGTTTTGAAA----------ACAATTCATGGT-
--GAAGAAGTTTGAGGTTCACTGAATTG---GGCCAGATGTGTTGGCTTACGCCTGTAATCCCAGT-------GAGGCCG
AGGCAGGCAGATAACAAAGTCAGGAG-T-TCAAGACAA-G-CCTGAC-C-AACC-T-GGTGAAACCCCGCCTCTACTAAA
AATAC-AAAAATTA-----GCCAGGCATGGTGGCA-C-GCACCTGCA-A-TCCTGGCTACTCGGGAGGCTGAGGCAGGAG
AAT-C-AC-T-GGAACCCAGGAGATGGAG-G-TTGCAGTGAGCCGAGATAGCGCCACCGCACTCCTTCCTGGGTGACAGA
GCAAGACTCTGTCTCCAAAA----------------------------AAAAAAGTTTTAGGTTAACTGAATA---TACA
TGTTATATATTGCAGAAAGACATAGCTTAAAACCCCATAACCAAGAAACTTTGTGACTTCTAATTCAAGTTATTTCATGT
TATGAATTCATATGTATGTAAAAGTGATTCTTATATACAAAGACTGAAATAATAACTTACAACTATTTGTCTCCTACCAT
ATTTACTGCCAGATTCTCAGTATATTTAATAACATTTTGTATGCATTCATAA---------AATATTTTTGAATGTCTAT
ATGTTCTAGTGTGCTAAGCCATATGACCTCCTAAATTTCCAGCCCAGTTTAGAGGCTTCAAAGCCTTTAATCCACTTTTC
AAAAGTGACTGTTATAATGCAAAGATATCTGAAAGAGAATCTGACACAGTGGA---------------------------
--------------------------------------------------------------------------------
----------TATGAAGTTACTTTAAAAA---------------------------------------------------
--------------------------------------------------------------------------------
--------------------------------------------------------------------------------
--------------------------------------------------------------------------------
---------------------AAAGGAATTTTTTGAAGAATTTTATGAAGGTTACAGACCCTGTCCAGATAATGCCCACT
TTCACAAAATTTTCTTTATAAGTTTAAAAATCTCA
>Gorilla_gorilla_gorGor5
AGGTTAAAATGCTTTCAAAGTATGTGAAGTAGATTTTTTTATTTGTTTTG-----CTTTTGTTGTAATAGAGATAGGGGT
CTCACTTTGTTGCACAGGCTGGTGTGAAAGTCCTGGCCTCAAGTGATCATCCTGCCTCAGCCTCCTAAATTGCTGGGATT
ACAGGTGTGACCCACATGTCTGGGCAATTTGCTTTAAATCACTCAAATTGAAGCCAATAAAGTGAACAGTAAAACCATAT
TACACCTATTT-TCTCCACATAAAAAATATAATTATTCTGTTATGGATTATTTTAAAGCATTTAAAA---------TTTT
TTTTTCAAAAACCACAAAAGAGCACTGAGTAAAACTTTATAACATAAATTAAGAATTTGAAAAAGTTCAGAGTTTATTTC
ATCATTAAAGGTAATAAAACTTTATAGTTTCAATATGAAATTATGTTAGTTTTGAAA----------ACAATTCATGGT-
--GAAGAAGTTTGAGGTTCACTGAATTG---GGCCAGATGTGTTGGCTTACGCCTGTAATCCCAGT-------GAGGCCG
AGGCAGGCAGATAACAAAGTCAGGAG-T-TCAAGACAA-G-CCTGAC-C-AACC-T-GGTGAAACCCCGCCTCTACTAAA
AATAC-AAAAATTA-----GCCAGGCATGGTGGCA-C-GCACCTGCA-A-TCCTGGCTACT-GGGAGGCTGAGGCAGGAG
AAT-C-AC-T-GGAACCCAGGAGATGGAG-G-TTGCAGTGAGCCGAGATAGCGCCACCGCACTCCTTCCTGGGTGACAGA
GCAAGACTCTGTCTCCAAAA----------------------------AAAAAAGTTTTAGGTTAACTGAATA---TACA
TGTTATATATTGCAGAAAGACATAGCTTAAAACCCCATAACCAAGAAACTTTGTGACTTCTAATTCAAGTTATTTCATGT
TATGAATTCATATGTATGTAAAAGTGATTCTTATATACAAAGACTGAAATAATAACTTACAACTATTTGTCTCCTACCAT
ATTTACTGCCAGATTCTCAGTATATTTAATAACATTTTGTATGCATTCATAA---------AATATTTTTGAATGTCTAT
ATGTTCTAGTGTGCTAAGCCATATGACCTCCTAAATTTCCAGCCCAGTTTAGAGGCTTCAAAGCCTTTAATCCACTTTTC
AAAAGTGACTGTTATAATGCAAAGATATCTGAAAGAGAATCTGACACAGTGGA---------------------------
--------------------------------------------------------------------------------
----------TATGAAGTTACTTT-AAAA---------------------------------------------------
--------------------------------------------------------------------------------
--------------------------------------------------------------------------------
--------------------------------------------------------------------------------
---------------------AAAGGAATTTTTTGAAGAATTTTATGAAGGTTACAGACCCTGTCCAGATAATGCCCACT
TTCACAAAATTTTCTTTATAAGTTTAAAAATCTCA
>Pongo_abelii
AGGTTAAAATGCTTTCAAAGTATGTGAAGTAGATTTTTTGTTTTGTTTTG-----CTTTTGTTTTAATAGAGATAGGGGT
CTCACTTTGTTGCCCAGGCTGGTCTGAAAGTCCTGGCCTCAAGTGATCCTCCTGCCTCAGCCTCCTAAATTGCTGGGATT
ACAGGTGTGAGCCACATGCCTGGGCAATTTGCTTTAAATCACTCAAATTGAAGCCAATAAAGTGAACAGTAAAACTATAT
TACACCTATTT-TCCCCACATAAAAAATATAATTATTCTGTTATGGATTATTTTAAAGCATTTAAAAAA---------TT
TTTTTCAAAAACCACAAAAGAGCACTGAGTAAAACTTTATAACATAAATTAAGAATTTGAAAAAGTTCAGAGTTTATTTC
ATCATTAAAGGTAATAAAACTTTATAGTTTCAATATGAAATTATGTTAGTTTTGAAAACTATTCATGACAATTCATGGT-
--GAAGAAGTTTTAGGTTCACTGAATTG---GGCCAGATGTGTTGGCTCACGCCTGTAATCCGAGCACTTTGGGAGGCCA
AGGCAGGCAGATAACAAGGTCAGGAG-T-TCAAGACCA-G-CCTGAC-C-AACC-T-AGTGAAACCCCGTCTCTACTAAA
AATAC-AAAAATTA-----GCCAGGCATGGTGGCA-C-GT-CCTGCA-A-TCCCAGCTACTCAGGAGGCTGAGGCAGGAG
AAT-C-AC-T-AGAACCCAGGAGATGGAG-G-TTGCAGTGAGCTGAGATCGCGCCACCGCACTCCTTCCTGGGTGACAGA
GCAAGACTCTGTCTCCAAAAAAAAA-----------------------AAAAAAGTTTTAGGTTAACTGAATA---TACA
TGTTATATATTGCAGAAAGACATAGCTTAAAACTCCGTAACCAAGAAACTTTGTGACTTCTAATTCAAGTTATTTCATGT
TATGAATTCATATGTATGTAAAAGTGATTCTTATACACAAAGACCAAAATAATAACTTACAACTATTTGTCTCCTACCAT
ATTTACTGCCAGATTCTCAGTATATTTAATAACATTTTGTATGCATTCATAA---------AATATTTTTGAGTGTCTGT
ATGTTCTAGTGTGCTAAGCCATATGACCTCCTAAATTTCTAGCCCAGTTTAGAGGCTTCAAAGCCTTTAATACACTTTTC
AAAAGTGACTGTTATAATGCAAAGATATCTGAAAGAGAATCTGACACAGTGGA---------------------------
--------------------------------------------------------------------------------
----------TATGAAGTTACTTTAAAAAA--------------------------------------------------
--------------------------------------------------------------------------------
--------------------------------------------------------------------------------
--------------------------------------------------------------------------------
---------------------AAAGGAATTTTTTAAAGAGTTTTATGAAAGTTACAGACCCTGTCCAGATAATGTCTACT
TTCACAAAATTTTCTTTATAAGTTTAAAAATCTCA
>Pongo_abelii_1_ponAbe2
AGGTTAAAATGCTTTCAAAGTATGTGAAGTAGATTTTTTGTTTTGTTTTG-----CTTTTGTTTTAATAGAGATAGGGGT
CTCACTTTGTTGCCCAGGCTGGTCTGAAAGTCCTGGCCTCAAGTGATCCTCCTGCCTCAGCCTCCTAAATTGCTGGGATT
ACAGGTGTGAGCCACATGCCTGGGCAATTTGCTTTAAATCACTCAAATTGAAGCCAATAAAGTGAACAGTAAAACTATAT
TACACCTATTT-TCCCCACATAAAAAATATAATTATTCTGTTATGGATTATTTTAAAGCATTTAAAAAA--------TTT
TTTTTCAAAAACCACAAAAGAGCACTGAGTAAAACTTTATAACATAAATTAAGAATTTGAAAAAGTTCAGAGTTTATTTC
ATCATTAAAGGTAATAAAACTTTATAGTTTCAATATGAAATTATGTTAGTTTTGAAAACTATTCATGACAATTCATGGT-
--GAAGAAGTTTTAGGTTCACTGAATTG---GGCCAGATGTGTTGGCTCACGCCTGTAATCCGAGCACTTTGGGAGGCCA
AGGCAGGCAGATAACAAGGTCAGGAG-T-TCAAGACCA-G-CCTGAC-C-AACC-T-AGTGAAACCCCGTCTCTACTAAA
AATAC-AAAAATTA-----GCCAGGCATGGTGGCA-C-GG-CCTGCA-A-TCCCAGCTACTCAGGAGGCTGAGGCAGGAG
AAT-C-AC-T-AGAACCCAGGAGATGGAG-G-TTGCAGTGAGCCAAGATCGCGCCACCGCACTCCTTCCTGGGTGACAGA
GCAAGACTCTGTCTCCAAAAAAAA------------------------AAAAAAGTTTTAGGTTAACTGAATA---TACA
TGTTATATATTGCAGAAAGACATAGCTTAAAACTCCGTAACCAAGAAACTTTGTGACTTCTAATTCAAGTTATTTCATGT
TATGAATTCATATGTATGTAAAAGTGATTCTTATACACAAAGACCAAAATAATAACTTACAACTATTTGTCTCCTACCAT
ATTTACTGCCAGATTCTCAGTATATTTAATAACATTTTGTATGCATTCATAA---------AATATTTTTGAGTGTCTGT
ATGTTCTAGTGTGCTAAGCCATATGACCTCCTAAATTTCTAGCCCAGTTTAGAGGCTTCAAAGCCTTTAATACACTTTTC
AAAAGTGACTGTTATAATGCAAAGATATCTGAAAGAGAATCTGACACAGTGGA---------------------------
--------------------------------------------------------------------------------
----------TATGAAGTTACTTTAAAAAA--------------------------------------------------
--------------------------------------------------------------------------------
--------------------------------------------------------------------------------
--------------------------------------------------------------------------------
---------------------AAAGGAATTTTTTAAAGAGTTTTATGAAAGTTACAGACCCTGTCCAGATAATGTCTACT
TTCACAAAATTTTCTTTATAAGTTTAAAAATCTCA
>Pongo_abelii_2_ponAbe2
AGGTTAAAATGCTTTCAAAGTATGTGAAGTAGATTTTTTGTTTTGTTTTG-----CTTTTGTTTTAATAGAGATAGGGGT
CTCACTTTGTTGCCCAGGCTGGTCTGAAAGTCCTGGCCTCAAGTGATCCTCCTGCCTCAGCCTCCTAAATTGCTGGGATT
ACAGGTGTGAGCCACATGCCTGGGCAATTTGCTTTAAATCACTCAAATTGAAGCCAATAAAGTGAACAGTAAAACTATAT
TACACCTATTT-TCCCCACATAAAAAATATAATTATTCTGTTATGGATTATTTTAAAGCATTTAAAAAA---------TT
TTTTTCAAAAACCACAAAAGAGCACTGAGTAAAACTTTATAACATAAATTAAGAATTTGAAAAAGTTCAGAGTTTATTTC
ATCATTAAAGGTAATAAAACTTTATAGTTTCAATATGAAATTATGTTAGTTTTGAAAACTATTCATGACAATTCATGGT-
--GAAGAAGTTTTAGGTTCACTGAATTG---GGCCAGATGTGTTGGCTCACGCCTGTAATCCCAGCACTTTGGGAGGCCA
AGGCAGGCAGATAACAAGGTCAGGAG-T-TCAAGACCA-G-CCTGAC-C-AACC-T-AATGAAACCCCGTCTTTACTAAA
AATAC-AAAAATTA-----GCCAGGCATGGTGGCA-C-GT-CCTGCA-A-TCCCAGCTACTCAGGAGGCTGAGGCAGGAG
AAT-C-AC-T-GGAACCCAGGAGATGGAG-G-TTGCAGTGAGCTGAGATCGTGCCACCGCACTCCTTCCTGGGTGACAGA
GCAAGACTCTGTCTCCAAAAAAAAAA----------------------AAAAAAGTTTTAGGTTAACTGAATA---TACA
TGTTATATATTGCAGAAAGACATAGCTTAAAACTCCATAACCAAGAAACTTTGTGACTTCTAATTCAAGTTATTTCATGT
TATGAATTCATATGTATGTAAAAGTGATTCTTATACACAAAGACCGAAATAATAACTTACAACTATTTGTCTCCTACCAT
ATTTACTGCCAGATTCTCAGTATATTTAATAACATTTTGTATGCATTCATAA---------AATATTTTTGAGTGTCTAT
ATGTTCTAGTGTGCTAAGCCATATGACCTCCTAAATTTCTAGCCCAGTTTAGAGGCTTCAAAGCCTTTAATACACTTTTC
AAAAGTGACTGTTATAATGCAAAGATATCTGAAAGANNN-----------------------------------------
--------------------------------------------------------------------------------
--------------------------------------------------------------------------------
--------------------------------------------------------------------------------
--------------------------------------------------------------------------------
--------------------------------------------------------------------------------
--------------------------------------------------------------------------------
-----------------------------------
>Nomascus_leucogenys
AGGTTAAAATGCTTTCAAAGTATGTGAAGTAGACTTTTTGTTTTGTTTTG-----TTTTTGTTTCAATAGAGATAGGGGT
CTCACTTTGTTGCCCAGGCTGGTCTGAAACTCCTGGCCTCAAGTGATCCTCCTGCCTCAGCCTCCTAAAGTGCCGGGATT
ACAGGTGTGAGCCACATGCCTGAGCAATTTGCTTTAAATCACTCAAATTGAAGCCAATAAAGTGAACAGTAAAACTGTAT
TACACCTATTTCTTCCCACCTAAAAAATATAATTATT--GTTACGGATTATTTTAAAGCATTTTAAA---------TTTT
TTTTCCAAAAACAACAAAAGAGCACTGAGTAAAACTTTATAACA-----TAAGAATTTGAAAAAGTTCAGAGTGTATTTC
ATCATTAAAGGTAACAAAACTTTATAGTTTCAATATGAAATTATGTTACTTTTGAAAACTATTCATGACAATTCATGGT-
--GAAGAAATTTTAGGTTTGCTGAATTG---GGCCAGGTGTGGTGGCTCACGCCTGTAATCCCAGCACTTTGGGAGGCCG
AGGCAGGCAGATAACAAGGTCAGGAG-T-TCAAGACCA-G-CCTGAC-C-AACA-T-GGTGAAACTCCATCTCTACTAAA
AATAC-AAAAATTA-----GCTGGGCATGGTAGCG-G-GCGCCTGTA-G-TCTCAGCCACTCGGGAGGCTGAGGCAGGAG
AAT-G-GC-G-TGAACCCAGGAGGCGGAG-C-TTGCAGTGAGCCAAGATCGTGCCACTGCACTCCAGCCTGGGTGACAGA
GCAAGACTCTGTCTCCAAAAAAAAAAAA--------------------AAAGAAGTTTTAGGTTAACTGAGTA---TACA
TGTTATATACTGCAGAAAGTCGTAGCTTAAAACCCCATAACCAAGAAACTTTGTGACTTCTAATTCAAGTTATTTCATGT
TATGAATTTATATGTATATAAAAGTGATTCTTATAAACAAAGACTGAAATAATAACTGACAGCTATTTGTCTCCTACCAT
ATTTACTGCCAGATTCTCAGTATATTTAATAACATTTTGTATACATTCATAA---------AATATTTTTTAGTGTCTAT
ATGTTCTAGTGTGCTGAGCCATATGACCTCCTGAATTTCCAGCAGAGTTTAGAGGCTTCAAAGCCTTTAATACACTTTTC
AGAAGTGACTGTTATAATGCAAAGATATCTGAAAGAGAATCTGACACAGTGGA---------------------------
--------------------------------------------------------------------------------
----------TATGAAGTTACTTTAAAAT---------------------------------------------------
--------------------------------------------------------------------------------
--------------------------------------------------------------------------------
--------------------------------------------------------------------------------
---------------------AAAGGAATTTTTTAAAGAATCTTATGAAGGTTACAGACCCTGTCCAGATAATGCAGACT
TTCACAAAATTTTCTTTATAAGTTTAAGAATCTCA
>Nomascus_leucogenys_Asia_NLE_v1
AGGTTAAAATGCTTTCAAAGTATGTGAAGTAGACTTTTTGTTTTGTTTTG-----TTTTTGTTTCAATAGAGATAGGGGT
CTCACTTTGTTGCCCAGGCTGGTCTGAAACTCCTGGCCTCAAGTGATCCTCCTGCCTCAGCCTCCTAAAGTGCCGGGATT
ACAGGTGTGAGCCACATGCCTGAGCAATTTGCTTTAAATCACTCAAATTGAAGCCAATAAAGTGAACAGTAAAACTGTAT
TACACCTATTTCTTCCCACCTAAAAAATATAATTATT--GTTACGGATTATTTTAAAGCATTTTAAA---------TTTT
TTTTCCAAAAACAACAAAAGAGCACTGAGTAAAACTTTATAACATAA-----GAATTTGAAAAAGTTCAGAGTGTATTTC
ATCATTAAAGGTAACAAAACTTTATAGTTTCAATATGAAATTATGTTACTTTTGAAAACTATTCATGACAATTCATGGT-
--GAAGAAATTTTAGGTTTGCTGAATTG---GGCCAGGTGTGGTGGCTCACGCCTGTAATCCCAGCACTTTGGGAGGCCG
AGGCAGGCAGATAACAAGGTCAGGAG-T-TCAAGACCA-G-CCTGAC-C-AACA-T-GGTGAAACTCCATCTCTACTAAA
AATAC-AAAAATTA-----GCTGGGCATGGTAGCG-G-GCGCCTGTA-G-TCTCAGCCACTCGGGAGGCTGAGGCAGGAG
AAT-G-GC-G-TGAACCCAGGAGGCGGAG-C-TTGCAGTGAGCCAAGATCGTGCCACTGCACTCCAGCCTGGGTGACAGA
GCAAGACTCTGTCTCCAAAAAAAAAAAA--------------------AAAGAAGTTTTAGGTTAACTGAGTA---TACA
TGTTATATACTGCAGAAAGTCGTAGCTTAAAACCCCATAACCAAGAAACTTTGTGACTTCTAATTCAAGTTATTTCATGT
TATGAATTTATATGTATATAAAAGTGATTCTTATAAACAAAGACTGAAATAATAACTGACAGCTATTTGTCTCCTACCAT
ATTTACTGCCAGATTCTCAGTATATTTAATAACATTTTGTATACATTCATAA---------AATATTTTTTAGTGTCTAT
ATGTTCTAGTGTGCTGAGCCATATGACCTCCTAAATTTCCAGCAGAGTTTAGAGGCTTCAAAGCCTTTAATACACTTTTC
AGAAGTGACTGTTATAATGCAAAGATATCTGAAAGAGAATCTGACACAGTGGA---------------------------
--------------------------------------------------------------------------------
----------TATGAAGTTACTTTAAAAT---------------------------------------------------
--------------------------------------------------------------------------------
--------------------------------------------------------------------------------
--------------------------------------------------------------------------------
---------------------AAAGGAATTTTTTAAAGAATCTTATGAAGGTTACAGACCCTGTCCAGATAATGCAGACT
TTCACAAAATTTTCTTTATAAGTTTAAGAATCTCA
>Hylobates_moloch
AGGTTAAAATGCTTTCAAAGTATGTGAAGTAGACTTTTTGTTTTGTTTTGTTTTGTTTTTGTTTCAATAGAGATAGGAGT
CTCACTTTATTGCCCAGGCTGGTCTGAAACTCCTGGCCTCAAGTGATCCTCCTGCCTCAGCCTCCTAAAGTGCCGGGATT
ACAGGTGTGAGCCACATGCCTGAGCAATTTGCTTTAAATCACTCAAATTGAAGCCAATAAAGTGAACAGTAAAACTGTAT
TACACCTATTTTTTCCCACCTAAAAAATATAATTATT--GTTACGGATTATTTTAAAGCATTTTAAA---------TTTT
TTTTCCAAAAACAACAAAAGAGCACTGAGTAAAACTTTATAACATAA-----GAATTTGAAAAAGTTCAGAGTGTATTTC
ATCATTAAAGGTAATAAAACTTTATAGTTTCAATATGAAATTATGTTAGTTTTGAAAACTATTCATGACAATTCATGGT-
--GAAGAAATTTTAGGTTTGCTGAATTG---GGCCAGGTGTGGTGGCTCATGCCTGTAATCCCAGCACTTTGGGAGGCCG
AGGCAGGCAGATAACAAGGTCAGGAG-T-TCAAGACCA-G-CCTGAC-C-AACA-T-GGTGAAACCCCGTCTCTACTAAA
AATAC-AAAAATTA-----GCTGGGCGTGGTGGCA-G-GCGCCTGTA-G-TCTCAGCCACTCGGGAGGCTGAGGCAGGAG
AAT-G-GC-G-TGAACCCAGGAGGCAGAG-C-TTGCAGTGAGCCAAGATCGTGCCACTGCACTCCAGCCTGGGTGACAGA
GCAAGACTCTGTCTCCAAAAAAAAAAA---------------------AAAGAAGTTTTAGGTTAACTGAGTA---TACA
TGTTTTATACTGCAGAAAGTCGTAGCTTAAAACCCCATAACCAAGAAACTTTGTGACTTCTAATTCAAGTTATTTCATGT
TATGAATTTATATGTATATAAAAGTGATTCTTATACACAAAGACTGAAATAATAACTGACAGCTATTTGTCTCCTACCAT
ATTTACTGCCAGATTCTCAGTATATTTAATAACATTTTGTATACATTCATAA---------AATATTTTTTAGTGTCTAT
ATGTTCTAGTGTGCTGAGCCATATGACCTCCTAAATTTCCAGCAGAGTTTAGAGGCTTCAAAGCCTTTAATACACTTTTC
AGAAGTGACTGTTATAATGCAAAGATATCTGAAAGAGAATCGGACACAGTGGA---------------------------
--------------------------------------------------------------------------------
----------TATGAAGTTACTTTAAAAT---------------------------------------------------
--------------------------------------------------------------------------------
--------------------------------------------------------------------------------
--------------------------------------------------------------------------------
---------------------AAAGGAATTTTTTAAAGAATCTTATGAAGGTTACAGACCCTGTCCAGATAATGCAGACT
TTCACAAAATTTTCTTTATAAGTTTAAGAATCTCA
>Macaca_mulatta
AGGTTAAAATGCTTTCAAAGTATGTGAAGTAGATTTTTTGTTTTGTTTTG-----CTTTTGTTTTAATAGAGATAGGGGT
CTCACTTTGTTGCCCAGGCTGGTCTGAAACTCCTGGCCTCAAGTGATCCTCCTGCCTCAGCCTCCTAAAGTGCTGGGATT
ACAGGTGTGAGCCACATGCCTGAGCAATTTGCTTTAAATCACTCAAATTGAAACCAATAAAGTGAACAGTAAAACTATAT
TACACCTATTTTTTCCCACCTAAAAAA-AGAATTATTTTGTTATGGATTATTTTAAAGCATTTTAAA-----------TT
TTTTTCAAAAACAAC--AAGAGTACTGAGT-AAACTTTATAACATAAATTAAGAAATTGAAAAAGGTC--AGTTGATTTC
ATCATT-AAGGTAATAAAACTTTATAGTTTCAATATAAAATTATGTTAGTTTTGAAAACTATTCATGACAATTCATGGT-
--GAAGAAATTTTAGGTTCACTGAATTG---GGCCAGGTGCAGTGGCTCATGCCTGTAATCCCAGCACTTTGGGAGGCCA
AGGCAGGCAGATAACAAGGTCAGGAG-T-TCAAGACCA-G-CCTGAT-C-AACA-T-GGCGAAACCCTGTCTCTACTAAA
AATAC-AAAAATTA-----GCCGGGTGTGGTGGTG-T-GCACCTGCA-A-TCCCAGCTACTCAGGAGGCCGAGGCAGGAG
AAT-C-AC-T-TGAACCCAGGAGATAGAG-G-TTGCAGTGAGCCAAGATCAAGCCACTGCACTCTAGCCTGGGTGACAGA
GCGAGACTCTGTTTCCAAAAAAAAAAAA--------------------AAAAAAGTTTTAGGTGAACTGAATA---TACA
TGTTATATATTGCAGAAAGTCATAGCTTAAAACCCCATAACCAAGAGACTCTGTGACTTCTAATTCAAGTTATTTCATGT
TATGAATTTATATGTATGTAAAAGTGATTCTTACCTGT--AGACTGAAATAACAACGGACAGCTATTTGTCTCCTACCAT
ATTTACTGCCAGATTCTCAGTATATTTAATAACATTTTGTATACATTCATAAAATATTTTTAATATTTTTGAATGTCTAT
ATGTTCTAGTATGCTAAGCCATATGACCTCCCAAATTTCCAGCCCAGTTAAAAGGCTTCAAAGCTTTTAATACACTTTTC
AGAAGTGACTGTTACAATGCAAAGATATCTGAAAAAGAATCTGACAGAGTGAA---------------------------
--------------------------------------------------------------------------------
----------TATGAAGTTACTTTAAAATAAAGGAATTTTTTGGCCGGGTGCAGTGGCTCACACCTGTAATCCCAGCACT
TTGGGAGGCTGAGGCAGGTGGATCACGAGATCAGGAAATCAAGACCTTCCTGGCTAACAAGGTGAAACCCTGTCTCTACT
ACAAATACAAAAAAATTAGCCTGGCATAGTGTCGGGCACCTGTAGTCCCAGCTGCTCAGGAGGCTGAGTTAGGAGAATGG
CGTGAACCTGGGAGGCGGAGCTTGCAGTGAGCAGAGATTGCACCACTGCACTCCAGCCTGGGCGACAGAGCGAGACTCTG
TCTCAAAAAAAAA--------AAAAGAATTTTTTAAAGAATCTTATGAAGGTTACAGACCCTGTCCAGATAATGCAGACT
TTCACAAAATTTTCTTTATAAGTTTAAAAATCTCA
>Rhinopithecus_roxellana
AGGTTAAAATGCTTTCAAAGAATGTGAAGTAGATTTTTTGTTTTGTTTTG-----CTTTTGTTTTAATAGAGATAGGGGT
CTCACTTTGTTGCCCAGGCTGGTCTGAAACTCCTGGCCTCAAGTGATCCTCCTGCCTCAGCCTCCTAAAGTGCTGGGATT
ACAGGTGTGAGCCACACGCCTGGGCAATTTGCTTTAAATCACTCAAATTGAAGCCAATAAAGTGAACAGTAAAACTATAT
TACACCTATTTTTTCCCACCTAAAAAAAATAATTATTTTGTTATGGATTATTTTAAAGCATTTTAA----------TTTT
TTTTTCAAAAACAACAAATGAGCACTGAGT-AAACTTTATAACATAAATTAAGAATTTGAAAAAGGTC--AGTTTATTTC
ATCATT-AAGGTAATAAAACTTTATAGTTTCAATATAAAATTATGTTAGTTTTGAAAACTATTCATGACAATTCATGGT-
--GAAGAAATTTTAGGTTCACTGAATTG---GGCCAGGGGTGGTGGCTCACGCCTGCAATCCCAGCACTTTGGGAGGCCA
AGGCAGGCAGATAACAAGGTCAGGAG-T-TCAAGACCA-G-CCTGAC-C-AACA-T-GATGAAACCCTGTGTCTACTAAA
AATAC-AAAAATTA-----GCCGGGTGTGGTGGTG-G-GCACCTGCA-A-TCCCTGCTACTCAGGAGGCTGAGGCAGGAG
AAT-C-GC-T-TGAACCCAGGAGATAGAG-G-TTGCAGTGAGCCAAGATCACACCACTGCACTCTAGCCTAGGTGACAGA
GCGAGACTCTGTTTCCAAAAAAAAAAA---------------------AAAAAAGTTTTAGGTTAACTGAATA---TACA
TGTTATATATTGCAGAAAGTCATAGCTTAAAACCCCGTAACCAAGAAACTC--TGACTTCTAATTCAAGTTATTTCATGT
TAGGAATTTATATGTATGTAAAAGTGATTCTTACATGC--AGACTGAAATAACAACTGACAGGTATTTGTCTCCTACCAT
ATTTACTGCCAGATTCTCAGTATATTTAATAACATTTTGTATACATTCATAAAATATTTTTAATCTTTTTGAATGTCTAT
ATGTTCTAGTATGCTAAGCCATATGACCTCCCAAATTTCCACCCCAGGTAAGAGGCTTCAAAGCCTTTAATACAATTTTC
AGAAGTGACTGTTATAATGCAAACATACCTGAAAAAGAATCTGACACAGTGAA---------------------------
--------------------------------------------------------------------------------
----------TATGAAGTTACTTTAAAATAAAGGAATTTTTTGGCCGGGCACGGTGGTTCACACCTGTAATCCCAGCACT
TTGGGAGGCTGAGGCAGGTAGATCACGAGATCAGGAGATCACGACCGTTCTGGCTAACACGGCGAAACCCCATCTCTACT
ACAAATACAAAAAAATTAGCCTGGCATGGTGGC-AGCGCCTGTGGTCCCAGCTACTCAGGAGGCTGAGGCAGGAGAATGG
CGGGAACCCGGGAGGCGGAGCTTGCAGTGAGCAGAGATGGAGCCACTGCACTCCAGCCTGGGTGACAGAGCGAGACTCCG
TCTCAAAAAAAAAAAAAAAAAAAAGGAATTTTTTAAAGAATCTTATGAAGGTTACAGACCCTGTCCAGATAATGCAGACT
TTCACAAAATTTTCTTTATAAGTTTAAAAATCTCA
>Callithrix_jacchus
AGGTTAAAATGCTTTCAAAGTATGTGAAATAAAT-------TTTGTTTTG-----TTTTTGTTTCACTAGAGATAGGGGT
CTCACTTTGTTGCCCAGGCTGGTCTCAAACTCCTGGCCTCAAGTGATCCTCCTGCCTTAGCCTTCTAAAGTGCTGAGATT
ACAGGTGTGAGCCATATGCCTGGGC--------------------AAGTGAAGCCAACAAAGTGAGCAGTAAAACTCTAT
TGCACCTATTTTTCCCCACCTAAAAAATATAACTATTCCGTTGTGGATTATTTTAAAGCATTTTAAAAGTTTTTTTTTTT
TTTTTCAAAAACAGCAAAAGAGCACTGAGT-AAAATTTAAAACATAAATTAAG--------AAAAGTCAGAGTTT-----
----------------AAACTTTATAGTTTCAATATGAAATTATGTTAGTTTGGAAAACTATTCATGACAATTCATGGT-
--GAAGAAGTTTAAGGTTCACTGAAT-G----------------------------------------------------
--------------------------------------------------------------------------------
--------------------------------------------------------------------------------
--------------------------------------------------------------------------------
----------------------------------------------------------------------------TACA
TGCTATATATGGCAGAAAGTCATAGCTTAAGATCCCAAAACCAAGAAACATTGTGACTTCTAATTCAGGTTATTTCATGT
TATGAATTTAAATATATGTAAAAATGATTTTCATATTCAAAGACTGAAATAAG---TAACAACTATTTGTCTCCGACCAT
ATTTACTGGCAGATTCTCGGTATATTTAATAACATTTTATATACATTTATAA---------AATATTTTTGAGTGTCTAT
ATGTTCTAGTGTGCTAAGCCATATGACCTCCTAAATTTTCAGCCCAGTTTAGAGGCTTCAAAGCCTTTAATACACTTTTC
AGAAGTGGCTGTTACAATGCAAAGATACCTGAAAGAGAATCTGACACAGTGGATACGAAGTTACTTTTTTTTTTTTTTTT
TTTTTTTTTTTTGAGGCAGAGTCTCACTTGGTAACCAGGCACCAGGCTGGAGTACAGTGGCGCTACTTTGGCTCACTGCA
ACCTCCACCTTATGAAGTTACTTTTAAAT---------------------------------------------------
--------------------------------------------------------------------------------
--------------------------------------------------------------------------------
--------------------------------------------------------------------------------
---------------------AAAGTAATTTTTTAAAGAATCTTATGAAAGTTA-----------CAGATAATGCCCACT
TTCACAAAATTTTGTTTATAAGTTTAAAAACCTCA


H_AluS236

>AluY
--------------------------------------------------------------------------------
--------------------------------------------------------------------------------
--------------------------------------------------------------------------------
--------------------------------------------------------------------------------
--------------------------------------------------------------------------------
-----------------------------------------------------TTTTTTTTTTTTTTTTTTTTTTTTTTT
TTTGAGACGGAGTCTCGCTCTGTCGCCCAGGCTGGAGTGCAGTGGCGCGATCTCGGCTCAC-TGCAA-G-CTCCGCCTCC
CGGGTTCA-C-GC-C-ATTCTCCTGCCTCAGCCTCCCGAGTAGCTGGGACTACAGGCGC------CC-GCCACCACGCCC
GGCTAA----------------------TTTTTTGTATTTTTAGTAGAGACGGGGTTTCACCGTGTTAGCCAGGATGGTC
TCGATCTCCTGACCTCGTGATCCGCCCGCCTCGGCCTCCCAAAGTGCTGGGATTACAGGCGTGAGCCACCGCGCCCGGCC
--------------------------------------------------------------------------------
--------------------------------------------------------------------------------
--------------------------------------------------------------------------------
--------------------------------------------------------------------------------
--------------------------------------------------------------------------------
--------------------------------------------------------------------------------
--------------
>AluSc8
--------------------------------------------------------------------------------
--------------------------------------------------------------------------------
--------------------------------------------------------------------------------
--------------------------------------------------------------------------------
--------------------------------------------------------------------------------
-----------------------------------------------------TTTTTTTTTTTTTTTTTTTTTTTTTTT
TTTGAGACGGAGTCTCGCTCTGTCGCCCAGGCTGGAGTGCAGTGGCGCGATCTCGGCTCAC-TGCAA-C-CTCCGCCTCC
CGGGTTCA-A-GC-G-ATTCTCCTGCCTCAGCCTCCCGAGTAGCTGGGACTACAGGCGC------GT-GCCACCACGCCC
GGCTAA----------------------TTTTTTGTATTTTTAGTAGAGACGGGGTTTCACCGTGTTAGCCAGGATGGTC
TCGATCTCCTGACCTCGTGATCCGCCCGCCTCGGCCTCCCAAAGTGCTGGGATTACAGGCGTGAGCCACCGCGCCCGGCC
--------------------------------------------------------------------------------
--------------------------------------------------------------------------------
--------------------------------------------------------------------------------
--------------------------------------------------------------------------------
--------------------------------------------------------------------------------
--------------------------------------------------------------------------------
--------------
>Homo_sapiens
CCACTGGATAAAATTGCTCCTGTAAACATGGGACACCTGGTGGATTACTTCAGCAAAATAG-GGCCTTGTTGAAAAGTAA
TTGTGCCCATGAATTCTCACAAAACTAGGTTCATCATCTTTAGGTCTATATTAATCAG-CTTTAGTGAGCTTTGAAGTTA
CTAAGAAAATGAGAC-TTTTTTGTAAATAGGTTATATATTTTGTCTTTAAAGAAGAAAGATTCTAAA-TTTTAATTGAAT
GACTTAAAAGTAGATTAAGTTTTAATTTTTTCTCAGTGTTTTATTTATGTTTTCACATGGAATTGGGTCTATTTA--GTT
TCTTTTATCTCATCTGACGGATATCTCTTTCTTAAAGTAATGTGCATTCTCATTTGAAACCAAGAACATGCTGAATAATT
GTAAGGATATTTCCTGAGGTTCATG---AAAGGTTTT-----------------------------TTGTTTTGTTTTGT
TTTGAGACAGAATCTTGCTCTGTCGCC-AGGCTGGAGTGCAATGGCGCAATTTTGGCTCAC-TGCAA-C-CTCCACCTCC
CAGGTTCA-A-GC-G-ATTCTCCTGCCTCAGCCTCCTGAGTAGCTGGGACTACAGGCAC------GT-GCTACCATGCCC
GGCTAA----------TTTTTTTTTTTCTTTTTTGTA-TTTTACTAGAGATGGGGTTTCGCCGTGTTGGCCAGGATGGTC
TCGATCTCCTGACCTCATAATCCGCCCGCCTGGGCCTCCCAAAGTGCTGGGATTACAGGCGTGAGCCATCATTCCC----
---AGTGTTTTT---CAGTGCCTTCTCCGATAAGGAACCCGAGAGGCTTCCAGTCAACACTGGGGGCTGGGTTCAGTGAA
TTCAGTCATGCTGGTAGAGCCCAC-----TATTTTTGTCCTAGTGGGCAAAAAAG-GAAGCCTCTAGGGGCAATGACTAA
AGTGTTCTAAAAC-CCATCATGTTGCAGCAGTACAACTAAATAGAGTCCTCACATGGCACTGTGAGGT--AGACTACTAT
CCCCTATTTAAAGATGAAGAAACTGAGGTCAAGTGAGGTTACAAGTTTAGAGTCAATAAGTGATAGGGCTGGGATTCTGA
GTCACATCTGATGGACGTCACACCTGCCCTTCAAAACTTTCTCTCACCCTACTGTTATCTTTATTTGAAAAGGCCTTTGT
GTGCATTTCTGGGCCCTGGCTATTCATATGATGAATATCTGGGA-TTTTTTTTTTTCCCATTAGAGAACATTTTCCAAAG
ATGCCCTTAGAAGG
>Pan_troglodytes
CCACTGGATAAAATTGCTCCTGTAAACATGGGACACCTGGCGGATTACTTCAGCAAAATAG-GGCTTTGTTGAAAAGTAA
TTGTGCCCATGAATTCTCACAAAACTAGGTTCATCATCTTTAGGTCTATATTAATCAGTCTTTAGTGAGCTTTGAAGTTA
CTAAGAAAATGAGAC-TTTTTTGTAAATAGGTTATATATTTTGTCTTTAAAGAAGAAAGATTCTAAA-TTTTAATTGAAT
GACTTAAAAGTAGATTAAGTTTTAATTTTTTCTCAGTGTTTTATTTATGTTTTCACATGGAATTGGGTCTATTTA--GTT
TCTTTTATCTCATCTGACGGATATCTCTTTCTTAAAGTAATGTGCATTCTCATTTGAAACCAAGAACATGCTGAATAATT
GTAAGGATATTTCCTGAGGTTCATG---AAAGGTTTT-----------------------------TTGTTTTGTTTTGT
TTTGAGACAGAATCTTGCTCTGTCGCC-AGGCTGGAGTGCAGTGGCGCAATTTTGGCTCAC-TGCAA-C-CTCCACCTCC
CAGGTTCA-A-GC-G-ATTCTCCTGCCTCAGCCTCCTGAGTAGCTGGGACTACAGGCAC------GT-GCTACCATGCCC
GGCTAA-----------TTTTTTTTTTTTTTTTTGTA-TTTTACTAGAGATGGGGTTTCGCCGTGTTGGCCAGGATGGTC
TCGATCTCCTGACCTCATAATCCGCCCGCCTGGGCCTCCCAAAGTGCTGGGATTACAGGCGTGAGCCATCGTGCCC----
---AGTGTTTTT---CAGTGCCTTCTCCGATAAGGAACCCGAGAGGCTTCCAGTCAACACTGGGGGCTGGGTTCAGTGAA
TTCAGTCATGCTGGTAGAGCCCAC-----TATTTTTGTCCTAGTGGGCAAAAAAG-GAAGCCTCTAGGGGCAATGACTAA
AGTGTTCTAAAAC-CCATCATGTTGCAGCAGTACAACTAAATAGAGTCCTCACATGGCACTGTGAGGTAGAGACTACTAT
CCCCTATTTAAATATGAAGAAACTGAGGTCAAGTGAGGTTACAAGTTTAGAGTCAATAAGTGATAGGGCTGGGATTCTGA
GTTACATCTGATGGACGTCACACCTACCCTTCAAAACTTTCTCTCACCCTACTGTTATCTTTATTTGAAAAGGCCTTTGT
[truncated: 1,912,955 more chars]
