# Supplementary material for: Gene Conversion amongst Alu SINE Elements
Source: Genes (Basel). 2021 Jun 11;12(6):905. doi: 10.3390/genes12060905 (PMC8230782; doi:10.3390/genes12060905)
Supplement: Supplementary file 1 [file genes-12-00905-s001.zip › Supplementary_Files/Supplementary_File_S3.txt]

Supplementary File S3

Coordinates of Alu elements in human, which were identified as cases of Alu-Alu gene conversion based on gorilla assembly gorGor4. 


Gene conversion in gorGor4, gorGor5 and gorGor6 (accepted):

chr1:66146174-66146483

chr11:120204005-120204312

chr12:40718167-40718476

chr16:63177213-63177494

chr17:29025018-29025320


Gene conversion in gorGor4, but not in gorGor5 and gorGor6 (rejected):

chr1:228424002-228424277

chr2:42244089-42244396

chr2:159400759-159401059

chr2:211392657-211392953

chr3:190406740-190407039

chr8:91233285-91233596

chr13:75665532-75665826
