# Supplementary material for: Gene Conversion amongst Alu SINE Elements
Source: Genes (Basel). 2021 Jun 11;12(6):905. doi: 10.3390/genes12060905 (PMC8230782; doi:10.3390/genes12060905)
Supplement: Supplementary file 1 [file genes-12-00905-s001.zip › Supplementary_Files/Supplementary_File_S1.txt]

Supplementary File S1

Pairwise alignment of subfamily or type AluY/AluSz and AluY/AluYc sequences. Dashes separate diagnostic positions. For AluY/AluYc, the diagnostic deletion of -CATCCTGGCTAA- was used for gene conversion diagnostics. 


>AluY
GGCCGGGCGCGGTGGCTCACGCCTGTAATCCCAGCACTTTGGGAGGCCGAGGCGGGCGGATCAC----GAGGTCAGGAG-
A-TCGAGACCA-T-CCTGGC-T-AACA-C-GGTGAAACCCCGTCTCTACTAAAAATACAAAAAATTAGCCGGGCGTGGTG
GCG-G-GCGCCTGTA-G-TCCCAGCTACTCGGGAGGCTGAGGCAGGAGAAT-G-GC-G-TGAACCCGGGAGGCGGAG-C-
TTGCAGTGAGCCGAGATCGCGCCACTGCACTCCAGCCTGGGCGACAGAGCGAGACTCCGTCTCAAAAAAAAAAAAAAAAA
AAAAAAAAAAAAA
>AluSz
GGCCGGGCGCGGTGGCTCACGCCTGTAATCCCAGCACTTTGGGAGGCCGAGGCGGGCGGATCAC-TT-GAGGTCAGGAG-
T-TCGAGACCA-G-CCTGGC-C-AACA-T-GGTGAAACCCCGTCTCTACTAAAAATAC-AAAAATTAGCCGGGCGTGGTG
GCG-C-GCGCCTGTA-A-TCCCAGCTACTCGGGAGGCTGAGGCAGGAGAAT-C-GC-T-TGAACCCGGGAGGCGGAG-G-
TTGCAGTGAGCCGAGATCGCGCCACTGCACTCCAGCCTGGGCGACAGAGCGAGACTCCGTCTCAAAAAAAAAAAAAAAAA
AAAAAAAAAAAAA
>-
--------------------------------------------------------------------------------
--------------------------------------------------------------------------------
--------------------------------------------------------------------------------
--------------------------------------------------------------------------------
-------------
>AluY
GGCCGGGCGCGGTGGCTCACGCCTGTAATCCCAGCACTTTGGGAGGCCGAGGCGGGCGGATCACGAGGTCAGGAGATCGA
GAC-CATCCTGGCTAA-CACGGTGAAACCCCGTCTCTACTAAAAATACAAAAAATTAGCCGGGCGTGGTGGCGGGCGCCT
GTAGTCCCAGCTACTCGGGAGGCTGAGGCAGGAGAATGGCGTGAACCCGGGAGGCGGAGCTTGCAGTGAGCCGAGATCGC
GCCACTGCACTCCAGCCTGGGCGACAGAGCGAGACTCCGTCTCAAAAAAAAAAAAAAAAAAAAAAAAAAAAAA-------
-------------
>AluYc
GGCCGGGCGCGGTGGCTCACGCCTGTAATCCCAGCACTTTGGGAGGCCGAGGCGGGCGGATCACGAGGTCAGGAGATCGA
GAC--------------CACGGTGAAACCCCGTCTCTACTAAAAATACAAAAAATTAGCCGGGCGCGGTGGCGGGCGCCT
GTAGTCCCAGCTACTCGGGAGGCTGAGGCAGGAGAATGGCGTGAACCCGGGAGGCGGAGCTTGCAGTGAGCCGAGATCGC
GCCACTGCACTCCAGCCTGGGCGACAGAGCGAGACTCCGTCTCAAAAAAAAAAAAAAAAAAAAAAAAAAAAAA-------
-------------
