# Supplementary material for: Gene Conversion amongst Alu SINE Elements
Source: Genes (Basel). 2021 Jun 11;12(6):905. doi: 10.3390/genes12060905 (PMC8230782; doi:10.3390/genes12060905)
Supplement: Supplementary file 1 [file genes-12-00905-s001.zip › Supplementary_Files/Supplementary_Table_S1.xlsx]

## Sheet: Sheet1
Supplementary Table S1
List of 98 Alu-Alu gene conversion loci and their genomic and species context
Human (hg38) Alu coordinates	Genomic location of Alu	RefSeq gene	Name of locus	Part of converted Alu	Complete/hybrid	Donor	Acceptor	Clade of Alu original insertion	Clade in which gene conversion occurred
chr9:100587610-100587919	UTR	CAVIN4	H_AluS112	Complete Alu	complete	AluY	AluS	Anthropoidea or earlier	Gibbon
chr1:81521962-81522264	UTR	ADGRL2	H_AluS186	Complete Alu	complete	AluY	AluS	Catarrhini	Gibbon
chr2:58471604-58471915	intergenic region		H_AluS189	Complete Alu	complete	AluY	AluS	Anthropoidea or earlier	Gibbon
chr1:2191466-2191755	intron/UTR	FAAP20	H_AluS293	Complete Alu	complete	AluY	AluS	Anthropoidea or earlier	Orangutan
chr3:158710207-158710506	intron	RARRES1	HGib37	Complete Alu	complete	AluY	AluS	Catarrhini	Hominidae
chr20:62263784-62264090	intron/UTR	OSBPL2	HGib41	Complete Alu	complete	AluY	AluS	Catarrhini	Human (in all genomes)
chr15:35093393-35093696	intergenic region		H_AluS152	Complete Alu	complete	AluY	AluS	Anthropoidea or earlier	Gibbon
chr4:124332897-124333196	intergenic region		H_AluS154	Complete Alu	complete	AluY	AluS	Anthropoidea or earlier	Gibbon
chrX:19457330-19457639	intron	MAP3K15	H_AluS224	Complete Alu	complete	AluY	AluS	Anthropoidea or earlier	Gibbon
chr6:163631550-163631844	intergenic region		AluS_minus_44321_44322	Complete Alu	complete	AluY	AluS	Anthropoidea or earlier	Cercopithecidae
chr5:97729218-97729529	intergenic region		HGib5	Complete Alu	complete	AluY	AluS	Catarrhini	Orangutan
chr3:175759353-175759655	intron	NAALADL2	H_AluS26	3′-Alu unit	S-Y hybrid	AluY	AluS	Catarrhini	Chimpanzee
chr17:11246210-11246512	intron	SHISA6	H_AluS100	3′-Alu unit	S-Y hybrid	AluY	AluS	Catarrhini	Chimpanzee+bonobo
chr13:23126156-23126447	intergenic region		H_AluS146	3′-Alu unit	S-Y hybrid	AluY	AluS	Catarrhini	Gibbon
chr12:40718167-40718476	UTR	CNTN1	H_AluS236	3′-Alu unit	S-Y hybrid	AluY	AluS	Catarrhini	Gorilla
chr6:24118106-24118413	intergenic region		H_AluS270	3′-Alu unit	S-Y hybrid	AluY	AluS	Anthropoidea or earlier	Catarrhini
chr1:178004318-178004617	UTR	CRYZL2P-SEC16B	AluS_plus_2707_2708	3′-Alu unit	S-Y hybrid	AluY	AluS	Anthropoidea or earlier	Hominoidea
chr12:1279680-1279993	intron	ERC1	AluS_minus_9611_9612	3′-Alu unit	S-Y hybrid	AluY	AluS	Anthropoidea or earlier	Human (in all genomes)
chr15:93182387-93182693	intergenic region		AluS_minus_17139_17140	3′-Alu unit	S-Y hybrid	AluY	AluS	Anthropoidea or earlier	Hominoidea
chr17:59497130-59497440	intergenic region		AluS_minus_20353_20354	3′-Alu unit	S-Y hybrid	AluY	AluS	Anthropoidea or earlier	Hominoidea
chr2:138679401-138679699	intron	NXPH2	AluS_minus_26489_26490	3′-Alu unit	S-Y hybrid	AluY	AluS	Catarrhini	Hominoidea
chr4:176063715-176064000	intergenic region		AluS_minus_37457_37458	3′-Alu unit	S-Y hybrid	AluY	AluS	Anthropoidea or earlier	Catarrhini
chr6:15518488-15518781	intron	JARID2	AluS_minus_41289_41290	3′-Alu unit	S-Y hybrid	AluY	AluS	Anthropoidea or earlier	Human (in all genomes)
chr6:136656624-136656921	intron	MAP3K5	AluS_minus_43505_43506	3′-Alu unit	S-Y hybrid	AluY	AluS	Anthropoidea or earlier	Catarrhini
chr5:180641927-180642228	intron	FLT4	HGib8	3′-Alu unit	S-Y hybrid	AluY	AluS	Anthropoidea or earlier	Gorilla+chimpanzee+human
chr17:81243966-81244264	intergenic region		AluY_plus_4689_4690	3′-Alu unit	S-Y hybrid	AluY	AluS	Anthropoidea or earlier	Hominoidea
chr1:150497810-150498113	intron	TARS2	H_AluS2	3′-Alu unit	S-Y hybrid	AluY	AluS	Anthropoidea or earlier	Hominoidea
chr1:242927567-242927853/chrY:11826687-11826974	intergenic region		H_AluS6	3′-Alu unit	S-Y hybrid	AluY	AluS	Anthropoidea or earlier	Hominidae
chr2:112278310-112278618/chr2:87977834-87978143/chr2:86925258-86925567	intron	ZC3H6	H_AluS14	3′-Alu unit	S-Y hybrid	AluY	AluS	Anthropoidea or earlier	Catarrhini
chr4:185128071-185128360	intergenic region		H_AluS32	3′-Alu unit	S-Y hybrid	AluY	AluS	Anthropoidea or earlier	Catarrhini
chr1:37500025-37500317	intron	MEAF6	H_AluS185	3′-Alu unit	S-Y hybrid	AluY	AluS	Anthropoidea or earlier	Gibbon
chr17:58062149-58062448	intergenic region		H_AluS195	3′-Alu unit	S-Y hybrid	AluY	AluS	Catarrhini	Hominoidea
chr4:25159486-25159793	intron	SEPSECS	H_AluS214	3′-Alu unit	S-Y hybrid	AluY	AluS	Anthropoidea or earlier	Catarrhini
chr16:63177213-63177494	intergenic region		H_AluS250	3′-Alu unit	S-Y hybrid	AluY	AluS	Catarrhini	Gorilla
chr11:40497128-40497412	UTR	LRRC4C	AluS_plus_7691_7692	5′-Alu unit	Y-S hybrid	AluY	AluS	Catarrhini	Hominidae
chr19:55653385-55653688	intergenic region		AluS_plus_23563_23564	5′-Alu unit	Y-S hybrid	AluY	AluS	Anthropoidea	Catarrhini
chr3:44510973-44511269	intergenic region		AluS_plus_31829_31830	5′-Alu unit	Y-S hybrid	AluY	AluS	Anthropoidea or earlier	Hominoidea
chr4:34867176-34867480	intergenic region		AluS_plus_35261_35262	5′-Alu unit	Y-S hybrid	AluY	AluS	Anthropoidea or earlier	Catarrhini
chrX:6069008-6069302	intron	NLGN4X	C42	5′-Alu unit	Y-S hybrid	AluY	AluS	Anthropoidea or earlier	Catarrhini
chr6:107354928-107355218	intron	PDSS2	H_AluS47	5′-Alu unit	Y-S hybrid	AluY	AluS	Anthropoidea	Catarrhini
chr1:66146174-66146483	intron	PDE4B	Gor7	Complete Alu	complete	AluS	AluY	Hominoidea	Gorilla
chr17:29025018-29025320	intergenic region		Gor57	Complete Alu	complete	AluS	AluY	Hominoidea	Gorilla
chr15:81367934-81368232	intron	TMC3	H_AluS148	Complete Alu	complete	AluS	AluY	Catarrhini	Gorilla+chimpanzee+human
chr5:123172910-123173205	intron	PRDM6	HGib6	3′-Alu unit	Y-S hybrid	AluS	AluY	Catarrhini	Gibbon
chr16:53499450-53499759	intron	AKTIP	HGib10	3′-Alu unit	Y-S hybrid	AluS	AluY	Catarrhini	Gibbon
chr13:25978660-25978949	intron	ATP8A2	O48	3′-Alu unit	Y-S hybrid	AluS	AluY	Hominoidea	Orangutan
chr2:130316139-130316458	intergenic region		HS_Gor1_1	3′-Alu unit	Y-S hybrid	AluS	AluY	Hominidae	Human (in some genomes)
chr3:178199043-178199362	intergenic region		H_AluS177	3′-Alu unit	Y-S hybrid	AluS	AluY	Hominoidea	Gorilla+chimpanzee+human
chr6:168467311-168467607	intron	SMOC2	AluS_minus_44443_44444	3′-Alu unit	Y-S hybrid	AluS	AluY	Catarrhini	Hominoidea
chr11:102872340-102872640	intron	MMP12	AluY_minus_1891_1892	5′-Alu unit	S-Y hybrid	AluS	AluY	Catarrhini	Hominoidea
chr11:120204005-120204312	intergenic region		Gor16	5′-Alu unit	S-Y hybrid	AluS	AluY	Hominoidea	Gorilla
chr10:103636128-103636429	intron	SH3PXD2A	AluY_plus_1377_1378	5′-Alu unit	S-Y hybrid	AluS	AluY	Catarrhini	Hominidae
chr14:50759497-50759788	intron	NIN	H_Y15	diagnostic indel	complete or hybrid	AluYc	AluY	Catarrhini	Gibbon
chr4:188336202-188336560	intergenic region		H_Y26	diagnostic indel	complete or hybrid	AluYc	AluY	Catarrhini or earlier	Gibbon
chr12:51347558-51347867	intergenic region		H_Y32	diagnostic indel	complete or hybrid	AluYc	AluY	Catarrhini	Gibbon
chr12:104644945-104645246	intron	CHST11	H_Y35	diagnostic indel	complete or hybrid	AluYc	AluY	Catarrhini	Gibbon
chr7:16706654-16706941	intergenic region		H_Y40	diagnostic indel	complete or hybrid	AluYc	AluY	Catarrhini	Gibbon
chr1:33262298-33262606	UTR	ZNF362	H_Y42	diagnostic indel	complete or hybrid	AluYc	AluY	Catarrhini	Gibbon
chr1:80455066-80455373	intergenic region		H_Y44	diagnostic indel	complete or hybrid	AluYc	AluY	Catarrhini	Gibbon
chr5:75343174-75343473	intron	HMGCR	H_Y47	diagnostic indel	complete	AluYc	AluY	Catarrhini	Gibbon
chr3:5182910-5183199	intergenic region		H_Yc8	diagnostic indel	complete	AluYc	AluY	Catarrhini	Chimpanzee+bonobo+human
chr3:179808796-179809103	intron	PEX5L	H_Y37	diagnostic indel	complete	AluY	AluYc	Hominoidea	Gorilla+chimpanzee+human
chr2:33539720-33540015	intron	RASGRP3	H_Yc3	diagnostic indel	complete	AluY	AluYc	Hominoidea	Orangutan
chrX:14306445-14306760	intergenic region		H_Yc22	diagnostic indel	complete or hybrid	AluY	AluYc	Catarrhini	Gibbon
chr10:132609633-132609941	intron	INPP5A	AluS_minus_7347_7348	Unidentified	S-Y hybrid	Unidentified	Unidentified	Catarrhini	Catarrhini
chr13:69537258-69537566	intergenic region		AluS_minus_12893_12894	Unidentified	S-Y hybrid	Unidentified	Unidentified	Hominoidea	Hominoidea
chr2:110867771-110868060	intron	ACOXL	AluS_minus_26015_26016	Unidentified	S-Y hybrid	Unidentified	Unidentified	Catarrhini	Catarrhini
chr2:220872186-220872490	intergenic region		AluS_minus_27937_27938	Unidentified	S-Y hybrid	Unidentified	Unidentified	Catarrhini	Catarrhini
chr3:172760713-172761019	intron	ECT2	AluS_minus_34011_34012	Unidentified	S-Y hybrid	Unidentified	Unidentified	Catarrhini	Catarrhini
chr5:167151508-167151816	UTR	TENM2	AluS_minus_40579_40580	Unidentified	S-Y hybrid	Unidentified	Unidentified	Catarrhini	Catarrhini
chr8:127683605-127683907	intergenic region		AluS_minus_50379_50380	Unidentified	S-Y hybrid	Unidentified	Unidentified	Anthropoidea or earlier	Anthropoidea or earlier
chr16:75080892-75081192	intron	ZNRF1	AluS_plus_18349_18350	Unidentified	S-Y hybrid	Unidentified	Unidentified	Catarrhini	Catarrhini
chr18:71051009-71051319	intergenic region		AluS_plus_22309_22310	Unidentified	S-Y hybrid	Unidentified	Unidentified	Catarrhini	Catarrhini
chr3:181746768-181747063	intergenic region		AluS_plus_34203_34204	Unidentified	S-Y hybrid	Unidentified	Unidentified	Hominoidea	Hominoidea
chr10:107854614-107854913	intergenic region		AluY_minus_1351_1352	Unidentified	S-Y hybrid	Unidentified	Unidentified	Catarrhini	Catarrhini
chr11:8919628-8919936	UTR	AKIP1	AluY_minus_1521_1522	Unidentified	S-Y hybrid	Unidentified	Unidentified	Hominoidea	Hominoidea
chr12:16714226-16714522	intergenic region		AluY_minus_2115_2116	Unidentified	S-Y hybrid	Unidentified	Unidentified	Hominoidea	Hominoidea
chr12:122311430-122311722	intron	CLIP1	AluY_minus_2509_2510	Unidentified	S-Y hybrid	Unidentified	Unidentified	Catarrhini	Catarrhini
chr16:67297985-67298292	intron	KCTD19	AluY_minus_4079_4080	Unidentified	S-Y hybrid	Unidentified	Unidentified	Catarrhini	Catarrhini
chr2:102673789-102674088	intron	SLC9A2	AluY_minus_5623_5624	Unidentified	S-Y hybrid	Unidentified	Unidentified	Hominoidea	Hominoidea
chr4:58277443-58277739	intergenic region		AluY_minus_8017_8018	Unidentified	S-Y hybrid	Unidentified	Unidentified	Hominoidea	Hominoidea
chr4:109083449-109083764	intron	COL25A1	AluY_minus_8225_8226	Unidentified	S-Y hybrid	Unidentified	Unidentified	Human	Human (in all genomes)
chr8:4277746-4278046	intron	CSMD1	AluY_minus_10971_10972	Unidentified	S-Y hybrid	Unidentified	Unidentified	Hominoidea	Hominoidea
chr15:50294235-50294539	intron	GABPB1	AluY_plus_3839_3840	Unidentified	S-Y hybrid	Unidentified	Unidentified	Catarrhini	Catarrhini
chr2:140111602-140111902	intergenic region		AluY_plus_5903_5904	Unidentified	S-Y hybrid	Unidentified	Unidentified	Catarrhini or earlier	Catarrhini or earlier
chr3:55430618-55430911	intergenic region		AluY_plus_7275_7276	Unidentified	S-Y hybrid	Unidentified	Unidentified	Catarrhini	Catarrhini
chr3:182361364-182361657	intergenic region		AluY_plus_7811_7812	Unidentified	S-Y hybrid	Unidentified	Unidentified	Catarrhini	Catarrhini
chr4:177429577-177429878	intergenic region		AluY_plus_8641_8642	Unidentified	S-Y hybrid	Unidentified	Unidentified	Catarrhini	Catarrhini
chr6:32603573-32603844	intergenic region		AluY_plus_9697_9698	Unidentified	S-Y hybrid	Unidentified	Unidentified	Human	Human (in all genomes)
chr4:141906137-141906428	intergenic region		gorGor5S_4	Unidentified	S-Y hybrid	Unidentified	Unidentified	Catarrhini	Catarrhini
chr12:100252919-100253216	intron	DEPDC4	H_AluS84	Unidentified	S-Y hybrid	Unidentified	Unidentified	Catarrhini	Catarrhini
chr7:22664126-22664437	intergenic region		H_AluS273	Unidentified	S-Y hybrid	Unidentified	Unidentified	Catarrhini	Catarrhini
chr11:62670622-62670937	UTR	LBHD1	O39	Unidentified	S-Y hybrid	Unidentified	Unidentified	Catarrhini	Catarrhini
chr18:59792858-59793144	intergenic region		AluY_minus_4835_4836	Unidentified	S-Y hybrid	Unidentified	Unidentified	Catarrhini	Catarrhini
chr8:136214487-136214798	intergenic region		H_AluS62	Unidentified	S-Y hybrid	Unidentified	Unidentified	Catarrhini	Catarrhini
chr4:62695567-62695880	intergenic region		AluY_minus_8039_8040	Complex scenario	Complex	Multiple gene conversion	Multiple gene conversion	Catarrhini	Multiple gene conversion
chr19:56061945-56062254	intergenic region		AluY_minus_5123_5124	Complex scenario	Complex	Multiple gene conversion	Multiple gene conversion	Catarrhini	Multiple gene conversion
chr7:144404247-144404548	intron	NOBOX	H_AluS312	Complex scenario	Complex	Multiple gene conversion	Multiple gene conversion	Anthropoidea or earlier	Multiple gene conversion
